# Supplementary material for: IL6/IL10/TLR4 Govern Immunogenic Cell Death in Aortic Dissection
Source: Cardiovasc Ther. 2026 Mar 28;2026:4140685. doi: 10.1155/cdr/4140685 (PMC13140880; doi:10.1155/cdr/4140685)
Supplement: Supplementary file 2 — Supporting Information 2 Table S2: GO analysis results of 2830 candidate genes. [file CDR-2026-4140685-s003.xlsx]

## Sheet: Table S2
ONTOLOGY	ID	Description	GeneRatio	BgRatio	pvalue	p.adjust	qvalue	geneID	Count	richFactor
BP	GO:2001233	regulation of apoptotic signaling pathway	64/305	374/18903	4.02361e-47	1.9257e-43	9.75831e-44	STK3/HMOX1/SIAH1/ITGA6/SOD2/ENO1/PRELID1/PPIF/NFE2L2/UNC5B/HTRA2/SEPTIN4/NOS3/RAF1/PMAIP1/TIMP3/BBC3/ING5/SLC9A3R1/MYC/CREB3/PTPN2/SLC25A5/ZNF385A/HGF/IL7/BMP4/ERP29/PPP1CA/THBS1/MCL1/FGFR1/ARRB2/FADD/GPX1/TCF7L2/FEM1B/PRDX2/CAV1/KDM1A/HMGB2/PPIA/PSME3/BAD/SCG2/SKIL/PRKCD/S100A9/FAIM2/CX3CR1/LCK/GRINA/SFRP2/RPS3/PEA15/PYCARD/ICAM1/NOC2L/INHBB/TGFBR1/MAP2K5/PLAUR/RET/ING2	64	1.71123
BP	GO:0097193	intrinsic apoptotic signaling pathway	53/305	298/18903	8.11022e-40	1.94078e-36	9.83471e-37	HMOX1/BCL3/SIAH1/BNIP3/MELK/SOD2/ENO1/PPIF/NFE2L2/HIC1/HTRA2/MSH6/SEPTIN4/PMAIP1/BBC3/SLC9A3R1/MYC/STK24/RPS27L/CREB3/HRAS/PTPN2/CYP1B1/ZNF385A/ERP29/MCL1/ERN1/AIFM1/GPX1/PRODH/CAV1/PPP1R15A/KDM1A/PPIA/BAD/SKIL/CHEK2/STK11/AEN/PRKCD/S100A9/LCK/GRINA/SFRP2/RPS3/BCL2A1/PYCARD/NOC2L/IKBKE/PLAUR/ZNF622/ING2/POU4F1	53	1.77852
BP	GO:0097191	extrinsic apoptotic signaling pathway	47/305	224/18903	8.2369e-39	1.31406e-35	6.65888e-36	STK3/HMOX1/IFI27/PDPK1/DAPK1/ITGA6/CIB1/UNC5B/HTRA2/NOS3/RAF1/PMAIP1/TIMP3/IL6R/TGFB2/TGFB1/SORT1/HGF/IL7/BMP4/PPP1CA/THBS1/MCL1/FGFR1/FADD/DEDD/CD70/GPX1/TCF7L2/FEM1B/PRDX2/CAV1/HMGB2/PSME3/BAD/SCG2/SKIL/SMAD3/FAIM2/SFRP2/BCL2A1/PEA15/PYCARD/ICAM1/TGFBR1/MAP2K5/RET	47	2.09821
BP	GO:0010506	regulation of autophagy	51/305	344/18903	2.98703e-34	3.57398e-31	1.81108e-31	DEPP1/HMOX1/NRBP2/RASIP1/BNIP3/ZC3H12A/DAPK1/ATP6V0B/CTSA/HTRA2/ATP6V1E2/CALCOCO2/GAPDH/IL10/SREBF1/STAT3/NPC1/KDR/RMC1/SLC25A5/ATP6V1H/TRIM8/HGF/IL10RA/PLK3/MCL1/TLK2/POLDIP2/ELAPOR1/ERN1/GPR137/FOXO1/CISD1/TMEM39A/RAB39B/GFAP/DCN/BAD/RNF152/ATG101/SNX6/STK11/EEF1A2/FBXL2/TSPO/MEFV/PIM2/PYCARD/VPS13C/HTR2B/PIK3C2A	51	1.48256
BP	GO:2001236	regulation of extrinsic apoptotic signaling pathway	34/305	155/18903	6.4429e-29	6.16714e-26	3.12514e-26	STK3/HMOX1/ITGA6/UNC5B/HTRA2/NOS3/RAF1/PMAIP1/TIMP3/HGF/IL7/BMP4/PPP1CA/THBS1/MCL1/FGFR1/FADD/GPX1/TCF7L2/FEM1B/PRDX2/CAV1/HMGB2/PSME3/SCG2/SKIL/FAIM2/SFRP2/PEA15/PYCARD/ICAM1/TGFBR1/MAP2K5/RET	34	2.19355
BP	GO:2001234	negative regulation of apoptotic signaling pathway	39/305	233/18903	2.50795e-28	2.00051e-25	1.01374e-25	HMOX1/ITGA6/SOD2/ENO1/PRELID1/PPIF/NFE2L2/UNC5B/HTRA2/NOS3/RAF1/CREB3/SLC25A5/ZNF385A/HGF/IL7/BMP4/THBS1/MCL1/ARRB2/GPX1/TCF7L2/PRDX2/KDM1A/HMGB2/PPIA/PSME3/SCG2/FAIM2/CX3CR1/GRINA/SFRP2/PEA15/ICAM1/NOC2L/TGFBR1/MAP2K5/PLAUR/ING2	39	1.67382
BP	GO:0062197	cellular response to chemical stress	43/305	345/18903	9.08729e-26	6.21311e-23	3.14844e-23	AKR1C3/HMOX1/BNIP3/MELK/ZC3H12A/DAPK1/ATG7/TLR4/SOD2/PPIF/NFE2L2/NR4A3/HTRA2/NOS3/IL10/STK24/ALOX5/CYP1B1/G6PD/HGF/IL6/MCL1/ERN1/FOXO1/AIFM1/TPM1/GPX1/SIRPA/PRODH/EIF2S1/PRDX2/CAV1/SLC2A1/PPIA/BAD/BTK/PRKCD/TSPO/RPS3/PYCARD/EZH2/ZNF622/CPEB2	43	1.24638
BP	GO:0002274	myeloid leukocyte activation	36/305	237/18903	1.0945e-24	6.54786e-22	3.31807e-22	SLC11A1/BLK/HMOX1/MT1G/ZC3H12A/PDPK1/FGR/TLR4/NR4A3/CD300A/GAB2/TLR2/KIT/RAC2/IL10/ITGAM/MYD88/SYK/LYN/IL6/THBS1/TYROBP/IL18/IL4R/VAMP8/LAT2/IFNGR1/BTK/CAMP/PRKCD/PIK3CD/CX3CR1/GATA2/PYCARD/CXCL8/CTSG	36	1.51899
BP	GO:2001242	regulation of intrinsic apoptotic signaling pathway	31/305	172/18903	1.07761e-23	5.73051e-21	2.90388e-21	SIAH1/SOD2/ENO1/PPIF/NFE2L2/HTRA2/SEPTIN4/PMAIP1/BBC3/SLC9A3R1/MYC/CREB3/PTPN2/ZNF385A/ERP29/MCL1/GPX1/CAV1/KDM1A/PPIA/BAD/SKIL/S100A9/LCK/GRINA/SFRP2/RPS3/PYCARD/NOC2L/PLAUR/ING2	31	1.80233
BP	GO:0034599	cellular response to oxidative stress	37/305	288/18903	9.93343e-23	4.75414e-20	2.40912e-20	AKR1C3/HMOX1/BNIP3/MELK/ZC3H12A/DAPK1/TLR4/SOD2/PPIF/NFE2L2/NR4A3/HTRA2/NOS3/IL10/STK24/ALOX5/CYP1B1/G6PD/HGF/IL6/MCL1/ERN1/FOXO1/AIFM1/TPM1/GPX1/SIRPA/PRODH/EIF2S1/PRDX2/PPIA/BTK/PRKCD/RPS3/EZH2/ZNF622/CPEB2	37	1.28472
BP	GO:2001235	positive regulation of apoptotic signaling pathway	27/305	135/18903	5.03036e-22	2.18866e-19	1.10909e-19	STK3/SIAH1/HTRA2/SEPTIN4/PMAIP1/TIMP3/BBC3/ING5/SLC9A3R1/MYC/PTPN2/PPP1CA/THBS1/MCL1/FADD/CAV1/BAD/SKIL/PRKCD/S100A9/LCK/RPS3/PEA15/PYCARD/INHBB/TGFBR1/RET	27	2
BP	GO:0043410	positive regulation of MAPK cascade	45/305	496/18903	3.36118e-21	1.34055e-18	6.79311e-19	STK3/VEGFA/ZC3H12A/TLR4/ADORA1/MAP2K1/CIB1/RAF1/KIT/TNFRSF19/HRAS/TGFB2/MYD88/KDR/SYK/TGFB1/HGF/BMP4/ERP29/IL6/THBS1/FGFR1/ARRB2/LAPTM5/ERN1/PAK1/XIAP/NTRK2/LAMTOR1/PRDX2/NOTCH1/PPIA/CCR7/KL/EGF/CCN2/RPS3/PYCARD/ICAM1/TGFBR1/HTR2B/EZH2/MAP2K5/RET/ZNF622	45	0.907258
BP	GO:0002366	leukocyte activation involved in immune response	35/305	293/18903	1.71368e-20	6.30899e-18	3.19703e-18	SLC11A1/BLK/HMOX1/BCL3/ZC3H12A/PDPK1/TFRC/FGR/TLR4/NR4A3/CD300A/MSH6/GAB2/KIT/RAC2/IL10/ITGAM/IL6R/STAT3/MYD88/SYK/TGFB1/LYN/IL6/TYROBP/IL18/IL4R/VAMP8/LAT2/BTK/PIK3CD/CX3CR1/GATA2/PYCARD/ICAM1	35	1.19454
BP	GO:0002263	cell activation involved in immune response	35/305	297/18903	2.68128e-20	9.16615e-18	4.64487e-18	SLC11A1/BLK/HMOX1/BCL3/ZC3H12A/PDPK1/TFRC/FGR/TLR4/NR4A3/CD300A/MSH6/GAB2/KIT/RAC2/IL10/ITGAM/IL6R/STAT3/MYD88/SYK/TGFB1/LYN/IL6/TYROBP/IL18/IL4R/VAMP8/LAT2/BTK/PIK3CD/CX3CR1/GATA2/PYCARD/ICAM1	35	1.17845
BP	GO:0050673	epithelial cell proliferation	43/305	481/18903	4.89572e-20	1.53907e-17	7.79912e-18	STK3/PPARD/HMOX1/VEGFA/PDPK1/BMP6/CDK4/MAP2K1/NR4A3/KIT/IL10/MYC/ALOX5/HRAS/STAT3/TGFB2/KDR/TGFB1/HGF/BMP4/IL6/THBS1/FGFR1/ERN1/GPX1/TCF7L2/NOTCH1/CAV1/HMGB2/STAT5A/BAD/SCG2/EGF/BTK/SMAD3/STK11/PIK3CD/SFRP2/GATA2/TGFBR1/HTR2B/MAP2K5/CDKN1B	43	0.893971
BP	GO:0006979	response to oxidative stress	41/305	434/18903	5.14525e-20	1.53907e-17	7.79912e-18	AKR1C3/HMOX1/BNIP3/MELK/ZC3H12A/DAPK1/TLR4/SOD2/PPIF/NFE2L2/NR4A3/HTRA2/NOS3/IL10/STK24/ALOX5/LIAS/CYP1B1/G6PD/HGF/IL6/PLK3/MCL1/ERN1/FOXO1/AIFM1/TPM1/GPX1/SIRPA/PRODH/EIF2S1/PRDX2/OGG1/PPIA/BAD/BTK/PRKCD/RPS3/EZH2/ZNF622/CPEB2	41	0.9447
BP	GO:0002444	myeloid leukocyte mediated immunity	23/305	107/18903	1.1075e-19	3.11794e-17	1.57999e-17	BLK/HMOX1/PDPK1/FGR/NR4A3/CD300A/GAB2/KIT/RAC2/ITGAM/MYD88/SYK/LYN/IL6/TYROBP/IL4R/VAMP8/LAT2/BTK/PIK3CD/CX3CR1/GATA2/CTSG	23	2.14953
BP	GO:0002275	myeloid cell activation involved in immune response	22/305	96/18903	1.58808e-19	4.22252e-17	2.13973e-17	BLK/HMOX1/PDPK1/FGR/NR4A3/CD300A/GAB2/KIT/RAC2/ITGAM/MYD88/SYK/LYN/TYROBP/IL4R/VAMP8/LAT2/BTK/PIK3CD/CX3CR1/GATA2/PYCARD	22	2.29167
BP	GO:0008625	extrinsic apoptotic signaling pathway via death domain receptors	21/305	85/18903	1.98549e-19	5.00134e-17	2.53438e-17	STK3/HMOX1/DAPK1/NOS3/RAF1/PMAIP1/TIMP3/SORT1/HGF/THBS1/FADD/DEDD/GPX1/FEM1B/HMGB2/BAD/SKIL/FAIM2/SFRP2/PEA15/ICAM1	21	2.47059
BP	GO:2001237	negative regulation of extrinsic apoptotic signaling pathway	22/305	99/18903	3.26057e-19	7.80255e-17	3.95387e-17	HMOX1/ITGA6/UNC5B/NOS3/RAF1/HGF/IL7/BMP4/THBS1/MCL1/GPX1/TCF7L2/PRDX2/HMGB2/PSME3/SCG2/FAIM2/SFRP2/PEA15/ICAM1/TGFBR1/MAP2K5	22	2.22222
BP	GO:0052547	regulation of peptidase activity	41/305	459/18903	4.0201e-19	9.162e-17	4.64276e-17	VEGFA/SERPINA1/DAPK1/PRELID1/HTRA2/UACA/GAPDH/RAF1/PMAIP1/TIMP3/BBC3/MYC/RPS27L/STAT3/SYK/LYN/HGF/THBS1/ABCA2/ARRB2/LAPTM5/BIRC5/FADD/XIAP/AIFM1/GPX1/CTSB/CAV1/SORL1/PSME3/BAD/SMAD3/S100A9/LCK/CCN2/SFRP2/MEFV/RPS3/PYCARD/MAP2K5/PLAUR	41	0.893246
BP	GO:0050900	leukocyte migration	38/305	398/18903	9.19902e-19	2.0012e-16	1.01409e-16	CXCL1/HMOX1/VEGFA/ITGA6/ADORA1/ITGA3/CD300A/KIT/RAC2/IL10/IL6R/ALOX5/CREB3/CXCR4/TGFB2/MYD88/RHOG/SYK/LYN/IL6/THBS1/FADD/RAC1/SIRPA/IL17RA/PPIA/CCR7/SCG2/S100A9/PIK3CD/CX3CR1/LCK/P2RX4/PYCARD/ICAM1/CXCL8/CTSG/RET	38	0.954774
BP	GO:0052548	regulation of endopeptidase activity	39/305	428/18903	1.58671e-18	3.17694e-16	1.60989e-16	VEGFA/SERPINA1/DAPK1/PRELID1/HTRA2/UACA/GAPDH/RAF1/PMAIP1/TIMP3/BBC3/MYC/RPS27L/STAT3/SYK/LYN/HGF/THBS1/ABCA2/ARRB2/LAPTM5/BIRC5/FADD/XIAP/AIFM1/GPX1/SORL1/PSME3/BAD/SMAD3/S100A9/LCK/CCN2/SFRP2/MEFV/RPS3/PYCARD/MAP2K5/PLAUR	39	0.911215
BP	GO:2000116	regulation of cysteine-type endopeptidase activity	30/305	235/18903	1.59312e-18	3.17694e-16	1.60989e-16	VEGFA/DAPK1/HTRA2/UACA/RAF1/PMAIP1/BBC3/MYC/RPS27L/SYK/HGF/THBS1/ARRB2/LAPTM5/BIRC5/FADD/XIAP/AIFM1/GPX1/BAD/SMAD3/S100A9/LCK/CCN2/SFRP2/MEFV/RPS3/PYCARD/MAP2K5/PLAUR	30	1.2766
BP	GO:0043303	mast cell degranulation	17/305	52/18903	2.87594e-18	5.5057e-16	2.78997e-16	BLK/HMOX1/PDPK1/FGR/NR4A3/CD300A/GAB2/KIT/RAC2/SYK/LYN/IL4R/VAMP8/LAT2/BTK/PIK3CD/GATA2	17	3.26923
BP	GO:0001819	positive regulation of cytokine production	41/305	486/18903	3.18711e-18	5.86673e-16	2.97291e-16	SLC11A1/HMOX1/BCL3/FGR/IRF1/TLR4/NR4A3/TLR2/GAPDH/KIT/IL10/IL6R/HRAS/STAT3/MYD88/CYP1B1/SYK/TGFB1/APPL1/HGF/IL7/IL6/THBS1/LAPTM5/TYROBP/IL18/IL4R/FADD/IFNGR1/IL17RA/SORL1/HMGB2/CCR7/BTK/SMAD3/PIK3CD/CD14/MEFV/RPS3/PYCARD/HTR2B	41	0.843621
BP	GO:0050678	regulation of epithelial cell proliferation	38/305	414/18903	3.53046e-18	6.25807e-16	3.17122e-16	STK3/PPARD/HMOX1/VEGFA/PDPK1/BMP6/CDK4/NR4A3/IL10/MYC/ALOX5/HRAS/STAT3/TGFB2/KDR/TGFB1/BMP4/THBS1/FGFR1/GPX1/TCF7L2/NOTCH1/CAV1/HMGB2/STAT5A/BAD/SCG2/EGF/BTK/SMAD3/STK11/PIK3CD/SFRP2/GATA2/TGFBR1/HTR2B/MAP2K5/CDKN1B	38	0.917874
BP	GO:0043281	regulation of cysteine-type endopeptidase activity involved in apoptotic process	28/305	205/18903	3.77197e-18	6.44737e-16	3.26715e-16	VEGFA/DAPK1/HTRA2/UACA/RAF1/PMAIP1/BBC3/MYC/RPS27L/SYK/HGF/THBS1/ARRB2/LAPTM5/BIRC5/XIAP/AIFM1/GPX1/BAD/SMAD3/S100A9/LCK/CCN2/SFRP2/RPS3/PYCARD/MAP2K5/PLAUR	28	1.36585
BP	GO:0002279	mast cell activation involved in immune response	17/305	54/18903	6.00265e-18	9.90645e-16	5.02001e-16	BLK/HMOX1/PDPK1/FGR/NR4A3/CD300A/GAB2/KIT/RAC2/SYK/LYN/IL4R/VAMP8/LAT2/BTK/PIK3CD/GATA2	17	3.14815
BP	GO:0002448	mast cell mediated immunity	17/305	55/18903	8.56291e-18	1.36607e-15	6.92244e-16	BLK/HMOX1/PDPK1/FGR/NR4A3/CD300A/GAB2/KIT/RAC2/SYK/LYN/IL4R/VAMP8/LAT2/BTK/PIK3CD/GATA2	17	3.09091
BP	GO:0060326	cell chemotaxis	33/305	319/18903	1.865e-17	2.87932e-15	1.45907e-15	CXCL1/VEGFA/KIT/RAC2/IL10/IL6R/ALOX5/CREB3/CXCR4/TGFB2/RHOG/KDR/SYK/LYN/HGF/IL6/THBS1/FGFR1/ARRB2/RAC1/NOTCH1/IL17RA/HMGB2/PPIA/CCR7/SCG2/PRKCD/S100A9/PIK3CD/CX3CR1/P2RX4/CXCL8/CTSG	33	1.03448
BP	GO:0001667	ameboidal-type cell migration	40/305	492/18903	3.09334e-17	4.62647e-15	2.34442e-15	PPARD/HMOX1/VEGFA/ITGB4/ZC3H12A/PDPK1/NFE2L2/LGALS8/ITGA3/CIB1/NOS3/KIT/SLC9A3R1/TGFB2/KDR/CYP1B1/TGFB1/APPL1/ARHGEF7/BMP4/THBS1/FGFR1/ZEB2/GPX1/RAC1/NOTCH1/STAT5A/DCN/SCG2/EGF/PIK3CD/GATA2/P2RX4/ARF6/SGPL1/TGFBR1/HTR2B/PIK3C2A/MAP2K5/RET	40	0.813008
BP	GO:1902041	regulation of extrinsic apoptotic signaling pathway via death domain receptors	16/305	50/18903	4.2788e-17	6.20555e-15	3.14461e-15	STK3/HMOX1/NOS3/RAF1/PMAIP1/TIMP3/HGF/THBS1/GPX1/FEM1B/HMGB2/SKIL/FAIM2/SFRP2/PEA15/ICAM1	16	3.2
BP	GO:0032418	lysosome localization	19/305	84/18903	6.49622e-17	8.88311e-15	4.50144e-15	BLK/HMOX1/PDPK1/FGR/NR4A3/CD300A/GAB2/KIT/RAC2/SYK/LYN/NDEL1/IL4R/VAMP8/LAMTOR1/LAT2/BTK/PIK3CD/GATA2	19	2.2619
BP	GO:1990849	vacuolar localization	19/305	84/18903	6.49622e-17	8.88311e-15	4.50144e-15	BLK/HMOX1/PDPK1/FGR/NR4A3/CD300A/GAB2/KIT/RAC2/SYK/LYN/NDEL1/IL4R/VAMP8/LAMTOR1/LAT2/BTK/PIK3CD/GATA2	19	2.2619
BP	GO:0008630	intrinsic apoptotic signaling pathway in response to DNA damage	20/305	102/18903	1.93673e-16	2.57478e-14	1.30475e-14	HMOX1/BCL3/SOD2/HIC1/HTRA2/MSH6/RPS27L/ZNF385A/MCL1/KDM1A/BAD/SKIL/CHEK2/AEN/SFRP2/RPS3/BCL2A1/PYCARD/IKBKE/ING2	20	1.96078
BP	GO:0033674	positive regulation of kinase activity	39/305	496/18903	2.46067e-16	3.18291e-14	1.61291e-14	STK3/SLC11A1/VEGFA/PDPK1/FGR/TLR4/ADORA1/MAP2K1/CIB1/CD300A/KIT/IL6R/HRAS/TGFB2/KDR/SYK/TGFB1/LYN/ERP29/THBS1/FGFR1/IL18/ERN1/PAK1/NTRK2/PPIA/CCR7/BAD/EGF/STK11/PRKCD/EEF1A2/RPS3/HTR2B/EZH2/MAP2K5/RET/ZNF622/CDKN1B	39	0.78629
BP	GO:0045862	positive regulation of proteolysis	34/305	372/18903	2.65414e-16	3.34282e-14	1.69394e-14	ZC3H12A/DAPK1/STUB1/ENO1/PRELID1/NFE2L2/HTRA2/UACA/PMAIP1/BBC3/MYC/RPS27L/STAT3/SYK/LYN/AURKA/PLK3/LPCAT3/LAPTM5/FADD/AIFM1/CAV1/PSME3/BAD/EGF/SMAD3/S100A9/LCK/CCN2/SFRP2/MEFV/RPS3/PYCARD/PLK1	34	0.913978
BP	GO:0045576	mast cell activation	17/305	67/18903	3.55403e-16	4.36143e-14	2.21012e-14	BLK/HMOX1/PDPK1/FGR/NR4A3/CD300A/GAB2/KIT/RAC2/SYK/LYN/IL4R/VAMP8/LAT2/BTK/PIK3CD/GATA2	17	2.53731
BP	GO:0043299	leukocyte degranulation	18/305	79/18903	3.77326e-16	4.51471e-14	2.28779e-14	BLK/HMOX1/PDPK1/FGR/NR4A3/CD300A/GAB2/KIT/RAC2/ITGAM/SYK/LYN/IL4R/VAMP8/LAT2/BTK/PIK3CD/GATA2	18	2.27848
BP	GO:0022411	cellular component disassembly	38/305	483/18903	6.02881e-16	7.03753e-14	3.56621e-14	HMGA1/HK2/BNIP3/ATG7/UBA5/CIB1/HTRA2/CALCOCO2/ITGAM/SREBF1/MYC/SLC25A5/TGFB1/AURKA/CTSS/PRKCB/PPP1CA/IL6/PLK3/NDEL1/MMP1/VAMP8/SQSTM1/AIFM1/KIF2C/TMEM39A/DFFA/CX3CR1/CHMP2A/TSPO/ARF6/VPS13C/TGFBR1/ATG2B/CTSG/RUBCNL/PLK1/UFM1	38	0.786749
BP	GO:0070482	response to oxygen levels	32/305	337/18903	7.07889e-16	8.06657e-14	4.08766e-14	ANGPTL4/PPARD/HMOX1/VEGFA/HK2/BNIP3/STUB1/TFRC/ATG7/SOD2/ENO1/ADORA1/NFE2L2/TLR2/PMAIP1/MYC/CXCR4/TGFB2/PLK3/THBS1/RYR1/FOXO1/AIFM1/CA9/NOTCH1/CAV1/SLC2A1/BAD/SMAD3/CCN2/CDKN1B/CPEB2	32	0.949555
BP	GO:0010950	positive regulation of endopeptidase activity	24/305	174/18903	8.09467e-16	9.00956e-14	4.56551e-14	DAPK1/PRELID1/HTRA2/UACA/PMAIP1/BBC3/MYC/RPS27L/STAT3/SYK/LYN/LAPTM5/FADD/AIFM1/PSME3/BAD/SMAD3/S100A9/LCK/CCN2/SFRP2/MEFV/RPS3/PYCARD	24	1.37931
BP	GO:0032496	response to lipopolysaccharide	32/305	339/18903	8.39097e-16	9.12709e-14	4.62507e-14	SLC11A1/CXCL1/PPARD/ZC3H12A/TLR4/SOD2/BMP6/CDK4/TLR2/NOS3/IL10/MYD88/LIAS/TGFB1/LYN/IL10RA/IL6/IL18/SIRPA/PRDX2/NOTCH1/HMGB2/CCR7/BTK/CAMP/S100A9/CX3CR1/CD14/TSPO/PYCARD/CXCL8/CTSG	32	0.943953
BP	GO:0016236	macroautophagy	31/305	317/18903	9.0547e-16	9.50206e-14	4.81508e-14	HMOX1/NRBP2/BNIP3/ATG7/ATP6V0B/LGALS8/UBA5/KLHL3/HTRA2/ATP6V1E2/CALCOCO2/GAPDH/NPC1/KDR/SLC25A5/ATP6V1H/POLDIP2/VAMP8/SQSTM1/ELAPOR1/ERN1/TMEM39A/DCN/ATG101/SNX6/WDFY3/CHMP2A/VPS13C/ATG2B/RUBCNL/UFM1	31	0.977918
BP	GO:0002443	leukocyte mediated immunity	37/305	463/18903	9.13278e-16	9.50206e-14	4.81508e-14	BLK/HMOX1/BCL3/PDPK1/TFRC/FGR/PRF1/TLR4/NR4A3/CD300A/MSH6/GAB2/KIT/RAC2/IL10/ITGAM/MYD88/SYK/TGFB1/LYN/IL6/ARRB2/TYROBP/IL18/IL4R/FADD/VAMP8/CD70/LAT2/BTK/PRKCD/PIK3CD/CX3CR1/CD8A/GATA2/ICAM1/CTSG	37	0.799136
BP	GO:0032103	positive regulation of response to external stimulus	37/305	464/18903	9.7845e-16	9.96354e-14	5.04893e-14	VEGFA/TLR4/BMP6/TLR2/RAC2/IL6R/STK24/CREB3/CXCR4/KDR/SYK/TGFB1/LYN/IL6/THBS1/NDEL1/FGFR1/TYROBP/IL18/FADD/VAMP8/PAK1/RAC1/IL17RA/HMGB2/CCR7/SCG2/BTK/SMAD3/S100A9/CX3CR1/CD14/P2RX4/PYCARD/FLNA/CXCL8/IKBKE	37	0.797414
BP	GO:0010952	positive regulation of peptidase activity	25/305	194/18903	1.01821e-15	1.01524e-13	5.14466e-14	DAPK1/PRELID1/HTRA2/UACA/PMAIP1/BBC3/MYC/RPS27L/STAT3/SYK/LYN/LAPTM5/FADD/AIFM1/CAV1/PSME3/BAD/SMAD3/S100A9/LCK/CCN2/SFRP2/MEFV/RPS3/PYCARD	25	1.28866
BP	GO:0010631	epithelial cell migration	33/305	366/18903	1.11721e-15	1.07646e-13	5.45484e-14	PPARD/HMOX1/VEGFA/ZC3H12A/PDPK1/NFE2L2/LGALS8/ITGA3/CIB1/NOS3/KIT/TGFB2/KDR/CYP1B1/TGFB1/BMP4/THBS1/FGFR1/ZEB2/GPX1/RAC1/NOTCH1/STAT5A/DCN/SCG2/EGF/PIK3CD/GATA2/P2RX4/ARF6/TGFBR1/PIK3C2A/MAP2K5	33	0.901639
BP	GO:0002886	regulation of myeloid leukocyte mediated immunity	16/305	60/18903	1.12459e-15	1.07646e-13	5.45484e-14	BLK/HMOX1/PDPK1/FGR/CD300A/GAB2/RAC2/ITGAM/SYK/LYN/TYROBP/IL4R/VAMP8/BTK/CX3CR1/GATA2	16	2.66667
BP	GO:0070997	neuron death	33/305	368/18903	1.31058e-15	1.22989e-13	6.23237e-14	HMOX1/NRBP2/SIAH1/BNIP3/TLR4/SOD2/ADORA1/NR4A3/UNC5B/HTRA2/GAPDH/IL10/ITGAM/HRAS/TGFB2/KDR/G6PD/MCL1/ARRB2/TYROBP/FADD/XIAP/AIFM1/NTRK2/GPX1/CTSZ/EIF2S1/SORL1/BAD/SNX6/FAIM2/CX3CR1/POU4F1	33	0.896739
BP	GO:0090132	epithelium migration	33/305	369/18903	1.41891e-15	1.30594e-13	6.61775e-14	PPARD/HMOX1/VEGFA/ZC3H12A/PDPK1/NFE2L2/LGALS8/ITGA3/CIB1/NOS3/KIT/TGFB2/KDR/CYP1B1/TGFB1/BMP4/THBS1/FGFR1/ZEB2/GPX1/RAC1/NOTCH1/STAT5A/DCN/SCG2/EGF/PIK3CD/GATA2/P2RX4/ARF6/TGFBR1/PIK3C2A/MAP2K5	33	0.894309
BP	GO:0090130	tissue migration	33/305	374/18903	2.10227e-15	1.89839e-13	9.61994e-14	PPARD/HMOX1/VEGFA/ZC3H12A/PDPK1/NFE2L2/LGALS8/ITGA3/CIB1/NOS3/KIT/TGFB2/KDR/CYP1B1/TGFB1/BMP4/THBS1/FGFR1/ZEB2/GPX1/RAC1/NOTCH1/STAT5A/DCN/SCG2/EGF/PIK3CD/GATA2/P2RX4/ARF6/TGFBR1/PIK3C2A/MAP2K5	33	0.882353
BP	GO:0051090	regulation of DNA-binding transcription factor activity	36/305	454/18903	2.93167e-15	2.59833e-13	1.31668e-13	STK3/HMOX1/VEGFA/BCL3/ZC3H12A/TFRC/TLR4/CIB1/TLR2/KIT/IL10/STAT3/MYD88/CYP1B1/SYK/TRIM8/PRKCB/IL6/ARRB2/IL18/TCF7L2/PRDX2/CAV1/KDM1A/PPIA/BTK/SMAD3/S100A9/CX3CR1/RPS3/PYCARD/FLNA/EZH2/MAP2K5/IKBKE/POU4F1	36	0.792952
BP	GO:0002697	regulation of immune effector process	33/305	379/18903	3.09468e-15	2.65817e-13	1.347e-13	BLK/HMOX1/ZC3H12A/PDPK1/TFRC/FGR/TLR4/NR4A3/CD300A/GAB2/KIT/RAC2/IL10/ITGAM/TGFB2/MYD88/SYK/TGFB1/APPL1/LYN/IL6/ARRB2/LAPTM5/TYROBP/IL18/IL4R/FADD/VAMP8/BTK/CX3CR1/GATA2/PYCARD/ICAM1	33	0.870712
BP	GO:2000377	regulation of reactive oxygen species metabolic process	22/305	149/18903	3.11027e-15	2.65817e-13	1.347e-13	AKR1C1/AKR1C3/HK2/BNIP3/ZC3H12A/TLR4/SOD2/NFE2L2/RAC2/ITGAM/ALOX5/CYP1B1/SYK/TGFB1/G6PD/THBS1/TYROBP/FOXO1/RAC1/PRDX2/PRKCD/TSPO	22	1.47651
BP	GO:0036293	response to decreased oxygen levels	30/305	309/18903	3.28632e-15	2.75935e-13	1.39828e-13	ANGPTL4/PPARD/HMOX1/VEGFA/HK2/BNIP3/STUB1/TFRC/SOD2/ENO1/ADORA1/NFE2L2/TLR2/PMAIP1/MYC/CXCR4/TGFB2/PLK3/THBS1/RYR1/AIFM1/CA9/NOTCH1/CAV1/SLC2A1/BAD/SMAD3/CCN2/CDKN1B/CPEB2	30	0.970874
BP	GO:0000302	response to reactive oxygen species	25/305	204/18903	3.36334e-15	2.77533e-13	1.40638e-13	AKR1C3/HMOX1/BNIP3/SOD2/PPIF/NFE2L2/NR4A3/NOS3/IL10/STK24/CYP1B1/HGF/IL6/PLK3/ERN1/AIFM1/TPM1/GPX1/SIRPA/PRDX2/BAD/BTK/PRKCD/RPS3/EZH2	25	1.22549
BP	GO:0002237	response to molecule of bacterial origin	32/305	360/18903	4.65811e-15	3.77859e-13	1.91477e-13	SLC11A1/CXCL1/PPARD/ZC3H12A/TLR4/SOD2/BMP6/CDK4/TLR2/NOS3/IL10/MYD88/LIAS/TGFB1/LYN/IL10RA/IL6/IL18/SIRPA/PRDX2/NOTCH1/HMGB2/CCR7/BTK/CAMP/S100A9/CX3CR1/CD14/TSPO/PYCARD/CXCL8/CTSG	32	0.888889
BP	GO:0007159	leukocyte cell-cell adhesion	34/305	414/18903	6.51833e-15	5.19945e-13	2.63478e-13	ZC3H12A/TFRC/IRF1/NR4A3/CD300A/RAC2/IL10/ALOX5/GLI2/PTPN2/SYK/LYN/IL7/BMP4/IL6/LAPTM5/IL18/IL4R/FADD/CD70/EZR/SIRPA/PRDX2/CAV1/CCR7/SLC39A8/BAD/S100A9/CX3CR1/LCK/RPS3/PYCARD/ICAM1/CTSG	34	0.821256
BP	GO:0042060	wound healing	35/305	442/18903	7.6399e-15	5.99419e-13	3.0375e-13	SLC11A1/BLK/PPARD/HMOX1/VEGFA/SERPINA1/TLR4/NFE2L2/NOS3/RAF1/ALOX5/HRAS/CXCR4/TGFB2/KDR/SYK/TGFB1/LYN/IL6/THBS1/PAK1/TPM1/GPX1/PRDX2/CAV1/PPIA/SMAD3/PRKCD/LCK/GATA2/CHMP2A/TGFBR1/FLNA/PLAUR/CTSG	35	0.791855
BP	GO:0072593	reactive oxygen species metabolic process	26/305	235/18903	1.11324e-14	8.5935e-13	4.35468e-13	AKR1C1/AKR1C3/HK2/BNIP3/ZC3H12A/TLR4/SOD2/NFE2L2/NOS3/RAC2/PMAIP1/ITGAM/ALOX5/CYP1B1/SYK/TGFB1/G6PD/THBS1/TYROBP/FOXO1/GPX1/RAC1/PRDX2/PRKCD/CCN2/TSPO	26	1.10638
BP	GO:1903829	positive regulation of protein localization	35/305	451/18903	1.40006e-14	1.0636e-12	5.3897e-13	BLK/PPARD/MYH10/ZC3H12A/PDPK1/TFRC/TLR4/BMP6/ITGA3/CIB1/HTRA2/TLR2/RAC2/ITGAM/BBC3/HRAS/TGFB2/RHOG/TGFB1/TRIM8/PLK3/TYROBP/SQSTM1/TCF7L2/EZR/SORL1/PPIA/BAD/EGF/SMAD3/STK11/PRKCD/ARF6/FLNA/PLK1	35	0.776053
BP	GO:0070302	regulation of stress-activated protein kinase signaling cascade	24/305	198/18903	1.56916e-14	1.17344e-12	5.94628e-13	STK3/VEGFA/PBK/ZC3H12A/TLR4/MAP2K1/MYC/TNFRSF19/HRAS/TGFB2/MYD88/LYN/HGF/BMP4/FOXO1/XIAP/EZR/SIRPA/PPIA/CCR7/CCN2/SFRP2/PYCARD/ZNF622	24	1.21212
BP	GO:0002699	positive regulation of immune effector process	27/305	261/18903	1.78404e-14	1.2937e-12	6.55571e-13	BLK/HMOX1/PDPK1/TFRC/FGR/TLR4/NR4A3/CD300A/GAB2/KIT/RAC2/IL10/ITGAM/MYD88/SYK/TGFB1/LYN/IL6/LAPTM5/TYROBP/IL18/IL4R/FADD/VAMP8/BTK/GATA2/PYCARD	27	1.03448
BP	GO:0071216	cellular response to biotic stimulus	27/305	261/18903	1.78404e-14	1.2937e-12	6.55571e-13	CXCL1/PPARD/ZC3H12A/TLR4/BMP6/CDK4/TLR2/NOS3/IL10/MYD88/SYK/TGFB1/LYN/IL6/IL18/SIRPA/PRDX2/NOTCH1/HMGB2/BTK/CAMP/CX3CR1/CD14/TSPO/PYCARD/CXCL8/CTSG	27	1.03448
BP	GO:0002703	regulation of leukocyte mediated immunity	26/305	241/18903	2.0408e-14	1.4578e-12	7.38728e-13	BLK/HMOX1/PDPK1/TFRC/FGR/TLR4/CD300A/GAB2/KIT/RAC2/IL10/ITGAM/SYK/TGFB1/LYN/IL6/ARRB2/TYROBP/IL18/IL4R/FADD/VAMP8/BTK/CX3CR1/GATA2/ICAM1	26	1.07884
BP	GO:0018108	peptidyl-tyrosine phosphorylation	32/305	380/18903	2.13196e-14	1.50052e-12	7.60376e-13	BLK/VEGFA/PBK/MELK/FGR/BMP6/ADORA1/MAP2K1/CD300A/KIT/IL6R/PTPN2/KDR/SYK/TGFB1/LYN/HGF/IL7/IL6/FGFR1/ARRB2/IL18/NTRK2/CAV1/EGF/BTK/SNX6/PRKCD/LCK/SFRP2/MAP2K5/RET	32	0.842105
BP	GO:0097529	myeloid leukocyte migration	26/305	242/18903	2.25371e-14	1.56322e-12	7.9215e-13	CXCL1/VEGFA/CD300A/KIT/RAC2/IL6R/CREB3/TGFB2/MYD88/RHOG/SYK/LYN/IL6/THBS1/RAC1/SIRPA/IL17RA/PPIA/CCR7/SCG2/S100A9/PIK3CD/CX3CR1/P2RX4/CXCL8/CTSG	26	1.07438
BP	GO:0018212	peptidyl-tyrosine modification	32/305	382/18903	2.46857e-14	1.6878e-12	8.55276e-13	BLK/VEGFA/PBK/MELK/FGR/BMP6/ADORA1/MAP2K1/CD300A/KIT/IL6R/PTPN2/KDR/SYK/TGFB1/LYN/HGF/IL7/IL6/FGFR1/ARRB2/IL18/NTRK2/CAV1/EGF/BTK/SNX6/PRKCD/LCK/SFRP2/MAP2K5/RET	32	0.837696
BP	GO:0050679	positive regulation of epithelial cell proliferation	25/305	224/18903	3.01027e-14	2.02871e-12	1.02803e-12	HMOX1/VEGFA/PDPK1/BMP6/NR4A3/IL10/MYC/HRAS/STAT3/KDR/BMP4/FGFR1/TCF7L2/NOTCH1/HMGB2/STAT5A/BAD/SCG2/EGF/BTK/PIK3CD/GATA2/TGFBR1/HTR2B/MAP2K5	25	1.11607
BP	GO:0022407	regulation of cell-cell adhesion	36/305	490/18903	3.05196e-14	2.02871e-12	1.02803e-12	BLK/VEGFA/ZC3H12A/TFRC/IRF1/BMP6/NR4A3/CD300A/IL10/ALOX5/GLI2/PTPN2/SYK/TGFB1/LYN/IL7/BMP4/IL6/LAPTM5/IL18/IL4R/FADD/CD70/SIRPA/PRDX2/NOTCH1/CAV1/CCR7/BAD/PRKCD/LCK/RPS3/PYCARD/MAP2K5/PLAUR/CTSG	36	0.734694
BP	GO:0002532	production of molecular mediator involved in inflammatory response	18/305	100/18903	3.09905e-14	2.03179e-12	1.02959e-12	ZC3H12A/TLR4/ALOX5/STAT3/MYD88/SYK/APPL1/LYN/IL6/IL4R/VAMP8/SIRPA/PRDX2/IL17RA/BTK/MEFV/PYCARD/EZH2	18	1.8
BP	GO:0043405	regulation of MAP kinase activity	23/305	186/18903	3.65296e-14	2.36258e-12	1.19722e-12	VEGFA/TLR4/CD300A/KIT/HRAS/SYK/TGFB1/LYN/BMP4/ERP29/THBS1/FGFR1/ERN1/PAK1/CAV1/SORL1/EGF/PRKCD/SFRP2/RPS3/HTR2B/EZH2/MAP2K5	23	1.23656
BP	GO:0010821	regulation of mitochondrion organization	21/305	150/18903	4.00563e-14	2.55612e-12	1.29529e-12	BNIP3/TFRC/PRELID1/PPIF/HTRA2/PMAIP1/BBC3/SREBF1/KDR/SLC25A5/HGF/AURKA/ARRB2/SQSTM1/GPX1/DCN/BAD/TSPO/PYCARD/VPS13C/PLAUR	21	1.4
BP	GO:0043304	regulation of mast cell degranulation	12/305	32/18903	4.24684e-14	2.67439e-12	1.35522e-12	BLK/HMOX1/PDPK1/FGR/CD300A/GAB2/RAC2/SYK/LYN/IL4R/VAMP8/GATA2	12	3.75
BP	GO:0019221	cytokine-mediated signaling pathway	36/305	496/18903	4.41461e-14	2.74394e-12	1.39047e-12	CXCL1/IFI27/IRF1/CIB1/KIT/IL6R/TNFRSF19/CXCR4/STAT3/PTPN2/MYD88/SYK/APPL1/LYN/IL7/IL10RA/IL6/LAPTM5/IL18/IL4R/FADD/CD70/XIAP/NOTCH1/IFNGR1/CAV1/IL17RA/STAT5A/CCR7/BAD/CX3CR1/TNFRSF25/PYCARD/CXCL8/IKBKE/CTSG	36	0.725806
BP	GO:0001666	response to hypoxia	28/305	296/18903	5.52303e-14	3.34598e-12	1.69554e-12	ANGPTL4/PPARD/HMOX1/VEGFA/HK2/BNIP3/STUB1/TFRC/SOD2/ENO1/ADORA1/NFE2L2/TLR2/PMAIP1/MYC/CXCR4/TGFB2/PLK3/THBS1/RYR1/CA9/NOTCH1/CAV1/SLC2A1/BAD/SMAD3/CDKN1B/CPEB2	28	0.945946
BP	GO:0048872	homeostasis of number of cells	28/305	296/18903	5.52303e-14	3.34598e-12	1.69554e-12	HMOX1/VEGFA/UBA5/SEPTIN4/NOS3/KIT/PMAIP1/STAT3/PTPN2/SLC25A5/LYN/G6PD/IL7/BMP4/IL6/LPCAT3/FADD/XIAP/PRDX2/NOTCH1/HMGB2/CCR7/SKIL/BTK/PIK3CD/CX3CR1/GATA2/EZH2	28	0.945946
BP	GO:0033006	regulation of mast cell activation involved in immune response	12/305	34/18903	1.00208e-13	5.99493e-12	3.03788e-12	BLK/HMOX1/PDPK1/FGR/CD300A/GAB2/RAC2/SYK/LYN/IL4R/VAMP8/GATA2	12	3.52941
BP	GO:0032872	regulation of stress-activated MAPK cascade	23/305	195/18903	1.01788e-13	6.01429e-12	3.04769e-12	STK3/VEGFA/PBK/ZC3H12A/TLR4/MAP2K1/MYC/TNFRSF19/HRAS/TGFB2/MYD88/HGF/BMP4/FOXO1/XIAP/EZR/SIRPA/PPIA/CCR7/CCN2/SFRP2/PYCARD/ZNF622	23	1.17949
BP	GO:0010634	positive regulation of epithelial cell migration	22/305	176/18903	1.06574e-13	6.22026e-12	3.15206e-12	HMOX1/VEGFA/ZC3H12A/PDPK1/NFE2L2/ITGA3/CIB1/NOS3/TGFB2/KDR/TGFB1/BMP4/THBS1/FGFR1/RAC1/STAT5A/EGF/PIK3CD/GATA2/P2RX4/ARF6/PIK3C2A	22	1.25
BP	GO:0043542	endothelial cell migration	27/305	281/18903	1.08773e-13	6.27212e-12	3.17834e-12	HMOX1/VEGFA/ZC3H12A/PDPK1/NFE2L2/LGALS8/CIB1/NOS3/KDR/CYP1B1/TGFB1/BMP4/THBS1/FGFR1/GPX1/RAC1/NOTCH1/STAT5A/DCN/SCG2/EGF/PIK3CD/GATA2/P2RX4/TGFBR1/PIK3C2A/MAP2K5	27	0.960854
BP	GO:0045785	positive regulation of cell adhesion	35/305	484/18903	1.13886e-13	6.48878e-12	3.28813e-12	VEGFA/TFRC/ITGA3/CIB1/NR4A3/IL10/ALOX5/GLI2/TGFB2/KDR/SYK/LYN/ARHGEF7/IL7/IL6/POLDIP2/IL18/IL4R/FADD/CD70/TPM1/RAC1/SIRPA/CAV1/CCR7/BAD/SMAD3/LCK/SFRP2/RPS3/PYCARD/FLNA/PLAUR/CTSG/RET	35	0.72314
BP	GO:0033003	regulation of mast cell activation	13/305	45/18903	1.78934e-13	1.00751e-11	5.10545e-12	BLK/HMOX1/PDPK1/FGR/NR4A3/CD300A/GAB2/RAC2/SYK/LYN/IL4R/VAMP8/GATA2	13	2.88889
BP	GO:0071222	cellular response to lipopolysaccharide	24/305	222/18903	2.03359e-13	1.13171e-11	5.73487e-12	CXCL1/PPARD/ZC3H12A/TLR4/BMP6/CDK4/TLR2/NOS3/IL10/MYD88/TGFB1/LYN/IL6/IL18/SIRPA/PRDX2/HMGB2/CAMP/CX3CR1/CD14/TSPO/PYCARD/CXCL8/CTSG	24	1.08108
BP	GO:0048732	gland development	33/305	441/18903	2.32882e-13	1.28112e-11	6.49196e-12	HMOX1/VEGFA/HK2/SOD2/MAP2K1/RAF1/IL10/SLC9A3R1/GLI2/TGFB2/CYP1B1/TGFB1/HGF/BMP4/AURKA/IL6/FADD/GPX1/FEM1B/PRDX2/NOTCH1/CAV1/STAT5A/EGF/SMAD3/STK11/GATA2/TSPO/ARF6/INHBB/TGFBR1/EZH2/CDKN1B	33	0.748299
BP	GO:0048545	response to steroid hormone	29/305	339/18903	2.53963e-13	1.38121e-11	6.99917e-12	AKR1C3/PPARD/BMP6/UBA5/NR4A3/TLR2/IL10/SREBF1/TGFB2/NPC1/CYP1B1/TGFB1/BMP4/IL6/THBS1/ABCA2/PAK1/AIFM1/NOTCH1/CAV1/KDM1A/HMGB2/SSTR3/BAD/NCOA4/CCN2/TSPO/SSTR5/UFM1	29	0.855457
BP	GO:0031098	stress-activated protein kinase signaling cascade	25/305	246/18903	2.59246e-13	1.3941e-11	7.06449e-12	STK3/VEGFA/PBK/ZC3H12A/TLR4/MAP2K1/MYC/TNFRSF19/HRAS/TGFB2/MYD88/LYN/HGF/BMP4/FOXO1/XIAP/EZR/SIRPA/PPIA/CCR7/SMAD3/CCN2/SFRP2/PYCARD/ZNF622	25	1.01626
BP	GO:0046777	protein autophosphorylation	24/305	226/18903	3.01683e-13	1.60022e-11	8.10895e-12	VEGFA/MELK/PDPK1/DAPK1/FGR/SIK2/KIT/STK24/KDR/SYK/LYN/AURKA/FGFR1/ERN1/PAK1/NTRK2/EIF2S1/CAV1/ATG101/CHEK2/BTK/STK11/LCK/PIM2	24	1.06195
BP	GO:0042542	response to hydrogen peroxide	19/305	130/18903	3.04262e-13	1.60022e-11	8.10895e-12	HMOX1/BNIP3/SOD2/PPIF/NFE2L2/NR4A3/IL10/STK24/CYP1B1/HGF/IL6/ERN1/AIFM1/GPX1/SIRPA/BAD/PRKCD/RPS3/EZH2	19	1.46154
BP	GO:0010595	positive regulation of endothelial cell migration	19/305	131/18903	3.50751e-13	1.82467e-11	9.24634e-12	HMOX1/VEGFA/ZC3H12A/PDPK1/NFE2L2/CIB1/NOS3/KDR/TGFB1/BMP4/THBS1/FGFR1/RAC1/STAT5A/EGF/PIK3CD/GATA2/P2RX4/PIK3C2A	19	1.45038
BP	GO:0071900	regulation of protein serine/threonine kinase activity	31/305	395/18903	3.68763e-13	1.88958e-11	9.57529e-12	STK3/VEGFA/RASIP1/TLR4/MAP2K1/CIB1/CD300A/KIT/HRAS/SYK/TGFB1/LYN/BMP4/ERP29/THBS1/FGFR1/CDKN3/ERN1/PAK1/CAV1/SORL1/EGF/PRKCD/SFRP2/RPS3/PYCARD/HTR2B/EZH2/MAP2K5/CDKN1B/PLK1	31	0.78481
BP	GO:0045766	positive regulation of angiogenesis	22/305	187/18903	3.75074e-13	1.88958e-11	9.57529e-12	ANGPTL4/HMOX1/VEGFA/HK2/ZC3H12A/PDPK1/NFE2L2/NOS3/IL10/CXCR4/STAT3/KDR/CYP1B1/HGF/PRKCB/THBS1/CAMP/PIK3CD/CX3CR1/SFRP2/GATA2/CXCL8	22	1.17647
BP	GO:1904018	positive regulation of vasculature development	22/305	187/18903	3.75074e-13	1.88958e-11	9.57529e-12	ANGPTL4/HMOX1/VEGFA/HK2/ZC3H12A/PDPK1/NFE2L2/NOS3/IL10/CXCR4/STAT3/KDR/CYP1B1/HGF/PRKCB/THBS1/CAMP/PIK3CD/CX3CR1/SFRP2/GATA2/CXCL8	22	1.17647
BP	GO:0034614	cellular response to reactive oxygen species	20/305	150/18903	4.21769e-13	2.10269e-11	1.06552e-11	AKR1C3/BNIP3/SOD2/PPIF/NFE2L2/NR4A3/NOS3/IL10/CYP1B1/HGF/IL6/ERN1/AIFM1/TPM1/SIRPA/PRDX2/BTK/PRKCD/RPS3/EZH2	20	1.33333
BP	GO:0051402	neuron apoptotic process	25/305	255/18903	5.8528e-13	2.88778e-11	1.46336e-11	HMOX1/NRBP2/SIAH1/BNIP3/SOD2/UNC5B/GAPDH/IL10/ITGAM/HRAS/TGFB2/KDR/G6PD/MCL1/ARRB2/TYROBP/FADD/XIAP/AIFM1/NTRK2/GPX1/SNX6/FAIM2/CX3CR1/POU4F1	25	0.980392
BP	GO:0043300	regulation of leukocyte degranulation	13/305	49/18903	6.07479e-13	2.96673e-11	1.50336e-11	BLK/HMOX1/PDPK1/FGR/CD300A/GAB2/RAC2/ITGAM/SYK/LYN/IL4R/VAMP8/GATA2	13	2.65306
BP	GO:0071219	cellular response to molecule of bacterial origin	24/305	234/18903	6.47651e-13	3.13097e-11	1.58659e-11	CXCL1/PPARD/ZC3H12A/TLR4/BMP6/CDK4/TLR2/NOS3/IL10/MYD88/TGFB1/LYN/IL6/IL18/SIRPA/PRDX2/HMGB2/CAMP/CX3CR1/CD14/TSPO/PYCARD/CXCL8/CTSG	24	1.02564
BP	GO:1904019	epithelial cell apoptotic process	19/305	137/18903	8.01873e-13	3.83776e-11	1.94475e-11	STK3/AKR1C3/ANGPTL4/HMOX1/PDPK1/NFE2L2/IL10/KDR/IL6/THBS1/ARRB2/TCF7L2/EIF2S1/BAD/SCG2/GATA2/ICAM1/ARF6/CDKN1B	19	1.38686
BP	GO:0051403	stress-activated MAPK cascade	24/305	239/18903	1.02749e-12	4.86889e-11	2.46727e-11	STK3/VEGFA/PBK/ZC3H12A/TLR4/MAP2K1/MYC/TNFRSF19/HRAS/TGFB2/MYD88/HGF/BMP4/FOXO1/XIAP/EZR/SIRPA/PPIA/CCR7/SMAD3/CCN2/SFRP2/PYCARD/ZNF622	24	1.00418
BP	GO:0043491	protein kinase B signaling	23/305	218/18903	1.0989e-12	5.14173e-11	2.60553e-11	AKR1C2/STK3/AKR1C3/CIB1/SLC9A3R1/KDR/TGFB1/PLK3/THBS1/FGFR1/ARRB2/IL18/NTRK2/GPX1/TCF7L2/CCR7/EGF/STK11/PIK3CD/CX3CR1/P2RX4/TGFBR1/RET	23	1.05505
BP	GO:2001244	positive regulation of intrinsic apoptotic signaling pathway	14/305	63/18903	1.10656e-12	5.14173e-11	2.60553e-11	SIAH1/SEPTIN4/PMAIP1/BBC3/SLC9A3R1/MYC/PTPN2/MCL1/CAV1/BAD/SKIL/S100A9/LCK/RPS3	14	2.22222
BP	GO:0030595	leukocyte chemotaxis	24/305	240/18903	1.12526e-12	5.17835e-11	2.62409e-11	CXCL1/VEGFA/KIT/RAC2/IL10/IL6R/ALOX5/CREB3/CXCR4/TGFB2/SYK/LYN/IL6/THBS1/RAC1/IL17RA/PPIA/CCR7/SCG2/S100A9/PIK3CD/CX3CR1/CXCL8/CTSG	24	1
BP	GO:2001056	positive regulation of cysteine-type endopeptidase activity	19/305	143/18903	1.75776e-12	8.01203e-11	4.06003e-11	DAPK1/HTRA2/UACA/PMAIP1/BBC3/MYC/RPS27L/SYK/LAPTM5/FADD/AIFM1/BAD/SMAD3/S100A9/LCK/CCN2/MEFV/RPS3/PYCARD	19	1.32867
BP	GO:0045860	positive regulation of protein kinase activity	31/305	420/18903	1.85857e-12	8.39161e-11	4.25237e-11	STK3/SLC11A1/VEGFA/PDPK1/TLR4/ADORA1/MAP2K1/CIB1/CD300A/KIT/IL6R/HRAS/TGFB2/SYK/TGFB1/ERP29/THBS1/FGFR1/IL18/ERN1/PAK1/PPIA/CCR7/EGF/STK11/PRKCD/RPS3/HTR2B/EZH2/MAP2K5/CDKN1B	31	0.738095
BP	GO:0043434	response to peptide hormone	31/305	421/18903	1.9777e-12	8.8442e-11	4.48172e-11	PDPK1/SLC39A14/NFE2L2/SIK2/CDK4/NR4A3/TLR2/IL10/SREBF1/STAT3/PTPN2/CYP1B1/APPL1/LYN/SORT1/PRKCB/NDEL1/FOXO1/CAV1/SLC2A1/SORL1/STAT5A/KL/STK11/PRKCD/CCN2/VPS13C/INHBB/PIK3C2A/CDKN1B/CPEB2	31	0.736342
BP	GO:0010508	positive regulation of autophagy	19/305	144/18903	1.99577e-12	8.8442e-11	4.48172e-11	HMOX1/BNIP3/ZC3H12A/DAPK1/CALCOCO2/KDR/SLC25A5/TRIM8/PLK3/ELAPOR1/FOXO1/DCN/BAD/RNF152/ATG101/STK11/MEFV/PIM2/PIK3C2A	19	1.31944
BP	GO:0046209	nitric oxide metabolic process	15/305	82/18903	3.49822e-12	1.52526e-10	7.7291e-11	ZC3H12A/TLR4/SOD2/TLR2/NOS3/IL10/CYP1B1/RAC1/SIRPA/CAV1/SMAD3/CX3CR1/TSPO/P2RX4/GLA	15	1.82927
BP	GO:1901214	regulation of neuron death	27/305	325/18903	3.5056e-12	1.52526e-10	7.7291e-11	HMOX1/NRBP2/TLR4/SOD2/ADORA1/NR4A3/UNC5B/HTRA2/IL10/ITGAM/HRAS/TGFB2/KDR/G6PD/MCL1/ARRB2/TYROBP/AIFM1/NTRK2/CTSZ/EIF2S1/SORL1/BAD/SNX6/FAIM2/CX3CR1/POU4F1	27	0.830769
BP	GO:0051896	regulation of protein kinase B signaling	21/305	189/18903	3.99621e-12	1.72305e-10	8.73142e-11	AKR1C2/STK3/AKR1C3/CIB1/SLC9A3R1/TGFB1/THBS1/FGFR1/ARRB2/IL18/NTRK2/GPX1/TCF7L2/CCR7/EGF/STK11/PIK3CD/CX3CR1/P2RX4/TGFBR1/RET	21	1.11111
BP	GO:0032642	regulation of chemokine production	16/305	98/18903	4.10596e-12	1.75457e-10	8.89111e-11	HMOX1/TLR4/TLR2/IL10/IL6R/MYD88/SYK/IL7/IL6/IL18/IL4R/SIRPA/IL17RA/MEFV/PYCARD/MAP2K5	16	1.63265
BP	GO:2001057	reactive nitrogen species metabolic process	15/305	83/18903	4.20847e-12	1.78245e-10	9.03243e-11	ZC3H12A/TLR4/SOD2/TLR2/NOS3/IL10/CYP1B1/RAC1/SIRPA/CAV1/SMAD3/CX3CR1/TSPO/P2RX4/GLA	15	1.80723
BP	GO:0008631	intrinsic apoptotic signaling pathway in response to oxidative stress	12/305	45/18903	4.48553e-12	1.88314e-10	9.54262e-11	MELK/SOD2/NFE2L2/HTRA2/STK24/CYP1B1/MCL1/GPX1/PRODH/PPIA/PRKCD/ZNF622	12	2.66667
BP	GO:0001938	positive regulation of endothelial cell proliferation	17/305	115/18903	4.58308e-12	1.90736e-10	9.66538e-11	HMOX1/VEGFA/PDPK1/BMP6/IL10/STAT3/KDR/BMP4/FGFR1/HMGB2/STAT5A/SCG2/EGF/PIK3CD/GATA2/TGFBR1/HTR2B	17	1.47826
BP	GO:0032602	chemokine production	16/305	99/18903	4.82697e-12	1.99154e-10	1.0092e-10	HMOX1/TLR4/TLR2/IL10/IL6R/MYD88/SYK/IL7/IL6/IL18/IL4R/SIRPA/IL17RA/MEFV/PYCARD/MAP2K5	16	1.61616
BP	GO:0036473	cell death in response to oxidative stress	16/305	100/18903	5.66367e-12	2.31678e-10	1.17401e-10	MELK/TLR4/SOD2/NFE2L2/NR4A3/HTRA2/IL10/STK24/CYP1B1/HGF/MCL1/GPX1/PRODH/PPIA/PRKCD/ZNF622	16	1.6
BP	GO:0010720	positive regulation of cell development	26/305	307/18903	5.80249e-12	2.3341e-10	1.18278e-10	VEGFA/MAP2K1/CIB1/TLR2/KIT/CXCR4/TGFB1/LYN/ARHGEF7/BMP4/AURKA/IL6/NDEL1/TYROBP/NTRK2/RAC1/NOTCH1/GFAP/KDM1A/BAD/SKIL/STK11/CX3CR1/TSPO/FLNA/RET	26	0.846906
BP	GO:0050867	positive regulation of cell activation	32/305	467/18903	5.80354e-12	2.3341e-10	1.18278e-10	TFRC/FGR/TLR4/NR4A3/GAB2/IL10/ITGAM/GLI2/MYD88/SYK/TGFB1/LYN/IL7/IL6/THBS1/TYROBP/IL18/IL4R/FADD/VAMP8/CD70/SIRPA/CAV1/CCR7/BAD/BTK/LCK/CCN2/GATA2/RPS3/PYCARD/FLNA	32	0.685225
BP	GO:2000379	positive regulation of reactive oxygen species metabolic process	14/305	71/18903	6.34588e-12	2.53095e-10	1.28254e-10	AKR1C1/AKR1C3/ZC3H12A/TLR4/SOD2/NFE2L2/ITGAM/CYP1B1/SYK/TGFB1/THBS1/TYROBP/PRKCD/TSPO	14	1.97183
BP	GO:2001243	negative regulation of intrinsic apoptotic signaling pathway	16/305	101/18903	6.63289e-12	2.62355e-10	1.32946e-10	SOD2/ENO1/PPIF/NFE2L2/HTRA2/CREB3/ZNF385A/MCL1/GPX1/KDM1A/PPIA/GRINA/SFRP2/NOC2L/PLAUR/ING2	16	1.58416
BP	GO:1903131	mononuclear cell differentiation	32/305	473/18903	8.12538e-12	3.18755e-10	1.61526e-10	BLK/VEGFA/BCL3/MT1G/ZC3H12A/IRF1/PRELID1/KIT/IL10/IL6R/MYC/GLI2/STAT3/PTPN2/SLC25A5/SYK/LYN/IL7/BMP4/IL6/IL18/IL4R/FADD/PRDX2/CCR7/BAD/BTK/STK11/PIK3CD/CD8A/LCK/EZH2	32	0.676533
BP	GO:0010507	negative regulation of autophagy	15/305	87/18903	8.5928e-12	3.34351e-10	1.69429e-10	HMOX1/NRBP2/RASIP1/CTSA/IL10/STAT3/NPC1/HGF/IL10RA/MCL1/TLK2/POLDIP2/TMEM39A/TSPO/HTR2B	15	1.72414
BP	GO:0051897	positive regulation of protein kinase B signaling	17/305	120/18903	9.27925e-12	3.58149e-10	1.81489e-10	AKR1C2/STK3/AKR1C3/TGFB1/THBS1/FGFR1/ARRB2/IL18/GPX1/TCF7L2/CCR7/EGF/PIK3CD/CX3CR1/P2RX4/TGFBR1/RET	17	1.41667
BP	GO:0051091	positive regulation of DNA-binding transcription factor activity	24/305	266/18903	1.02802e-11	3.93608e-10	1.99458e-10	STK3/VEGFA/TFRC/TLR4/CIB1/TLR2/KIT/IL10/STAT3/MYD88/TRIM8/PRKCB/IL6/IL18/CAV1/KDM1A/PPIA/BTK/SMAD3/S100A9/CX3CR1/RPS3/PYCARD/IKBKE	24	0.902256
BP	GO:0002683	negative regulation of immune system process	31/305	449/18903	1.04656e-11	3.94396e-10	1.99857e-10	BLK/HMOX1/ZC3H12A/FGR/IRF1/TLR4/ADORA1/CD300A/IL10/MYC/TGFB2/PTPN2/SYK/TGFB1/APPL1/LYN/BMP4/THBS1/ARRB2/LAPTM5/TYROBP/IL4R/FADD/GPR137/GPX1/EZR/PRDX2/BTK/CX3CR1/GATA2/CTSG	31	0.690423
BP	GO:0072594	establishment of protein localization to organelle	31/305	449/18903	1.04656e-11	3.94396e-10	1.99857e-10	STK3/M6PR/BCL3/HK2/ZC3H12A/GNPTG/HTRA2/RAC2/BBC3/SREBF1/STAT3/SYK/TGFB1/APPL1/SORT1/BMP4/IL10RA/LAPTM5/SQSTM1/AIFM1/AP3M1/NOTCH1/SORL1/SMAD3/PRKCD/NCOA4/GGA3/TSPO/VPS13C/FLNA/UFM1	31	0.690423
BP	GO:0001935	endothelial cell proliferation	21/305	199/18903	1.08389e-11	4.05273e-10	2.05368e-10	HMOX1/VEGFA/PDPK1/BMP6/IL10/ALOX5/STAT3/KDR/BMP4/THBS1/FGFR1/ERN1/CAV1/HMGB2/STAT5A/SCG2/EGF/PIK3CD/GATA2/TGFBR1/HTR2B	21	1.05528
BP	GO:0010632	regulation of epithelial cell migration	25/305	292/18903	1.18852e-11	4.40949e-10	2.23447e-10	HMOX1/VEGFA/ZC3H12A/PDPK1/NFE2L2/ITGA3/CIB1/NOS3/TGFB2/KDR/TGFB1/BMP4/THBS1/FGFR1/RAC1/NOTCH1/STAT5A/DCN/EGF/PIK3CD/GATA2/P2RX4/ARF6/PIK3C2A/MAP2K5	25	0.856164
BP	GO:0051222	positive regulation of protein transport	25/305	294/18903	1.37965e-11	5.07924e-10	2.57386e-10	BLK/PPARD/MYH10/ZC3H12A/TLR4/BMP6/CIB1/HTRA2/TLR2/RAC2/ITGAM/BBC3/HRAS/TGFB2/TGFB1/PLK3/TCF7L2/EZR/SORL1/PPIA/BAD/SMAD3/PRKCD/ARF6/FLNA	25	0.85034
BP	GO:0043536	positive regulation of blood vessel endothelial cell migration	14/305	75/18903	1.39491e-11	5.09623e-10	2.58247e-10	HMOX1/VEGFA/PDPK1/NFE2L2/CIB1/NOS3/KDR/TGFB1/THBS1/FGFR1/STAT5A/GATA2/P2RX4/PIK3C2A	14	1.86667
BP	GO:0033002	muscle cell proliferation	23/305	247/18903	1.47698e-11	5.35518e-10	2.71369e-10	PPARD/HMOX1/TLR4/SOD2/NR4A3/NOS3/IL10/IL6R/TGFB2/MYD88/TGFB1/HGF/BMP4/IL6/THBS1/POLDIP2/IL18/ERN1/TPM1/TCF7L2/NOTCH1/TGFBR1/CDKN1B	23	0.931174
BP	GO:0006809	nitric oxide biosynthetic process	14/305	76/18903	1.68534e-11	6.06468e-10	3.07322e-10	ZC3H12A/TLR4/SOD2/NOS3/IL10/CYP1B1/RAC1/SIRPA/CAV1/SMAD3/CX3CR1/TSPO/P2RX4/GLA	14	1.84211
BP	GO:2001238	positive regulation of extrinsic apoptotic signaling pathway	12/305	50/18903	1.76187e-11	6.29276e-10	3.1888e-10	STK3/HTRA2/PMAIP1/TIMP3/PPP1CA/THBS1/FADD/CAV1/SKIL/PEA15/PYCARD/RET	12	2.4
BP	GO:0001936	regulation of endothelial cell proliferation	20/305	183/18903	1.78706e-11	6.33546e-10	3.21044e-10	HMOX1/VEGFA/PDPK1/BMP6/IL10/ALOX5/STAT3/KDR/BMP4/THBS1/FGFR1/CAV1/HMGB2/STAT5A/SCG2/EGF/PIK3CD/GATA2/TGFBR1/HTR2B	20	1.0929
BP	GO:0043280	positive regulation of cysteine-type endopeptidase activity involved in apoptotic process	17/305	125/18903	1.81574e-11	6.38981e-10	3.23798e-10	DAPK1/HTRA2/UACA/PMAIP1/BBC3/MYC/RPS27L/SYK/LAPTM5/AIFM1/BAD/SMAD3/S100A9/LCK/CCN2/RPS3/PYCARD	17	1.36
BP	GO:0050863	regulation of T cell activation	28/305	376/18903	1.88637e-11	6.58992e-10	3.33938e-10	ZC3H12A/TFRC/IRF1/PRELID1/CD300A/RAC2/IL10/GLI2/PTPN2/SYK/LYN/IL7/BMP4/IL6/LAPTM5/IL18/IL4R/FADD/CD70/SIRPA/PRDX2/CAV1/CCR7/BAD/LCK/RPS3/PYCARD/CTSG	28	0.744681
BP	GO:0032640	tumor necrosis factor production	20/305	184/18903	1.97611e-11	6.80408e-10	3.44791e-10	BCL3/ZC3H12A/TLR4/TLR2/IL10/STAT3/MYD88/SYK/IL6/THBS1/ARRB2/TYROBP/FADD/SIRPA/IFNGR1/BTK/CX3CR1/CD14/TSPO/PYCARD	20	1.08696
BP	GO:0032680	regulation of tumor necrosis factor production	20/305	184/18903	1.97611e-11	6.80408e-10	3.44791e-10	BCL3/ZC3H12A/TLR4/TLR2/IL10/STAT3/MYD88/SYK/IL6/THBS1/ARRB2/TYROBP/FADD/SIRPA/IFNGR1/BTK/CX3CR1/CD14/TSPO/PYCARD	20	1.08696
BP	GO:1903037	regulation of leukocyte cell-cell adhesion	28/305	377/18903	2.00853e-11	6.86632e-10	3.47945e-10	ZC3H12A/TFRC/IRF1/NR4A3/CD300A/IL10/ALOX5/GLI2/PTPN2/SYK/LYN/IL7/BMP4/IL6/LAPTM5/IL18/IL4R/FADD/CD70/SIRPA/PRDX2/CAV1/CCR7/BAD/LCK/RPS3/PYCARD/CTSG	28	0.742706
BP	GO:0010594	regulation of endothelial cell migration	22/305	230/18903	2.448e-11	8.3093e-10	4.21066e-10	HMOX1/VEGFA/ZC3H12A/PDPK1/NFE2L2/CIB1/NOS3/KDR/TGFB1/BMP4/THBS1/FGFR1/RAC1/NOTCH1/STAT5A/DCN/EGF/PIK3CD/GATA2/P2RX4/PIK3C2A/MAP2K5	22	0.956522
BP	GO:1904035	regulation of epithelial cell apoptotic process	16/305	110/18903	2.54124e-11	8.56507e-10	4.34027e-10	AKR1C3/ANGPTL4/HMOX1/PDPK1/NFE2L2/KDR/IL6/THBS1/ARRB2/TCF7L2/EIF2S1/BAD/SCG2/GATA2/ICAM1/CDKN1B	16	1.45455
BP	GO:0071496	cellular response to external stimulus	26/305	328/18903	2.5707e-11	8.60377e-10	4.35988e-10	AKR1C3/HMOX1/BNIP3/ZC3H12A/TMEM150C/IRF1/ATG7/TLR4/BMP6/NFE2L2/SIK2/PMAIP1/SREBF1/STK24/MYD88/LYN/FADD/ELAPOR1/FOXO1/AIFM1/EIF2S1/SLC2A1/BAD/RNF152/SFRP2/INHBB	26	0.792683
BP	GO:0071706	tumor necrosis factor superfamily cytokine production	20/305	189/18903	3.23551e-11	1.06794e-09	5.41171e-10	BCL3/ZC3H12A/TLR4/TLR2/IL10/STAT3/MYD88/SYK/IL6/THBS1/ARRB2/TYROBP/FADD/SIRPA/IFNGR1/BTK/CX3CR1/CD14/TSPO/PYCARD	20	1.0582
BP	GO:1903555	regulation of tumor necrosis factor superfamily cytokine production	20/305	189/18903	3.23551e-11	1.06794e-09	5.41171e-10	BCL3/ZC3H12A/TLR4/TLR2/IL10/STAT3/MYD88/SYK/IL6/THBS1/ARRB2/TYROBP/FADD/SIRPA/IFNGR1/BTK/CX3CR1/CD14/TSPO/PYCARD	20	1.0582
BP	GO:0009895	negative regulation of catabolic process	26/305	332/18903	3.36727e-11	1.10382e-09	5.59351e-10	SLC11A1/HMOX1/NRBP2/RASIP1/PBK/ADORA1/CTSA/IL10/TIMP3/STAT3/NPC1/MYD88/HGF/IL10RA/MCL1/TLK2/POLDIP2/DEDD/TMEM39A/SORL1/SMAD3/DFFA/TSPO/HTR2B/FLNA/IKBKE	26	0.783133
BP	GO:1902042	negative regulation of extrinsic apoptotic signaling pathway via death domain receptors	10/305	31/18903	3.39311e-11	1.10472e-09	5.59808e-10	HMOX1/NOS3/RAF1/HGF/GPX1/HMGB2/FAIM2/SFRP2/PEA15/ICAM1	10	3.22581
BP	GO:1904951	positive regulation of establishment of protein localization	25/305	310/18903	4.35299e-11	1.40766e-09	7.13321e-10	BLK/PPARD/MYH10/ZC3H12A/TLR4/BMP6/CIB1/HTRA2/TLR2/RAC2/ITGAM/BBC3/HRAS/TGFB2/TGFB1/PLK3/TCF7L2/EZR/SORL1/PPIA/BAD/SMAD3/PRKCD/ARF6/FLNA	25	0.806452
BP	GO:0002429	immune response-activating cell surface receptor signaling pathway	25/305	312/18903	4.99903e-11	1.59503e-09	8.08265e-10	BLK/ZC3H12A/FGR/NR4A3/CD300A/HRAS/PTPN2/SYK/APPL1/LYN/PRKCB/LAPTM5/TYROBP/PAK1/LAT2/EZR/CCR7/BTK/STK11/PRKCD/PIK3CD/CD8A/LCK/CD8B/RPS3	25	0.801282
BP	GO:0002757	immune response-activating signal transduction	25/305	312/18903	4.99903e-11	1.59503e-09	8.08265e-10	BLK/ZC3H12A/FGR/NR4A3/CD300A/HRAS/PTPN2/SYK/APPL1/LYN/PRKCB/LAPTM5/TYROBP/PAK1/LAT2/EZR/CCR7/BTK/STK11/PRKCD/PIK3CD/CD8A/LCK/CD8B/RPS3	25	0.801282
BP	GO:0002696	positive regulation of leukocyte activation	30/305	450/18903	5.45623e-11	1.72937e-09	8.76344e-10	TFRC/FGR/TLR4/NR4A3/GAB2/IL10/ITGAM/GLI2/MYD88/SYK/TGFB1/LYN/IL7/IL6/THBS1/TYROBP/IL18/IL4R/FADD/VAMP8/CD70/SIRPA/CAV1/CCR7/BAD/BTK/LCK/GATA2/RPS3/PYCARD	30	0.666667
BP	GO:0002768	immune response-regulating cell surface receptor signaling pathway	26/305	341/18903	6.08995e-11	1.91753e-09	9.71692e-10	BLK/ZC3H12A/FGR/NR4A3/CD300A/KIT/HRAS/PTPN2/SYK/APPL1/LYN/PRKCB/LAPTM5/TYROBP/PAK1/LAT2/EZR/CCR7/BTK/STK11/PRKCD/PIK3CD/CD8A/LCK/CD8B/RPS3	26	0.762463
BP	GO:0043406	positive regulation of MAP kinase activity	16/305	117/18903	6.62042e-11	2.07094e-09	1.04943e-09	VEGFA/TLR4/KIT/HRAS/SYK/TGFB1/ERP29/THBS1/FGFR1/ERN1/PAK1/EGF/RPS3/HTR2B/EZH2/MAP2K5	16	1.36752
BP	GO:0001836	release of cytochrome c from mitochondria	12/305	56/18903	7.43317e-11	2.31008e-09	1.17061e-09	BNIP3/SOD2/PRELID1/PPIF/PMAIP1/BBC3/HGF/ARRB2/GPX1/BAD/PYCARD/PLAUR	12	2.14286
BP	GO:0051098	regulation of binding	27/305	372/18903	7.87601e-11	2.43191e-09	1.23235e-09	STK3/BLK/HMOX1/BCL3/STUB1/IL10/TGFB1/ARHGEF7/BMP4/AURKA/PPP1CA/ARRB2/POLDIP2/TCF7L2/CTSZ/EIF2S1/CAV1/KDM1A/SORL1/HMGB2/EGF/SMAD3/PRKCD/TGFBR1/PLAUR/POU4F1/PLK1	27	0.725806
BP	GO:0031331	positive regulation of cellular catabolic process	29/305	429/18903	8.36146e-11	2.56525e-09	1.29992e-09	HMOX1/BNIP3/ZC3H12A/DAPK1/STUB1/NFE2L2/CALCOCO2/KDR/SLC25A5/TRIM8/AURKA/IL6/PLK3/ABCA2/LAPTM5/ELAPOR1/FOXO1/CAV1/DCN/BAD/RNF152/ATG101/EGF/STK11/PRKCD/MEFV/PIM2/PIK3C2A/PLK1	29	0.675991
BP	GO:0048015	phosphatidylinositol-mediated signaling	19/305	178/18903	8.74553e-11	2.66599e-09	1.35097e-09	PPARD/FGR/UNC5B/GAB2/KIT/SLC9A3R1/TGFB2/KDR/HGF/FGFR1/IL18/NTRK2/EZR/DCN/EGF/PIK3CD/FBXL2/HTR2B/PIK3C2A	19	1.06742
BP	GO:0048659	smooth muscle cell proliferation	19/305	179/18903	9.64308e-11	2.921e-09	1.48019e-09	PPARD/HMOX1/TLR4/SOD2/NR4A3/NOS3/IL10/IL6R/MYD88/TGFB1/BMP4/IL6/THBS1/POLDIP2/IL18/ERN1/TPM1/TCF7L2/CDKN1B	19	1.06145
BP	GO:0031330	negative regulation of cellular catabolic process	22/305	247/18903	9.8863e-11	2.97584e-09	1.50798e-09	SLC11A1/HMOX1/NRBP2/RASIP1/PBK/CTSA/IL10/TIMP3/STAT3/NPC1/MYD88/HGF/IL10RA/MCL1/TLK2/POLDIP2/TMEM39A/SORL1/DFFA/TSPO/HTR2B/IKBKE	22	0.890688
BP	GO:0045765	regulation of angiogenesis	26/305	349/18903	1.01438e-10	3.03428e-09	1.53759e-09	ANGPTL4/HMOX1/VEGFA/HK2/ZC3H12A/PDPK1/NFE2L2/NOS3/IL10/ALOX5/CXCR4/STAT3/TGFB2/KDR/CYP1B1/HGF/PRKCB/IL6/THBS1/DCN/CAMP/PIK3CD/CX3CR1/SFRP2/GATA2/CXCL8	26	0.744986
BP	GO:0016241	regulation of macroautophagy	18/305	160/18903	1.15597e-10	3.43632e-09	1.74132e-09	HMOX1/NRBP2/BNIP3/ATP6V0B/ATP6V1E2/CALCOCO2/GAPDH/NPC1/KDR/SLC25A5/ATP6V1H/POLDIP2/ELAPOR1/ERN1/TMEM39A/DCN/SNX6/VPS13C	18	1.125
BP	GO:0048017	inositol lipid-mediated signaling	19/305	182/18903	1.28766e-10	3.80415e-09	1.92772e-09	PPARD/FGR/UNC5B/GAB2/KIT/SLC9A3R1/TGFB2/KDR/HGF/FGFR1/IL18/NTRK2/EZR/DCN/EGF/PIK3CD/FBXL2/HTR2B/PIK3C2A	19	1.04396
BP	GO:0051656	establishment of organelle localization	29/305	437/18903	1.29644e-10	3.8066e-09	1.92896e-09	BLK/HMOX1/AP1M2/LMNB1/PDPK1/FGR/LMNB2/NR4A3/CD300A/GAB2/KIT/RAC2/SLC9A3R1/SYK/LYN/NDEL1/BIRC5/IL4R/VAMP8/AP3M1/LAT2/EZR/KIF2C/BTK/STK11/PIK3CD/GATA2/CHMP2A/PLK1	29	0.663616
BP	GO:0097696	receptor signaling pathway via STAT	19/305	183/18903	1.41613e-10	4.13269e-09	2.0942e-09	BCL3/CD300A/KIT/IL10/IL6R/STAT3/PTPN2/CYP1B1/TGFB1/LYN/IL10RA/IL6/IL18/NOTCH1/CAV1/STAT5A/EGF/RET/MGAT5	19	1.03825
BP	GO:1901342	regulation of vasculature development	26/305	355/18903	1.47291e-10	4.27233e-09	2.16497e-09	ANGPTL4/HMOX1/VEGFA/HK2/ZC3H12A/PDPK1/NFE2L2/NOS3/IL10/ALOX5/CXCR4/STAT3/TGFB2/KDR/CYP1B1/HGF/PRKCB/IL6/THBS1/DCN/CAMP/PIK3CD/CX3CR1/SFRP2/GATA2/CXCL8	26	0.732394
BP	GO:0055076	transition metal ion homeostasis	17/305	143/18903	1.59872e-10	4.60933e-09	2.33574e-09	SLC11A1/HMOX1/CP/MT1G/TFRC/SOD2/BMP6/SLC39A14/ACO1/MYC/SLC31A1/XIAP/SLC39A8/S100A9/NCOA4/LCK/FTH1	17	1.18881
BP	GO:1903532	positive regulation of secretion by cell	23/305	278/18903	1.61404e-10	4.62563e-09	2.344e-09	BLK/PPARD/MYH10/FGR/TLR4/BMP6/GAB2/TLR2/ITGAM/TGFB2/SYK/TGFB1/IL4R/VAMP8/TCF7L2/EZR/PPIA/BAD/GATA2/CHMP2A/P2RX4/ARF6/INHBB	23	0.827338
BP	GO:0090199	regulation of release of cytochrome c from mitochondria	11/305	47/18903	1.67513e-10	4.74841e-09	2.40621e-09	BNIP3/PRELID1/PPIF/PMAIP1/BBC3/HGF/ARRB2/GPX1/BAD/PYCARD/PLAUR	11	2.34043
BP	GO:0051047	positive regulation of secretion	24/305	304/18903	1.67673e-10	4.74841e-09	2.40621e-09	BLK/PPARD/MYH10/FGR/TLR4/BMP6/ADORA1/GAB2/TLR2/ITGAM/TGFB2/SYK/TGFB1/IL4R/VAMP8/TCF7L2/EZR/PPIA/BAD/GATA2/CHMP2A/P2RX4/ARF6/INHBB	24	0.789474
BP	GO:0050727	regulation of inflammatory response	28/305	414/18903	1.77931e-10	5.00044e-09	2.53393e-09	PPARD/PBK/FGR/TLR4/ADORA1/TLR2/IL10/ALOX5/PTPN2/MYD88/SYK/LYN/HGF/IL6/LPCAT3/IL18/VAMP8/XIAP/GPX1/SIRPA/IL17RA/CCR7/BTK/SMAD3/PRKCD/S100A9/MEFV/PYCARD	28	0.676329
BP	GO:0050921	positive regulation of chemotaxis	17/305	144/18903	1.78662e-10	5.00044e-09	2.53393e-09	VEGFA/RAC2/IL6R/CREB3/CXCR4/KDR/TGFB1/IL6/THBS1/FGFR1/RAC1/CCR7/SCG2/SMAD3/CX3CR1/P2RX4/CXCL8	17	1.18056
BP	GO:0018209	peptidyl-serine modification	25/305	332/18903	1.88047e-10	5.23252e-09	2.65153e-09	VEGFA/PBK/PDPK1/TFRC/RAF1/SYK/TGFB1/HGF/AURKA/PRKCB/IL6/TLK2/ARRB2/ERN1/PAK1/NTRK2/CAV1/DCN/CHEK2/PRKCD/SFRP2/TGFBR1/IKBKE/RET/PLK1	25	0.753012
BP	GO:0014065	phosphatidylinositol 3-kinase signaling	17/305	145/18903	1.99475e-10	5.49437e-09	2.78422e-09	PPARD/FGR/UNC5B/KIT/SLC9A3R1/TGFB2/KDR/HGF/FGFR1/IL18/NTRK2/DCN/EGF/PIK3CD/FBXL2/HTR2B/PIK3C2A	17	1.17241
BP	GO:0010038	response to metal ion	26/305	360/18903	1.99753e-10	5.49437e-09	2.78422e-09	AKR1C3/HMOX1/MT1G/BNIP3/TFRC/SOD2/BMP6/PPIF/NFE2L2/ACO1/KIT/NPC1/ITPR3/G6PD/PPP1CA/THBS1/RYR1/EIF2S1/CAV1/OGG1/BAD/CD14/TSPO/P2RX4/INHBB/CDKN1B	26	0.722222
BP	GO:0042176	regulation of protein catabolic process	26/305	361/18903	2.12165e-10	5.80242e-09	2.94032e-09	PBK/STUB1/ATG7/CTSA/NFE2L2/IL10/TIMP3/AURKA/PLK3/ABCA2/TLK2/DEDD/FOXO1/GPX1/EZR/GFAP/CAV1/SORL1/PSME3/CHEK2/SMAD3/EEF1A2/GGA3/FLNA/CDKN1B/PLK1	26	0.720222
BP	GO:0045428	regulation of nitric oxide biosynthetic process	12/305	62/18903	2.63769e-10	7.17271e-09	3.63471e-09	ZC3H12A/TLR4/SOD2/IL10/RAC1/SIRPA/CAV1/SMAD3/CX3CR1/TSPO/P2RX4/GLA	12	1.93548
BP	GO:0070301	cellular response to hydrogen peroxide	14/305	93/18903	2.84439e-10	7.6911e-09	3.89739e-09	BNIP3/PPIF/NFE2L2/NR4A3/IL10/CYP1B1/HGF/IL6/ERN1/AIFM1/SIRPA/PRKCD/RPS3/EZH2	14	1.50538
BP	GO:0018105	peptidyl-serine phosphorylation	24/305	313/18903	3.04706e-10	8.19281e-09	4.15164e-09	VEGFA/PBK/PDPK1/TFRC/RAF1/SYK/TGFB1/HGF/AURKA/PRKCB/IL6/TLK2/ARRB2/ERN1/PAK1/NTRK2/CAV1/CHEK2/PRKCD/SFRP2/TGFBR1/IKBKE/RET/PLK1	24	0.766773
BP	GO:0007249	I-kappaB kinase/NF-kappaB signaling	23/305	288/18903	3.25424e-10	8.701e-09	4.40916e-09	HMOX1/BCL3/ZC3H12A/PDPK1/TFRC/TLR4/TLR2/GAPDH/TNFRSF19/MYD88/TRIM8/PRKCB/FADD/SQSTM1/SIRPA/CCR7/BTK/CX3CR1/PIM2/PYCARD/HTR2B/FLNA/IKBKE	23	0.798611
BP	GO:0002253	activation of immune response	27/305	397/18903	3.38173e-10	8.99164e-09	4.55643e-09	BLK/ZC3H12A/FGR/TLR4/NR4A3/CD300A/HRAS/PTPN2/SYK/APPL1/LYN/PRKCB/LAPTM5/TYROBP/PAK1/LAT2/EZR/CCR7/BTK/STK11/PRKCD/PIK3CD/CD8A/LCK/CD8B/RPS3/PYCARD	27	0.680101
BP	GO:0001818	negative regulation of cytokine production	26/305	371/18903	3.83207e-10	1.01327e-08	5.13468e-09	SLC11A1/HMOX1/BCL3/ZC3H12A/TLR4/IL10/TGFB2/TGFB1/HGF/IL6/THBS1/ARRB2/LAPTM5/TYROBP/RAC1/EZR/SIRPA/CCR7/BTK/CX3CR1/TSPO/MEFV/PYCARD/INHBB/EZH2/MAP2K5	26	0.700809
BP	GO:0051346	negative regulation of hydrolase activity	26/305	373/18903	4.30241e-10	1.12521e-08	5.7019e-09	ANGPTL4/VEGFA/SERPINA1/SLC39A14/NOS3/GAPDH/RAF1/TIMP3/HRAS/TGFB2/SORT1/HGF/THBS1/ARRB2/BIRC5/XIAP/GPX1/CTSB/PPP1R15A/SORL1/DFFA/SFRP2/MAP2K5/PLAUR/MGAT5/CPEB2	26	0.697051
BP	GO:1901653	cellular response to peptide	26/305	373/18903	4.30241e-10	1.12521e-08	5.7019e-09	PDPK1/TLR4/SLC39A14/NFE2L2/SIK2/CDK4/NR4A3/SREBF1/STAT3/PTPN2/CYP1B1/APPL1/LYN/PRKCB/NDEL1/FOXO1/CAV1/SORL1/STAT5A/KL/SNX6/PRKCD/ICAM1/INHBB/PIK3C2A/CPEB2	26	0.697051
BP	GO:0009410	response to xenobiotic stimulus	28/305	432/18903	4.70072e-10	1.2186e-08	6.17514e-09	AKR1C1/HMOX1/TFRC/SOD2/NFE2L2/ITGA3/CDK4/IL10/SREBF1/MYC/CXCR4/TGFB2/NPC1/CYP1B1/LYN/THBS1/ABCA2/GPX1/CA9/OGG1/BAD/CHEK2/LCK/SFRP2/TSPO/HTR2B/RET/CDKN1B	28	0.648148
BP	GO:0080164	regulation of nitric oxide metabolic process	12/305	65/18903	4.71042e-10	1.2186e-08	6.17514e-09	ZC3H12A/TLR4/SOD2/IL10/RAC1/SIRPA/CAV1/SMAD3/CX3CR1/TSPO/P2RX4/GLA	12	1.84615
BP	GO:0032868	response to insulin	22/305	269/18903	5.09167e-10	1.2973e-08	6.57396e-09	PDPK1/SLC39A14/SIK2/CDK4/TLR2/IL10/SREBF1/PTPN2/APPL1/LYN/SORT1/PRKCB/NDEL1/FOXO1/SLC2A1/SORL1/KL/PRKCD/VPS13C/INHBB/PIK3C2A/CPEB2	22	0.817844
BP	GO:0048660	regulation of smooth muscle cell proliferation	18/305	175/18903	5.09596e-10	1.2973e-08	6.57396e-09	PPARD/HMOX1/TLR4/SOD2/NR4A3/NOS3/IL10/IL6R/MYD88/TGFB1/BMP4/IL6/THBS1/IL18/ERN1/TPM1/TCF7L2/CDKN1B	18	1.02857
BP	GO:0071453	cellular response to oxygen levels	18/305	175/18903	5.09596e-10	1.2973e-08	6.57396e-09	PPARD/HMOX1/VEGFA/BNIP3/STUB1/ATG7/ENO1/NFE2L2/PMAIP1/MYC/PLK3/FOXO1/AIFM1/NOTCH1/CAV1/BAD/CDKN1B/CPEB2	18	1.02857
BP	GO:1904892	regulation of receptor signaling pathway via STAT	15/305	115/18903	5.21579e-10	1.32078e-08	6.69295e-09	BCL3/CD300A/KIT/IL10/IL6R/PTPN2/CYP1B1/TGFB1/IL10RA/IL6/NOTCH1/CAV1/EGF/RET/MGAT5	15	1.30435
BP	GO:0030217	T cell differentiation	23/305	296/18903	5.57996e-10	1.40556e-08	7.12256e-09	BCL3/ZC3H12A/IRF1/PRELID1/KIT/IL6R/GLI2/STAT3/PTPN2/SYK/IL7/BMP4/IL6/IL18/IL4R/FADD/PRDX2/CCR7/BAD/STK11/PIK3CD/CD8A/LCK	23	0.777027
BP	GO:0042113	B cell activation	25/305	350/18903	5.6955e-10	1.42715e-08	7.23198e-09	BLK/BCL3/TFRC/TLR4/CD300A/MSH6/KIT/IL10/PTPN2/SLC25A5/SYK/TGFB1/LYN/IL7/PRKCB/IL6/LAPTM5/TYROBP/CD70/LAT2/BAD/BTK/PRKCD/PIK3CD/EZH2	25	0.714286
BP	GO:0030099	myeloid cell differentiation	27/305	407/18903	5.86037e-10	1.46082e-08	7.40257e-09	VEGFA/MT1G/TFRC/TLR4/UBA5/CIB1/GAB2/TLR2/KIT/MYC/STAT3/PTPN2/SLC25A5/ZNF385A/TGFB1/LYN/G6PD/BMP4/TYROBP/FADD/GPR137/HMGB2/CCR7/PIK3CD/GATA2/FLNA/POU4F1	27	0.663391
BP	GO:0046916	cellular transition metal ion homeostasis	15/305	116/18903	5.9043e-10	1.46414e-08	7.41942e-09	SLC11A1/HMOX1/CP/MT1G/TFRC/BMP6/SLC39A14/ACO1/MYC/SLC31A1/SLC39A8/S100A9/NCOA4/LCK/FTH1	15	1.2931
BP	GO:0043534	blood vessel endothelial cell migration	18/305	177/18903	6.13836e-10	1.51434e-08	7.67378e-09	HMOX1/VEGFA/PDPK1/NFE2L2/CIB1/NOS3/KDR/CYP1B1/TGFB1/THBS1/FGFR1/GPX1/NOTCH1/STAT5A/GATA2/P2RX4/PIK3C2A/MAP2K5	18	1.01695
BP	GO:0044089	positive regulation of cellular component biogenesis	30/305	498/18903	6.29841e-10	1.54586e-08	7.83349e-09	VEGFA/RASIP1/STUB1/TFRC/TLR4/KIT/RAC2/HRAS/MYD88/KDR/SYK/TGFB1/NDEL1/MMP1/POLDIP2/ELAPOR1/PAK1/NTRK2/TPM1/RAC1/CAV1/CCR7/SMAD3/CCN2/CHMP2A/RPS3/PYCARD/ARF6/TGFBR1/CDKN1B	30	0.60241
BP	GO:0045936	negative regulation of phosphate metabolic process	28/305	440/18903	7.11731e-10	1.73793e-08	8.80681e-09	RASIP1/PBK/ZC3H12A/PDPK1/CIB1/CD300A/STAT3/TGFB2/PTPN2/TGFB1/LYN/HGF/BMP4/ABCA2/ARRB2/SIRPA/CAV1/PPP1R15A/SORL1/PPIA/SNX6/PRKCD/SFRP2/TSPO/PYCARD/CDKN1B/MGAT5/PLK1	28	0.636364
BP	GO:0042119	neutrophil activation	10/305	41/18903	7.43631e-10	1.80661e-08	9.15483e-09	CD300A/ITGAM/MYD88/SYK/TYROBP/IL18/CAMP/PRKCD/CXCL8/CTSG	10	2.43902
BP	GO:0010563	negative regulation of phosphorus metabolic process	28/305	441/18903	7.49082e-10	1.81066e-08	9.17536e-09	RASIP1/PBK/ZC3H12A/PDPK1/CIB1/CD300A/STAT3/TGFB2/PTPN2/TGFB1/LYN/HGF/BMP4/ABCA2/ARRB2/SIRPA/CAV1/PPP1R15A/SORL1/PPIA/SNX6/PRKCD/SFRP2/TSPO/PYCARD/CDKN1B/MGAT5/PLK1	28	0.634921
BP	GO:1903706	regulation of hemopoiesis	27/305	413/18903	8.08229e-10	1.94211e-08	9.84149e-09	ZC3H12A/IRF1/TLR4/PRELID1/CIB1/IL10/ING5/MYC/GLI2/STAT3/PTPN2/SYK/TGFB1/LYN/IL7/BMP4/TYROBP/IL18/IL4R/FADD/GPR137/PRDX2/HMGB2/BAD/BTK/GATA2/POU4F1	27	0.653753
BP	GO:0038034	signal transduction in absence of ligand	12/305	68/18903	8.15639e-10	1.94211e-08	9.84149e-09	UNC5B/HTRA2/IL7/PPP1CA/MCL1/FGFR1/FADD/PRDX2/BAD/BCL2A1/MAP2K5/RET	12	1.76471
BP	GO:0097192	extrinsic apoptotic signaling pathway in absence of ligand	12/305	68/18903	8.15639e-10	1.94211e-08	9.84149e-09	UNC5B/HTRA2/IL7/PPP1CA/MCL1/FGFR1/FADD/PRDX2/BAD/BCL2A1/MAP2K5/RET	12	1.76471
BP	GO:0031667	response to nutrient levels	29/305	474/18903	8.65716e-10	2.05115e-08	1.0394e-08	AKR1C3/PPARD/HMOX1/BNIP3/ZC3H12A/TFRC/ATG7/SOD2/NFE2L2/SIK2/PMAIP1/SREBF1/STK24/CYP1B1/G6PD/ELAPOR1/FOXO1/AIFM1/GPX1/EIF2S1/OGG1/SLC2A1/SORL1/SSTR3/KL/RNF152/SFRP2/TSPO/INHBB	29	0.611814
BP	GO:0009306	protein secretion	25/305	359/18903	9.64646e-10	2.27428e-08	1.15247e-08	BLK/PPARD/M6PR/AP1M2/MYH10/TLR4/BMP6/TLR2/RAF1/SREBF1/ALOX5/TGFB2/TGFB1/ERP29/IL6/FOXO1/TCF7L2/EZR/PPIA/BAD/SCG2/AP1S1/ARF6/INHBB/SSTR5	25	0.696379
BP	GO:0046651	lymphocyte proliferation	23/305	305/18903	1.00155e-09	2.34971e-08	1.1907e-08	SLC11A1/BLK/TFRC/IRF1/TLR4/CD300A/RAC2/IL10/MYD88/SYK/LYN/IL7/BMP4/IL6/TYROBP/IL18/FADD/CD70/PRDX2/BTK/PRKCD/RPS3/PYCARD	23	0.754098
BP	GO:0071902	positive regulation of protein serine/threonine kinase activity	20/305	229/18903	1.01557e-09	2.371e-08	1.20148e-08	STK3/VEGFA/TLR4/MAP2K1/CIB1/KIT/HRAS/SYK/TGFB1/ERP29/THBS1/FGFR1/ERN1/PAK1/EGF/RPS3/HTR2B/EZH2/MAP2K5/CDKN1B	20	0.873362
BP	GO:0035592	establishment of protein localization to extracellular region	25/305	360/18903	1.02173e-09	2.37378e-08	1.20289e-08	BLK/PPARD/M6PR/AP1M2/MYH10/TLR4/BMP6/TLR2/RAF1/SREBF1/ALOX5/TGFB2/TGFB1/ERP29/IL6/FOXO1/TCF7L2/EZR/PPIA/BAD/SCG2/AP1S1/ARF6/INHBB/SSTR5	25	0.694444
BP	GO:0071375	cellular response to peptide hormone stimulus	23/305	306/18903	1.06736e-09	2.46781e-08	1.25054e-08	PDPK1/SLC39A14/NFE2L2/SIK2/CDK4/NR4A3/SREBF1/STAT3/PTPN2/CYP1B1/APPL1/LYN/PRKCB/NDEL1/FOXO1/CAV1/SORL1/STAT5A/KL/PRKCD/INHBB/PIK3C2A/CPEB2	23	0.751634
BP	GO:0050920	regulation of chemotaxis	20/305	230/18903	1.09627e-09	2.52247e-08	1.27824e-08	VEGFA/RAC2/IL6R/CREB3/CXCR4/PTPN2/KDR/TGFB1/LYN/IL6/THBS1/FGFR1/RAC1/NOTCH1/CCR7/SCG2/SMAD3/CX3CR1/P2RX4/CXCL8	20	0.869565
BP	GO:0030098	lymphocyte differentiation	27/305	419/18903	1.10789e-09	2.53702e-08	1.28561e-08	BCL3/ZC3H12A/IRF1/PRELID1/KIT/IL10/IL6R/GLI2/STAT3/PTPN2/SLC25A5/SYK/IL7/BMP4/IL6/IL18/IL4R/FADD/PRDX2/CCR7/BAD/BTK/STK11/PIK3CD/CD8A/LCK/EZH2	27	0.644391
BP	GO:0032722	positive regulation of chemokine production	12/305	70/18903	1.15784e-09	2.63876e-08	1.33717e-08	HMOX1/TLR4/TLR2/IL6R/MYD88/SYK/IL7/IL6/IL18/IL4R/IL17RA/PYCARD	12	1.71429
BP	GO:0006875	cellular metal ion homeostasis	27/305	420/18903	1.167e-09	2.64705e-08	1.34137e-08	SLC11A1/HMOX1/CP/MT1G/BNIP3/PDPK1/TFRC/BMP6/ADORA1/SLC39A14/ACO1/MYC/ITPR3/LYN/PRKCB/SLC31A1/RYR1/CAV1/CCR7/SLC39A8/S100A9/NCOA4/LCK/GRINA/HTR2B/FLNA/FTH1	27	0.642857
BP	GO:0002685	regulation of leukocyte migration	20/305	231/18903	1.18288e-09	2.67042e-08	1.35321e-08	HMOX1/VEGFA/ADORA1/CD300A/RAC2/IL6R/CREB3/MYD88/RHOG/LYN/IL6/THBS1/FADD/RAC1/CCR7/CX3CR1/P2RX4/PYCARD/ICAM1/CXCL8	20	0.865801
BP	GO:1905952	regulation of lipid localization	18/305	185/18903	1.26057e-09	2.83244e-08	1.43531e-08	PPARD/ZC3H12A/BMP6/PRELID1/PTPN2/SYK/IL6/THBS1/ABCA2/LPCAT3/LAMTOR1/CAV1/ACSL5/EGF/PRKCD/TSPO/P2RX4/IKBKE	18	0.972973
BP	GO:0032943	mononuclear cell proliferation	23/305	312/18903	1.55504e-09	3.47777e-08	1.76233e-08	SLC11A1/BLK/TFRC/IRF1/TLR4/CD300A/RAC2/IL10/MYD88/SYK/LYN/IL7/BMP4/IL6/TYROBP/IL18/FADD/CD70/PRDX2/BTK/PRKCD/RPS3/PYCARD	23	0.737179
BP	GO:0071692	protein localization to extracellular region	25/305	368/18903	1.60649e-09	3.57613e-08	1.81217e-08	BLK/PPARD/M6PR/AP1M2/MYH10/TLR4/BMP6/TLR2/RAF1/SREBF1/ALOX5/TGFB2/TGFB1/ERP29/IL6/FOXO1/TCF7L2/EZR/PPIA/BAD/SCG2/AP1S1/ARF6/INHBB/SSTR5	25	0.679348
BP	GO:0006909	phagocytosis	23/305	314/18903	1.75925e-09	3.89804e-08	1.9753e-08	SLC11A1/FGR/TLR4/ADORA1/CD300A/TLR2/RAC2/ITGAM/MYD88/RHOG/SYK/APPL1/LYN/THBS1/TYROBP/PAK1/RAC1/SIRPA/BTK/PRKCD/CD14/GATA2/PYCARD	23	0.732484
BP	GO:0090092	regulation of transmembrane receptor protein serine/threonine kinase signaling pathway	22/305	290/18903	2.09521e-09	4.62104e-08	2.34167e-08	PDPK1/STUB1/BMP6/ITGA3/TGFB2/KDR/TGFB1/BMP4/THBS1/ZEB2/XIAP/NOTCH1/CAV1/SORL1/SKIL/SMAD3/SNX6/STK11/SFRP2/INHBB/TGFBR1/ING2	22	0.758621
BP	GO:1902105	regulation of leukocyte differentiation	23/305	317/18903	2.11295e-09	4.6388e-08	2.35067e-08	ZC3H12A/IRF1/TLR4/PRELID1/IL10/MYC/GLI2/PTPN2/SYK/TGFB1/LYN/IL7/BMP4/TYROBP/IL18/IL4R/FADD/GPR137/PRDX2/BAD/BTK/GATA2/POU4F1	23	0.725552
BP	GO:0050670	regulation of lymphocyte proliferation	20/305	239/18903	2.14235e-09	4.68187e-08	2.3725e-08	BLK/TFRC/IRF1/TLR4/CD300A/RAC2/IL10/MYD88/SYK/LYN/IL7/BMP4/IL6/TYROBP/IL18/FADD/CD70/BTK/RPS3/PYCARD	20	0.83682
BP	GO:0008637	apoptotic mitochondrial changes	14/305	108/18903	2.15736e-09	4.69324e-08	2.37826e-08	HK2/BNIP3/SOD2/PRELID1/PPIF/PMAIP1/BBC3/SLC25A5/HGF/ARRB2/GPX1/BAD/PYCARD/PLAUR	14	1.2963
BP	GO:2000628	regulation of miRNA metabolic process	12/305	74/18903	2.25466e-09	4.88271e-08	2.47427e-08	PPARD/ZC3H12A/IL10/SREBF1/MYC/HRAS/STAT3/TGFB2/TGFB1/BMP4/SMAD3/GATA2	12	1.62162
BP	GO:0019216	regulation of lipid metabolic process	24/305	347/18903	2.42173e-09	5.2209e-08	2.64565e-08	AKR1C3/PPARD/STUB1/FGR/BMP6/ADORA1/CDK4/NR4A3/KIT/SREBF1/TGFB1/LYN/ABCA2/LPCAT3/LAMTOR1/CAV1/SORL1/CCR7/PRKCD/EEF1A2/TSPO/SIRT3/HTR2B/RUBCNL	24	0.691643
BP	GO:0070661	leukocyte proliferation	24/305	348/18903	2.56368e-09	5.50214e-08	2.78816e-08	SLC11A1/BLK/TFRC/IRF1/TLR4/CD300A/KIT/RAC2/IL10/MYD88/SYK/LYN/IL7/BMP4/IL6/TYROBP/IL18/FADD/CD70/PRDX2/BTK/PRKCD/RPS3/PYCARD	24	0.689655
BP	GO:0045055	regulated exocytosis	20/305	242/18903	2.65983e-09	5.68301e-08	2.87982e-08	BLK/HMOX1/PDPK1/FGR/NR4A3/CD300A/GAB2/KIT/RAC2/ITGAM/SYK/LYN/PRKCB/IL4R/VAMP8/LAT2/NOTCH1/BTK/PIK3CD/GATA2	20	0.826446
BP	GO:0002573	myeloid leukocyte differentiation	19/305	218/18903	2.78018e-09	5.87983e-08	2.97955e-08	VEGFA/MT1G/TFRC/TLR4/GAB2/TLR2/KIT/MYC/PTPN2/TGFB1/LYN/BMP4/TYROBP/FADD/GPR137/CCR7/PIK3CD/GATA2/POU4F1	19	0.87156
BP	GO:0043523	regulation of neuron apoptotic process	19/305	218/18903	2.78018e-09	5.87983e-08	2.97955e-08	HMOX1/NRBP2/SOD2/UNC5B/IL10/ITGAM/HRAS/TGFB2/KDR/G6PD/MCL1/ARRB2/TYROBP/AIFM1/NTRK2/SNX6/FAIM2/CX3CR1/POU4F1	19	0.87156
BP	GO:0043535	regulation of blood vessel endothelial cell migration	16/305	150/18903	2.79303e-09	5.87983e-08	2.97955e-08	HMOX1/VEGFA/PDPK1/NFE2L2/CIB1/NOS3/KDR/TGFB1/THBS1/FGFR1/NOTCH1/STAT5A/GATA2/P2RX4/PIK3C2A/MAP2K5	16	1.06667
BP	GO:0030003	cellular cation homeostasis	29/305	499/18903	2.80109e-09	5.87983e-08	2.97955e-08	SLC11A1/HMOX1/CP/MT1G/BNIP3/PDPK1/TFRC/ATP6V0B/BMP6/ADORA1/SLC39A14/ACO1/MYC/ITPR3/ATP6V1H/LYN/PRKCB/SLC31A1/RYR1/CAV1/CCR7/SLC39A8/S100A9/NCOA4/LCK/GRINA/HTR2B/FLNA/FTH1	29	0.581162
BP	GO:0032944	regulation of mononuclear cell proliferation	20/305	243/18903	2.85661e-09	5.97019e-08	3.02534e-08	BLK/TFRC/IRF1/TLR4/CD300A/RAC2/IL10/MYD88/SYK/LYN/IL7/BMP4/IL6/TYROBP/IL18/FADD/CD70/BTK/RPS3/PYCARD	20	0.823045
BP	GO:0007259	receptor signaling pathway via JAK-STAT	17/305	172/18903	2.87952e-09	5.99191e-08	3.03635e-08	BCL3/CD300A/KIT/IL10/IL6R/STAT3/PTPN2/CYP1B1/LYN/IL10RA/IL6/IL18/NOTCH1/CAV1/STAT5A/EGF/RET	17	0.988372
BP	GO:0070663	regulation of leukocyte proliferation	21/305	269/18903	2.94895e-09	6.10982e-08	3.0961e-08	BLK/TFRC/IRF1/TLR4/CD300A/KIT/RAC2/IL10/MYD88/SYK/LYN/IL7/BMP4/IL6/TYROBP/IL18/FADD/CD70/BTK/RPS3/PYCARD	21	0.780669
BP	GO:0045444	fat cell differentiation	20/305	244/18903	3.06682e-09	6.32664e-08	3.20597e-08	STK3/PPARD/LAMB3/BNIP3/ZC3H12A/SOD2/NR4A3/SREBF1/ALOX5/ZNF385A/TGFB1/SORT1/IL6/FOXO1/GPX1/TCF7L2/SMAD3/SFRP2/GATA2/INHBB	20	0.819672
BP	GO:0010822	positive regulation of mitochondrion organization	12/305	76/18903	3.09702e-09	6.35659e-08	3.22115e-08	BNIP3/PPIF/HTRA2/PMAIP1/BBC3/KDR/SLC25A5/AURKA/DCN/BAD/PYCARD/PLAUR	12	1.57895
BP	GO:0014066	regulation of phosphatidylinositol 3-kinase signaling	14/305	111/18903	3.1079e-09	6.35659e-08	3.22115e-08	PPARD/FGR/UNC5B/KIT/SLC9A3R1/TGFB2/KDR/HGF/FGFR1/IL18/NTRK2/DCN/EGF/FBXL2	14	1.26126
BP	GO:0036230	granulocyte activation	10/305	47/18903	3.15299e-09	6.42138e-08	3.25398e-08	CD300A/ITGAM/MYD88/SYK/TYROBP/IL18/CAMP/PRKCD/CXCL8/CTSG	10	2.12766
BP	GO:0031346	positive regulation of cell projection organization	24/305	352/18903	3.21291e-09	6.51567e-08	3.30176e-08	VEGFA/ITGA6/NFE2L2/ITGA3/MAP2K1/KIT/RAC2/STK24/HRAS/LYN/ARHGEF7/HGF/NDEL1/NTRK2/RAC1/KDM1A/CCR7/SKIL/STK11/S100A9/TGFBR1/FLNA/EZH2/RET	24	0.681818
BP	GO:0002534	cytokine production involved in inflammatory response	12/305	77/18903	3.61639e-09	7.27229e-08	3.68517e-08	ZC3H12A/TLR4/ALOX5/STAT3/MYD88/APPL1/IL6/SIRPA/IL17RA/MEFV/PYCARD/EZH2	12	1.55844
BP	GO:1900015	regulation of cytokine production involved in inflammatory response	12/305	77/18903	3.61639e-09	7.27229e-08	3.68517e-08	ZC3H12A/TLR4/ALOX5/STAT3/MYD88/APPL1/IL6/SIRPA/IL17RA/MEFV/PYCARD/EZH2	12	1.55844
BP	GO:0070304	positive regulation of stress-activated protein kinase signaling cascade	15/305	132/18903	3.66479e-09	7.33878e-08	3.71886e-08	STK3/VEGFA/ZC3H12A/TLR4/TNFRSF19/HRAS/TGFB2/MYD88/LYN/BMP4/XIAP/CCR7/CCN2/PYCARD/ZNF622	15	1.13636
BP	GO:0051092	positive regulation of NF-kappaB transcription factor activity	16/305	154/18903	4.10639e-09	8.18882e-08	4.14961e-08	TFRC/TLR4/CIB1/TLR2/STAT3/MYD88/TRIM8/PRKCB/IL18/CAV1/PPIA/BTK/S100A9/CX3CR1/RPS3/PYCARD	16	1.03896
BP	GO:0033157	regulation of intracellular protein transport	19/305	225/18903	4.6986e-09	9.33091e-08	4.72836e-08	IFI27/ZC3H12A/CIB1/HTRA2/RAC2/ITGAM/BBC3/SREBF1/HRAS/TGFB1/BMP4/PLK3/NDEL1/TCF7L2/SORL1/SMAD3/PRKCD/FLNA/UFM1	19	0.844444
BP	GO:1904894	positive regulation of receptor signaling pathway via STAT	10/305	49/18903	4.86329e-09	9.61807e-08	4.87387e-08	CD300A/KIT/IL10/IL6R/CYP1B1/TGFB1/IL10RA/IL6/NOTCH1/MGAT5	10	2.04082
BP	GO:0035270	endocrine system development	15/305	135/18903	5.01037e-09	9.86816e-08	5.0006e-08	PDPK1/BMP6/MAP2K1/RAF1/IL6R/GLI2/CYP1B1/BMP4/IL6/BAD/SMAD3/GATA2/TSPO/INHBB/TGFBR1	15	1.11111
BP	GO:0007178	transmembrane receptor protein serine/threonine kinase signaling pathway	25/305	390/18903	5.23279e-09	1.0264e-07	5.20118e-08	PDPK1/STUB1/BMP6/ITGA3/STAT3/TGFB2/KDR/TGFB1/APPL1/BMP4/THBS1/ZEB2/ARRB2/XIAP/NOTCH1/CAV1/SORL1/SKIL/SMAD3/SNX6/STK11/SFRP2/INHBB/TGFBR1/ING2	25	0.641026
BP	GO:0048608	reproductive structure development	22/305	306/18903	5.65609e-09	1.10475e-07	5.59821e-08	AKR1C3/VEGFA/BMP6/NOS3/KIT/TGFB2/KDR/CYP1B1/BMP4/ARRB2/FEM1B/NOTCH1/TFPT/HMGB2/STK11/NCOA4/SFRP2/SGPL1/INHBB/TGFBR1/CDKN1B/ING2	22	0.718954
BP	GO:0014068	positive regulation of phosphatidylinositol 3-kinase signaling	12/305	80/18903	5.67839e-09	1.10475e-07	5.59821e-08	PPARD/FGR/UNC5B/KIT/TGFB2/KDR/HGF/FGFR1/IL18/NTRK2/DCN/EGF	12	1.5
BP	GO:0097530	granulocyte migration	16/305	158/18903	5.96552e-09	1.15591e-07	5.85747e-08	CXCL1/CD300A/RAC2/TGFB2/MYD88/RHOG/SYK/THBS1/RAC1/IL17RA/PPIA/CCR7/SCG2/S100A9/PIK3CD/CXCL8	16	1.01266
BP	GO:0061082	myeloid leukocyte cytokine production	10/305	50/18903	5.99308e-09	1.15657e-07	5.86081e-08	HMOX1/TLR4/NR4A3/KIT/TGFB2/MYD88/SYK/TGFB1/LAPTM5/PYCARD	10	2
BP	GO:0071214	cellular response to abiotic stimulus	23/305	335/18903	6.063e-09	1.1607e-07	5.88175e-08	BNIP3/PBK/TMEM150C/IRF1/TLR4/BMP6/MYC/HRAS/MYD88/TLK2/MMP1/FADD/EIF2S1/KDM1A/SLC2A1/BAD/CHEK2/STK11/PRKCD/SFRP2/TSPO/PYCARD/NOC2L	23	0.686567
BP	GO:0104004	cellular response to environmental stimulus	23/305	335/18903	6.063e-09	1.1607e-07	5.88175e-08	BNIP3/PBK/TMEM150C/IRF1/TLR4/BMP6/MYC/HRAS/MYD88/TLK2/MMP1/FADD/EIF2S1/KDM1A/SLC2A1/BAD/CHEK2/STK11/PRKCD/SFRP2/TSPO/PYCARD/NOC2L	23	0.686567
BP	GO:0071887	leukocyte apoptotic process	14/305	117/18903	6.23352e-09	1.18859e-07	6.02307e-08	BLK/BCL3/PRELID1/IL10/LYN/BMP4/IL6/FADD/CCR7/CHEK2/BTK/DFFA/PIK3CD/NOC2L	14	1.19658
BP	GO:0043409	negative regulation of MAPK cascade	17/305	181/18903	6.27196e-09	1.19117e-07	6.03617e-08	PBK/TLR4/CD300A/TIMP3/SLC9A3R1/MYC/PTPN2/LYN/BMP4/FOXO1/EZR/SIRPA/CAV1/SORL1/PPIA/PRKCD/SFRP2	17	0.939227
BP	GO:0032386	regulation of intracellular transport	23/305	336/18903	6.41478e-09	1.21348e-07	6.14922e-08	IFI27/ZC3H12A/MAP2K1/CIB1/HTRA2/RAC2/ITGAM/BBC3/SREBF1/HRAS/TGFB1/BMP4/PLK3/ABCA2/NDEL1/TCF7L2/EZR/SORL1/SMAD3/STK11/PRKCD/FLNA/UFM1	23	0.684524
BP	GO:0072332	intrinsic apoptotic signaling pathway by p53 class mediator	12/305	81/18903	6.57079e-09	1.2381e-07	6.27397e-08	BCL3/PMAIP1/MYC/RPS27L/ZNF385A/KDM1A/CHEK2/STK11/AEN/PYCARD/ING2/POU4F1	12	1.48148
BP	GO:0002718	regulation of cytokine production involved in immune response	14/305	118/18903	6.97118e-09	1.30839e-07	6.63017e-08	HMOX1/TLR4/NR4A3/KIT/IL10/TGFB2/MYD88/SYK/TGFB1/IL6/LAPTM5/IL18/BTK/PYCARD	14	1.18644
BP	GO:0061458	reproductive system development	22/305	310/18903	7.17512e-09	1.34141e-07	6.79748e-08	AKR1C3/VEGFA/BMP6/NOS3/KIT/TGFB2/KDR/CYP1B1/BMP4/ARRB2/FEM1B/NOTCH1/TFPT/HMGB2/STK11/NCOA4/SFRP2/SGPL1/INHBB/TGFBR1/CDKN1B/ING2	22	0.709677
BP	GO:0050708	regulation of protein secretion	20/305	257/18903	7.47559e-09	1.39215e-07	7.05458e-08	BLK/PPARD/MYH10/TLR4/BMP6/TLR2/SREBF1/ALOX5/TGFB2/TGFB1/ERP29/IL6/FOXO1/TCF7L2/EZR/PPIA/BAD/ARF6/INHBB/SSTR5	20	0.77821
BP	GO:0006879	cellular iron ion homeostasis	11/305	66/18903	7.86792e-09	1.45953e-07	7.39604e-08	SLC11A1/HMOX1/CP/TFRC/BMP6/SLC39A14/ACO1/MYC/SLC39A8/NCOA4/FTH1	11	1.66667
BP	GO:0070371	ERK1 and ERK2 cascade	23/305	340/18903	8.02079e-09	1.48214e-07	7.51062e-08	TLR4/MAP2K1/CIB1/TIMP3/SLC9A3R1/MYC/HRAS/PTPN2/KDR/SYK/TGFB1/LYN/BMP4/ARRB2/EZR/SIRPA/NOTCH1/CCR7/EGF/CCN2/PYCARD/ICAM1/HTR2B	23	0.676471
BP	GO:0006887	exocytosis	24/305	369/18903	8.08826e-09	1.48886e-07	7.54468e-08	BLK/HMOX1/PDPK1/FGR/NR4A3/CD300A/GAB2/SEPTIN4/KIT/RAC2/ITGAM/SYK/LYN/PRKCB/IL4R/VAMP8/PAK1/LAT2/NOTCH1/BTK/PIK3CD/GATA2/CHMP2A/PIK3C2A	24	0.650407
BP	GO:0002367	cytokine production involved in immune response	14/305	120/18903	8.68938e-09	1.59339e-07	8.07434e-08	HMOX1/TLR4/NR4A3/KIT/IL10/TGFB2/MYD88/SYK/TGFB1/IL6/LAPTM5/IL18/BTK/PYCARD	14	1.16667
BP	GO:0032570	response to progesterone	9/305	39/18903	9.12906e-09	1.66762e-07	8.45053e-08	TLR2/SREBF1/TGFB2/CYP1B1/TGFB1/THBS1/CAV1/BAD/TSPO	9	2.30769
BP	GO:0002460	adaptive immune response based on somatic recombination of immune receptors built from immunoglobulin superfamily domains	24/305	375/18903	1.10563e-08	2.01199e-07	1.01956e-07	SLC11A1/BCL3/ZC3H12A/TFRC/PRF1/TLR4/MSH6/IL10/IL6R/HRAS/STAT3/MYD88/TGFB1/IL6/IL18/IL4R/FADD/CD70/NOTCH1/IL17RA/BTK/PRKCD/CD8A/ICAM1	24	0.64
BP	GO:0046425	regulation of receptor signaling pathway via JAK-STAT	13/305	104/18903	1.27968e-08	2.31991e-07	1.17559e-07	BCL3/CD300A/KIT/IL10/IL6R/PTPN2/CYP1B1/IL10RA/IL6/NOTCH1/CAV1/EGF/RET	13	1.25
BP	GO:0006622	protein targeting to lysosome	8/305	29/18903	1.34003e-08	2.40454e-07	1.21848e-07	M6PR/GNPTG/SORT1/LAPTM5/AP3M1/SORL1/NCOA4/GGA3	8	2.75862
BP	GO:0050730	regulation of peptidyl-tyrosine phosphorylation	20/305	266/18903	1.34063e-08	2.40454e-07	1.21848e-07	VEGFA/BMP6/ADORA1/CD300A/KIT/IL6R/PTPN2/SYK/TGFB1/LYN/HGF/IL7/IL6/ARRB2/IL18/CAV1/EGF/SNX6/PRKCD/SFRP2	20	0.75188
BP	GO:1903305	regulation of regulated secretory pathway	15/305	145/18903	1.34144e-08	2.40454e-07	1.21848e-07	BLK/HMOX1/PDPK1/FGR/CD300A/GAB2/RAC2/ITGAM/SYK/LYN/PRKCB/IL4R/VAMP8/NOTCH1/GATA2	15	1.03448
BP	GO:0009615	response to virus	25/305	409/18903	1.3545e-08	2.41889e-07	1.22575e-07	BCL3/BNIP3/IFI27/ZC3H12A/FGR/IRF1/ATG7/PRF1/ENO1/LGALS8/TLR2/PMAIP1/CXCR4/MYD88/TRIM8/IL6/FADD/VAMP8/IFNGR1/IL17RA/SMAD3/PIM2/PYCARD/AP1S1/IKBKE	25	0.611247
BP	GO:0022409	positive regulation of cell-cell adhesion	22/305	322/18903	1.43119e-08	2.54635e-07	1.29034e-07	TFRC/NR4A3/IL10/ALOX5/GLI2/SYK/LYN/IL7/IL6/IL18/IL4R/FADD/CD70/SIRPA/CAV1/CCR7/BAD/LCK/RPS3/PYCARD/PLAUR/CTSG	22	0.68323
BP	GO:0032760	positive regulation of tumor necrosis factor production	13/305	105/18903	1.4396e-08	2.55183e-07	1.29312e-07	TLR4/TLR2/STAT3/MYD88/SYK/IL6/THBS1/TYROBP/FADD/IFNGR1/BTK/CD14/PYCARD	13	1.2381
BP	GO:0031099	regeneration	17/305	192/18903	1.5261e-08	2.69518e-07	1.36576e-07	PPARD/HMOX1/MAP2K1/NR4A3/IL10/STK24/HGF/AURKA/IL6/NDEL1/GPX1/NOTCH1/GFAP/TSPO/FLNA/EZH2/CDKN1B	17	0.885417
BP	GO:0002931	response to ischemia	10/305	55/18903	1.58908e-08	2.78584e-07	1.4117e-07	HK2/STUB1/PPIF/CIB1/SQSTM1/AIFM1/CAV1/FAIM2/CX3CR1/P2RX4	10	1.81818
BP	GO:0038093	Fc receptor signaling pathway	10/305	55/18903	1.58908e-08	2.78584e-07	1.4117e-07	FGR/NR4A3/KIT/SYK/APPL1/LYN/PAK1/BTK/PRKCD/LCK	10	1.81818
BP	GO:0033627	cell adhesion mediated by integrin	12/305	88/18903	1.7254e-08	3.00283e-07	1.52166e-07	ITGB4/ITGA6/ITGA3/CIB1/ITGAM/TGFB2/CYP1B1/SYK/LYN/SFRP2/ICAM1/RET	12	1.36364
BP	GO:0055072	iron ion homeostasis	12/305	88/18903	1.7254e-08	3.00283e-07	1.52166e-07	SLC11A1/HMOX1/CP/TFRC/SOD2/BMP6/SLC39A14/ACO1/MYC/SLC39A8/NCOA4/FTH1	12	1.36364
BP	GO:0006623	protein targeting to vacuole	9/305	42/18903	1.84099e-08	3.19238e-07	1.61771e-07	M6PR/GNPTG/SORT1/LAPTM5/AP3M1/SORL1/NCOA4/GGA3/VPS13C	9	2.14286
BP	GO:2000630	positive regulation of miRNA metabolic process	10/305	56/18903	1.90717e-08	3.29521e-07	1.66982e-07	ZC3H12A/IL10/SREBF1/MYC/HRAS/STAT3/TGFB2/TGFB1/SMAD3/GATA2	10	1.78571
BP	GO:1903034	regulation of response to wounding	16/305	172/18903	2.02372e-08	3.48401e-07	1.76549e-07	NFE2L2/MAP2K1/NOS3/IL10/STK24/ALOX5/HRAS/CXCR4/THBS1/NDEL1/PRDX2/CAV1/SMAD3/PRKCD/FLNA/PLAUR	16	0.930233
BP	GO:0050866	negative regulation of cell activation	18/305	221/18903	2.11737e-08	3.63216e-07	1.84056e-07	BLK/HMOX1/ZC3H12A/FGR/IRF1/CD300A/NOS3/IL10/PTPN2/LYN/BMP4/LAPTM5/TYROBP/IL4R/PRDX2/BTK/PRKCD/CTSG	18	0.81448
BP	GO:0072331	signal transduction by p53 class mediator	16/305	173/18903	2.19789e-08	3.75682e-07	1.90374e-07	BCL3/HIC1/PMAIP1/MYC/RPS27L/ZNF385A/AURKA/PLK3/KDM1A/CHEK2/STK11/AEN/PYCARD/CDKN1B/ING2/POU4F1	16	0.924855
BP	GO:0010586	miRNA metabolic process	12/305	90/18903	2.23591e-08	3.80821e-07	1.92978e-07	PPARD/ZC3H12A/IL10/SREBF1/MYC/HRAS/STAT3/TGFB2/TGFB1/BMP4/SMAD3/GATA2	12	1.33333
BP	GO:0042116	macrophage activation	13/305	109/18903	2.27582e-08	3.84879e-07	1.95034e-07	SLC11A1/ZC3H12A/TLR4/TLR2/IL10/ITGAM/SYK/IL6/THBS1/TYROBP/IL4R/IFNGR1/CX3CR1	13	1.19266
BP	GO:1903557	positive regulation of tumor necrosis factor superfamily cytokine production	13/305	109/18903	2.27582e-08	3.84879e-07	1.95034e-07	TLR4/TLR2/STAT3/MYD88/SYK/IL6/THBS1/TYROBP/FADD/IFNGR1/BTK/CD14/PYCARD	13	1.19266
BP	GO:0050878	regulation of body fluid levels	24/305	390/18903	2.34821e-08	3.95722e-07	2.00529e-07	BLK/VEGFA/HK2/SERPINA1/TLR4/ADORA1/NFE2L2/NOS3/SYK/ZNF385A/LYN/IL6/THBS1/IL18/VAMP8/PRDX2/CAV1/PPIA/STAT5A/PRKCD/LCK/FLNA/PLAUR/CTSG	24	0.615385
BP	GO:0032612	interleukin-1 production	14/305	130/18903	2.45606e-08	4.09572e-07	2.07547e-07	ZC3H12A/TLR4/IL10/STAT3/MYD88/IL6/ARRB2/TYROBP/SIRPA/CCR7/SMAD3/CX3CR1/MEFV/PYCARD	14	1.07692
BP	GO:0032652	regulation of interleukin-1 production	14/305	130/18903	2.45606e-08	4.09572e-07	2.07547e-07	ZC3H12A/TLR4/IL10/STAT3/MYD88/IL6/ARRB2/TYROBP/SIRPA/CCR7/SMAD3/CX3CR1/MEFV/PYCARD	14	1.07692
BP	GO:0032874	positive regulation of stress-activated MAPK cascade	14/305	130/18903	2.45606e-08	4.09572e-07	2.07547e-07	STK3/VEGFA/ZC3H12A/TLR4/TNFRSF19/HRAS/TGFB2/MYD88/BMP4/XIAP/CCR7/CCN2/PYCARD/ZNF622	14	1.07692
BP	GO:0033005	positive regulation of mast cell activation	7/305	21/18903	2.54605e-08	4.23104e-07	2.14404e-07	FGR/NR4A3/GAB2/SYK/IL4R/VAMP8/GATA2	7	3.33333
BP	GO:0043393	regulation of protein binding	17/305	200/18903	2.80307e-08	4.61462e-07	2.33842e-07	STK3/BLK/STUB1/IL10/BMP4/AURKA/PPP1CA/ARRB2/POLDIP2/TCF7L2/CTSZ/CAV1/KDM1A/SORL1/PRKCD/TGFBR1/PLK1	17	0.85
BP	GO:0032635	interleukin-6 production	16/305	176/18903	2.8058e-08	4.61462e-07	2.33842e-07	ZC3H12A/TLR4/TLR2/IL10/IL6R/STAT3/MYD88/SYK/HGF/IL6/ARRB2/TYROBP/SIRPA/IL17RA/BTK/PYCARD	16	0.909091
BP	GO:0032675	regulation of interleukin-6 production	16/305	176/18903	2.8058e-08	4.61462e-07	2.33842e-07	ZC3H12A/TLR4/TLR2/IL10/IL6R/STAT3/MYD88/SYK/HGF/IL6/ARRB2/TYROBP/SIRPA/IL17RA/BTK/PYCARD	16	0.909091
BP	GO:0032611	interleukin-1 beta production	13/305	111/18903	2.84013e-08	4.63919e-07	2.35087e-07	ZC3H12A/TLR4/STAT3/MYD88/IL6/ARRB2/TYROBP/SIRPA/CCR7/SMAD3/CX3CR1/MEFV/PYCARD	13	1.17117
BP	GO:0032651	regulation of interleukin-1 beta production	13/305	111/18903	2.84013e-08	4.63919e-07	2.35087e-07	ZC3H12A/TLR4/STAT3/MYD88/IL6/ARRB2/TYROBP/SIRPA/CCR7/SMAD3/CX3CR1/MEFV/PYCARD	13	1.17117
BP	GO:0050851	antigen receptor-mediated signaling pathway	19/305	252/18903	2.98e-08	4.85111e-07	2.45826e-07	BLK/ZC3H12A/CD300A/HRAS/PTPN2/SYK/LYN/PRKCB/LAPTM5/LAT2/EZR/CCR7/BTK/STK11/PIK3CD/CD8A/LCK/CD8B/RPS3	19	0.753968
BP	GO:0044403	biological process involved in symbiotic interaction	21/305	307/18903	3.01498e-08	4.89142e-07	2.47868e-07	IFI27/ZC3H12A/TFRC/GAPDH/CXCR4/NPC1/MYD88/TRIM8/VAMP8/GPX1/CTSB/CAV1/PPIA/CAMP/CX3CR1/FBXL2/CHMP2A/ICAM1/INHBB/CXCL8/CTSG	21	0.684039
BP	GO:0002702	positive regulation of production of molecular mediator of immune response	14/305	133/18903	3.29233e-08	5.32334e-07	2.69755e-07	TFRC/TLR4/NR4A3/KIT/IL10/MYD88/SYK/TGFB1/IL6/LAPTM5/IL18/IL4R/BTK/PYCARD	14	1.05263
BP	GO:0001933	negative regulation of protein phosphorylation	22/305	338/18903	3.41658e-08	5.50563e-07	2.78993e-07	RASIP1/PBK/ZC3H12A/PDPK1/CIB1/CD300A/PTPN2/TGFB1/LYN/HGF/BMP4/ARRB2/SIRPA/CAV1/SORL1/PPIA/SNX6/PRKCD/SFRP2/PYCARD/CDKN1B/PLK1	22	0.650888
BP	GO:0042063	gliogenesis	21/305	310/18903	3.56506e-08	5.72563e-07	2.90141e-07	BNIP3/ITGB4/TLR4/MAP2K1/TLR2/CXCR4/STAT3/TGFB2/TGFB1/LYN/IL6/ABCA2/NTRK2/NOTCH1/GFAP/IFNGR1/S100A9/CX3CR1/TSPO/P2RX4/EZH2	21	0.677419
BP	GO:0002431	Fc receptor mediated stimulatory signaling pathway	8/305	33/18903	4.09819e-08	6.55985e-07	3.32415e-07	BLK/FGR/NR4A3/SYK/APPL1/LYN/PAK1/PRKCD	8	2.42424
BP	GO:0007599	hemostasis	18/305	231/18903	4.19243e-08	6.68833e-07	3.38925e-07	BLK/SERPINA1/TLR4/NFE2L2/NOS3/SYK/ZNF385A/LYN/IL6/THBS1/PRDX2/CAV1/PPIA/PRKCD/LCK/FLNA/PLAUR/CTSG	18	0.779221
BP	GO:0051235	maintenance of location	22/305	342/18903	4.21118e-08	6.69592e-07	3.3931e-07	PPARD/HK2/ZC3H12A/PDPK1/IL10/SREBF1/PTPN2/ITPR3/LYN/IL6/RYR1/CAV1/SORL1/CCR7/S100A9/LCK/TSPO/VPS13C/HTR2B/FLNA/IKBKE/FTH1	22	0.643275
BP	GO:2001239	regulation of extrinsic apoptotic signaling pathway in absence of ligand	9/305	46/18903	4.29844e-08	6.81204e-07	3.45194e-07	UNC5B/HTRA2/IL7/PPP1CA/MCL1/FGFR1/PRDX2/MAP2K5/RET	9	1.95652
BP	GO:1902893	regulation of miRNA transcription	10/305	61/18903	4.49804e-08	7.10482e-07	3.6003e-07	PPARD/IL10/SREBF1/MYC/STAT3/TGFB2/TGFB1/BMP4/SMAD3/GATA2	10	1.63934
BP	GO:1902043	positive regulation of extrinsic apoptotic signaling pathway via death domain receptors	6/305	14/18903	4.52506e-08	7.12399e-07	3.61002e-07	STK3/PMAIP1/TIMP3/THBS1/SKIL/PEA15	6	4.28571
BP	GO:0036294	cellular response to decreased oxygen levels	15/305	159/18903	4.67333e-08	7.3333e-07	3.71608e-07	PPARD/HMOX1/VEGFA/BNIP3/STUB1/ENO1/NFE2L2/PMAIP1/MYC/PLK3/AIFM1/NOTCH1/BAD/CDKN1B/CPEB2	15	0.943396
BP	GO:0070372	regulation of ERK1 and ERK2 cascade	21/305	315/18903	4.69192e-08	7.3384e-07	3.71867e-07	TLR4/MAP2K1/CIB1/TIMP3/SLC9A3R1/HRAS/PTPN2/KDR/SYK/TGFB1/LYN/BMP4/ARRB2/EZR/SIRPA/NOTCH1/CCR7/CCN2/PYCARD/ICAM1/HTR2B	21	0.666667
BP	GO:0043154	negative regulation of cysteine-type endopeptidase activity involved in apoptotic process	11/305	78/18903	4.79864e-08	7.48088e-07	3.79087e-07	VEGFA/RAF1/HGF/THBS1/ARRB2/BIRC5/XIAP/GPX1/SFRP2/MAP2K5/PLAUR	11	1.41026
BP	GO:0034976	response to endoplasmic reticulum stress	19/305	261/18903	5.22058e-08	8.11224e-07	4.11081e-07	STUB1/NFE2L2/UBA5/PMAIP1/BBC3/ALOX5/CREB3/PTPN2/ERP29/THBS1/LPCAT3/ERN1/AIFM1/EIF2S1/CAV1/PPP1R15A/GRINA/CXCL8/UFM1	19	0.727969
BP	GO:0050728	negative regulation of inflammatory response	16/305	184/18903	5.25138e-08	8.13369e-07	4.12168e-07	PPARD/PBK/FGR/ADORA1/IL10/ALOX5/PTPN2/SYK/LYN/HGF/LPCAT3/GPX1/SIRPA/SMAD3/PRKCD/MEFV	16	0.869565
BP	GO:0061614	miRNA transcription	10/305	62/18903	5.28722e-08	8.13654e-07	4.12312e-07	PPARD/IL10/SREBF1/MYC/STAT3/TGFB2/TGFB1/BMP4/SMAD3/GATA2	10	1.6129
BP	GO:1904036	negative regulation of epithelial cell apoptotic process	10/305	62/18903	5.28722e-08	8.13654e-07	4.12312e-07	ANGPTL4/HMOX1/PDPK1/NFE2L2/KDR/TCF7L2/SCG2/GATA2/ICAM1/CDKN1B	10	1.6129
BP	GO:1903008	organelle disassembly	14/305	139/18903	5.77962e-08	8.8658e-07	4.49266e-07	HK2/BNIP3/ATG7/UBA5/HTRA2/SREBF1/SLC25A5/AURKA/PLK3/SQSTM1/TSPO/VPS13C/ATG2B/UFM1	14	1.00719
BP	GO:0048661	positive regulation of smooth muscle cell proliferation	12/305	98/18903	5.91125e-08	9.03873e-07	4.5803e-07	HMOX1/TLR4/NR4A3/IL10/IL6R/MYD88/TGFB1/BMP4/IL6/THBS1/IL18/ERN1	12	1.22449
BP	GO:0031663	lipopolysaccharide-mediated signaling pathway	10/305	63/18903	6.19596e-08	9.35453e-07	4.74033e-07	TLR4/BMP6/TLR2/NOS3/MYD88/TGFB1/LYN/IL18/PRDX2/CD14	10	1.5873
BP	GO:0032615	interleukin-12 production	10/305	63/18903	6.19596e-08	9.35453e-07	4.74033e-07	IRF1/TLR4/TLR2/IL10/SYK/THBS1/ARRB2/LAPTM5/CCR7/MEFV	10	1.5873
BP	GO:0032655	regulation of interleukin-12 production	10/305	63/18903	6.19596e-08	9.35453e-07	4.74033e-07	IRF1/TLR4/TLR2/IL10/SYK/THBS1/ARRB2/LAPTM5/CCR7/MEFV	10	1.5873
BP	GO:0070542	response to fatty acid	10/305	63/18903	6.19596e-08	9.35453e-07	4.74033e-07	AKR1C1/AKR1C2/AKR1C3/ZC3H12A/CDK4/TLR2/SREBF1/FOXO1/BAD/CCN2	10	1.5873
BP	GO:0070227	lymphocyte apoptotic process	11/305	80/18903	6.28128e-08	9.45352e-07	4.79049e-07	BLK/BCL3/PRELID1/IL10/LYN/BMP4/FADD/CHEK2/BTK/DFFA/NOC2L	11	1.375
BP	GO:0032609	interferon-gamma production	13/305	119/18903	6.5815e-08	9.7755e-07	4.95365e-07	SLC11A1/BCL3/ZC3H12A/TLR4/IL10/HRAS/LAPTM5/IL18/FADD/SIRPA/CCR7/CD14/PYCARD	13	1.09244
BP	GO:0032649	regulation of interferon-gamma production	13/305	119/18903	6.5815e-08	9.7755e-07	4.95365e-07	SLC11A1/BCL3/ZC3H12A/TLR4/IL10/HRAS/LAPTM5/IL18/FADD/SIRPA/CCR7/CD14/PYCARD	13	1.09244
BP	GO:0002221	pattern recognition receptor signaling pathway	16/305	187/18903	6.58561e-08	9.7755e-07	4.95365e-07	PDPK1/IRF1/TLR4/CD300A/TLR2/MYD88/APPL1/LYN/CTSS/ARRB2/XIAP/CAV1/BTK/CD14/MEFV/PYCARD	16	0.855615
BP	GO:0002700	regulation of production of molecular mediator of immune response	16/305	187/18903	6.58561e-08	9.7755e-07	4.95365e-07	HMOX1/TFRC/TLR4/NR4A3/KIT/IL10/TGFB2/MYD88/SYK/TGFB1/IL6/LAPTM5/IL18/IL4R/BTK/PYCARD	16	0.855615
BP	GO:0042326	negative regulation of phosphorylation	23/305	381/18903	6.59734e-08	9.7755e-07	4.95365e-07	RASIP1/PBK/ZC3H12A/PDPK1/CIB1/CD300A/STAT3/PTPN2/TGFB1/LYN/HGF/BMP4/ARRB2/SIRPA/CAV1/SORL1/PPIA/SNX6/PRKCD/SFRP2/PYCARD/CDKN1B/PLK1	23	0.603675
BP	GO:0017157	regulation of exocytosis	17/305	213/18903	7.07559e-08	1.04518e-06	5.29635e-07	BLK/HMOX1/PDPK1/FGR/CD300A/GAB2/SEPTIN4/RAC2/ITGAM/SYK/LYN/PRKCB/IL4R/VAMP8/NOTCH1/GATA2/CHMP2A	17	0.798122
BP	GO:0033008	positive regulation of mast cell activation involved in immune response	6/305	15/18903	7.43968e-08	1.09222e-06	5.53472e-07	FGR/GAB2/SYK/IL4R/VAMP8/GATA2	6	4
BP	GO:0043306	positive regulation of mast cell degranulation	6/305	15/18903	7.43968e-08	1.09222e-06	5.53472e-07	FGR/GAB2/SYK/IL4R/VAMP8/GATA2	6	4
BP	GO:0032355	response to estradiol	13/305	121/18903	8.03473e-08	1.17597e-06	5.95913e-07	IL10/STAT3/CYP1B1/TGFB1/AIFM1/GPX1/OGG1/SSTR3/BAD/CCN2/EZH2/CDKN1B/POU4F1	13	1.07438
BP	GO:1905897	regulation of response to endoplasmic reticulum stress	11/305	82/18903	8.15762e-08	1.19032e-06	6.03182e-07	NFE2L2/PMAIP1/ALOX5/CREB3/PTPN2/ERP29/LPCAT3/ERN1/CAV1/PPP1R15A/GRINA	11	1.34146
BP	GO:0051250	negative regulation of lymphocyte activation	15/305	166/18903	8.30196e-08	1.2077e-06	6.11989e-07	BLK/ZC3H12A/FGR/IRF1/CD300A/IL10/PTPN2/LYN/BMP4/LAPTM5/TYROBP/IL4R/PRDX2/BTK/CTSG	15	0.903614
BP	GO:0032613	interleukin-10 production	10/305	65/18903	8.43491e-08	1.21962e-06	6.18033e-07	BCL3/TLR4/TLR2/STAT3/SYK/HGF/IL6/TYROBP/BTK/PYCARD	10	1.53846
BP	GO:0032653	regulation of interleukin-10 production	10/305	65/18903	8.43491e-08	1.21962e-06	6.18033e-07	BCL3/TLR4/TLR2/STAT3/SYK/HGF/IL6/TYROBP/BTK/PYCARD	10	1.53846
BP	GO:0007179	transforming growth factor beta receptor signaling pathway	17/305	216/18903	8.67351e-08	1.25034e-06	6.33601e-07	PDPK1/STUB1/ITGA3/STAT3/TGFB2/TGFB1/APPL1/THBS1/ZEB2/ARRB2/CAV1/SKIL/SMAD3/SNX6/STK11/TGFBR1/ING2	17	0.787037
BP	GO:0008286	insulin receptor signaling pathway	13/305	122/18903	8.86439e-08	1.27402e-06	6.456e-07	SLC39A14/SIK2/CDK4/SREBF1/PTPN2/APPL1/PRKCB/NDEL1/FOXO1/SORL1/KL/PRKCD/PIK3C2A	13	1.06557
BP	GO:0070665	positive regulation of leukocyte proliferation	15/305	167/18903	8.99026e-08	1.28824e-06	6.52807e-07	TFRC/TLR4/KIT/RAC2/MYD88/SYK/LYN/IL7/IL6/IL18/FADD/CD70/BTK/RPS3/PYCARD	15	0.898204
BP	GO:0061912	selective autophagy	11/305	83/18903	9.27034e-08	1.32441e-06	6.71135e-07	LGALS8/UBA5/KLHL3/HTRA2/CALCOCO2/SLC25A5/SQSTM1/WDFY3/VPS13C/ATG2B/UFM1	11	1.3253
BP	GO:0031334	positive regulation of protein-containing complex assembly	16/305	192/18903	9.50995e-08	1.3546e-06	6.86433e-07	VEGFA/RASIP1/STUB1/TFRC/TLR4/MYD88/SYK/TGFB1/MMP1/PAK1/RAC1/CCR7/RPS3/PYCARD/ARF6/CDKN1B	16	0.833333
BP	GO:0002224	toll-like receptor signaling pathway	13/305	123/18903	9.77025e-08	1.38366e-06	7.01155e-07	PDPK1/IRF1/TLR4/CD300A/TLR2/MYD88/APPL1/LYN/CTSS/ARRB2/CAV1/BTK/CD14	13	1.05691
BP	GO:0050854	regulation of antigen receptor-mediated signaling pathway	10/305	66/18903	9.80065e-08	1.38366e-06	7.01155e-07	BLK/CD300A/PTPN2/LYN/PRKCB/LAPTM5/EZR/CCR7/LCK/RPS3	10	1.51515
BP	GO:0072577	endothelial cell apoptotic process	10/305	66/18903	9.80065e-08	1.38366e-06	7.01155e-07	AKR1C3/ANGPTL4/PDPK1/NFE2L2/IL10/KDR/THBS1/SCG2/GATA2/ICAM1	10	1.51515
BP	GO:0043302	positive regulation of leukocyte degranulation	7/305	25/18903	9.95785e-08	1.40171e-06	7.10306e-07	FGR/GAB2/ITGAM/SYK/IL4R/VAMP8/GATA2	7	2.8
BP	GO:0032677	regulation of interleukin-8 production	12/305	103/18903	1.03564e-07	1.45354e-06	7.3657e-07	BCL3/TLR4/TLR2/IL10/STAT3/MYD88/SYK/IL6/FADD/CD14/PYCARD/MAP2K5	12	1.16505
BP	GO:0002262	myeloid cell homeostasis	15/305	169/18903	1.05243e-07	1.47279e-06	7.46322e-07	HMOX1/VEGFA/UBA5/KIT/STAT3/PTPN2/SLC25A5/LYN/G6PD/BMP4/IL6/HMGB2/BTK/PIK3CD/GATA2	15	0.887574
BP	GO:0032637	interleukin-8 production	12/305	104/18903	1.15403e-07	1.61026e-06	8.15988e-07	BCL3/TLR4/TLR2/IL10/STAT3/MYD88/SYK/IL6/FADD/CD14/PYCARD/MAP2K5	12	1.15385
BP	GO:1904375	regulation of protein localization to cell periphery	13/305	125/18903	1.18355e-07	1.64664e-06	8.34422e-07	PDPK1/ITGA3/CIB1/HRAS/RHOG/TGFB1/APPL1/ABCA2/VAMP8/SQSTM1/EZR/ARF6/PLK1	13	1.04
BP	GO:1903039	positive regulation of leukocyte cell-cell adhesion	19/305	275/18903	1.19072e-07	1.65182e-06	8.37043e-07	TFRC/NR4A3/ALOX5/GLI2/SYK/LYN/IL7/IL6/IL18/IL4R/FADD/CD70/SIRPA/CAV1/CCR7/BAD/LCK/RPS3/PYCARD	19	0.690909
BP	GO:0002687	positive regulation of leukocyte migration	14/305	148/18903	1.27462e-07	1.7631e-06	8.93436e-07	VEGFA/RAC2/IL6R/CREB3/IL6/THBS1/FADD/RAC1/CCR7/CX3CR1/P2RX4/PYCARD/ICAM1/CXCL8	14	0.945946
BP	GO:0010543	regulation of platelet activation	9/305	52/18903	1.31865e-07	1.80833e-06	9.16355e-07	BLK/TLR4/NOS3/SYK/LYN/IL6/PRKCD/FLNA/CTSG	9	1.73077
BP	GO:0010823	negative regulation of mitochondrion organization	9/305	52/18903	1.31865e-07	1.80833e-06	9.16355e-07	BNIP3/TFRC/PRELID1/PPIF/SLC25A5/HGF/ARRB2/GPX1/TSPO	9	1.73077
BP	GO:0061462	protein localization to lysosome	9/305	52/18903	1.31865e-07	1.80833e-06	9.16355e-07	M6PR/GNPTG/SORT1/LAPTM5/AP3M1/SORL1/LAMTOR4/NCOA4/GGA3	9	1.73077
BP	GO:0060562	epithelial tube morphogenesis	21/305	335/18903	1.33261e-07	1.82224e-06	9.23405e-07	STK3/VEGFA/RASIP1/KLHL3/MYC/GLI2/CXCR4/TGFB2/KDR/LIAS/TGFB1/BMP4/PPP1CA/PAK1/CTSZ/NOTCH1/EGF/SMAD3/PIK3CD/SFRP2/RET	21	0.626866
BP	GO:0034504	protein localization to nucleus	20/305	306/18903	1.3627e-07	1.85808e-06	9.41566e-07	STK3/BCL3/LMNB1/ZC3H12A/TFRC/LMNB2/STAT3/SYK/TGFB1/APPL1/TRIM8/BMP4/SQSTM1/NOTCH1/SMAD3/STK11/PRKCD/FLNA/PLK1/UFM1	20	0.653595
BP	GO:0002695	negative regulation of leukocyte activation	16/305	198/18903	1.4553e-07	1.97872e-06	1.0027e-06	BLK/HMOX1/ZC3H12A/FGR/IRF1/CD300A/IL10/PTPN2/LYN/BMP4/LAPTM5/TYROBP/IL4R/PRDX2/BTK/CTSG	16	0.808081
BP	GO:0090287	regulation of cellular response to growth factor stimulus	21/305	338/18903	1.54743e-07	2.09802e-06	1.06315e-06	PDPK1/STUB1/ITGA3/KDR/TGFB1/BMP4/PRKCB/THBS1/FGFR1/ZEB2/XIAP/NOTCH1/CAV1/SORL1/DCN/SKIL/SMAD3/SNX6/STK11/SFRP2/ING2	21	0.621302
BP	GO:0032388	positive regulation of intracellular transport	16/305	199/18903	1.55979e-07	2.1088e-06	1.06862e-06	ZC3H12A/CIB1/HTRA2/RAC2/ITGAM/BBC3/HRAS/TGFB1/PLK3/TCF7L2/EZR/SORL1/SMAD3/STK11/PRKCD/FLNA	16	0.80402
BP	GO:0007596	blood coagulation	17/305	225/18903	1.56472e-07	2.10951e-06	1.06897e-06	BLK/SERPINA1/TLR4/NFE2L2/NOS3/SYK/LYN/IL6/THBS1/PRDX2/CAV1/PPIA/PRKCD/LCK/FLNA/PLAUR/CTSG	17	0.755556
BP	GO:0051251	positive regulation of lymphocyte activation	23/305	400/18903	1.58465e-07	2.13038e-06	1.07955e-06	TFRC/TLR4/IL10/GLI2/MYD88/SYK/TGFB1/LYN/IL7/IL6/TYROBP/IL18/IL4R/FADD/CD70/SIRPA/CAV1/CCR7/BAD/BTK/LCK/RPS3/PYCARD	23	0.575
BP	GO:0071456	cellular response to hypoxia	14/305	151/18903	1.6377e-07	2.19553e-06	1.11256e-06	PPARD/HMOX1/VEGFA/BNIP3/STUB1/ENO1/NFE2L2/PMAIP1/MYC/PLK3/NOTCH1/BAD/CDKN1B/CPEB2	14	0.927152
BP	GO:0097305	response to alcohol	18/305	253/18903	1.66454e-07	2.22528e-06	1.12764e-06	AKR1C2/AKR1C3/SOD2/CDK4/SREBF1/MYD88/CYP1B1/TGFB1/G6PD/ABCA2/AIFM1/OGG1/CCR7/BAD/CD14/TSPO/INHBB/TGFBR1	18	0.711462
BP	GO:0050714	positive regulation of protein secretion	13/305	129/18903	1.71792e-07	2.29024e-06	1.16056e-06	BLK/PPARD/MYH10/TLR4/BMP6/TLR2/TGFB2/TGFB1/TCF7L2/EZR/PPIA/BAD/ARF6	13	1.00775
BP	GO:0090200	positive regulation of release of cytochrome c from mitochondria	7/305	27/18903	1.78933e-07	2.3668e-06	1.19936e-06	BNIP3/PPIF/PMAIP1/BBC3/BAD/PYCARD/PLAUR	7	2.59259
BP	GO:0045019	negative regulation of nitric oxide biosynthetic process	6/305	17/18903	1.79018e-07	2.3668e-06	1.19936e-06	ZC3H12A/IL10/SIRPA/CAV1/TSPO/GLA	6	3.52941
BP	GO:1904406	negative regulation of nitric oxide metabolic process	6/305	17/18903	1.79018e-07	2.3668e-06	1.19936e-06	ZC3H12A/IL10/SIRPA/CAV1/TSPO/GLA	6	3.52941
BP	GO:0043122	regulation of I-kappaB kinase/NF-kappaB signaling	18/305	255/18903	1.87244e-07	2.46873e-06	1.25101e-06	HMOX1/ZC3H12A/PDPK1/TFRC/TLR4/GAPDH/TNFRSF19/MYD88/TRIM8/PRKCB/FADD/SQSTM1/CCR7/PIM2/PYCARD/HTR2B/FLNA/IKBKE	18	0.705882
BP	GO:0071621	granulocyte chemotaxis	13/305	130/18903	1.88151e-07	2.47387e-06	1.25361e-06	CXCL1/RAC2/TGFB2/SYK/THBS1/RAC1/IL17RA/PPIA/CCR7/SCG2/S100A9/PIK3CD/CXCL8	13	1
BP	GO:0022408	negative regulation of cell-cell adhesion	16/305	202/18903	1.91547e-07	2.51162e-06	1.27274e-06	VEGFA/ZC3H12A/IRF1/BMP6/CD300A/IL10/PTPN2/TGFB1/BMP4/LAPTM5/IL4R/PRDX2/NOTCH1/PRKCD/MAP2K5/CTSG	16	0.792079
BP	GO:0071241	cellular response to inorganic substance	17/305	229/18903	2.01454e-07	2.63431e-06	1.33491e-06	AKR1C3/HMOX1/MT1G/BNIP3/BMP6/PPIF/NFE2L2/RYR1/FOXO1/AIFM1/EIF2S1/OGG1/BAD/TSPO/P2RX4/INHBB/CDKN1B	17	0.742358
BP	GO:0001659	temperature homeostasis	15/305	178/18903	2.08029e-07	2.71288e-06	1.37473e-06	VEGFA/TLR4/ADORA1/CXCR4/STAT3/SYK/IL18/IL4R/SQSTM1/FOXO1/GPX1/NOTCH1/CAV1/KDM1A/STK11	15	0.842697
BP	GO:0045834	positive regulation of lipid metabolic process	14/305	154/18903	2.09152e-07	2.72012e-06	1.37839e-06	PPARD/FGR/BMP6/ADORA1/NR4A3/KIT/SREBF1/TGFB1/LYN/CCR7/PRKCD/EEF1A2/SIRT3/HTR2B	14	0.909091
BP	GO:0050817	coagulation	17/305	230/18903	2.14402e-07	2.78083e-06	1.40916e-06	BLK/SERPINA1/TLR4/NFE2L2/NOS3/SYK/LYN/IL6/THBS1/PRDX2/CAV1/PPIA/PRKCD/LCK/FLNA/PLAUR/CTSG	17	0.73913
BP	GO:0050769	positive regulation of neurogenesis	17/305	231/18903	2.28103e-07	2.95055e-06	1.49516e-06	VEGFA/MAP2K1/TLR2/KIT/CXCR4/TGFB1/LYN/IL6/NDEL1/NTRK2/NOTCH1/GFAP/KDM1A/SKIL/STK11/CX3CR1/TSPO	17	0.735931
BP	GO:1901654	response to ketone	16/305	205/18903	2.3433e-07	3.02292e-06	1.53184e-06	AKR1C2/AKR1C3/CDK4/TLR2/SREBF1/TGFB2/CYP1B1/TGFB1/THBS1/AIFM1/CA9/CAV1/CCR7/BAD/NCOA4/TSPO	16	0.780488
BP	GO:2000117	negative regulation of cysteine-type endopeptidase activity	11/305	91/18903	2.42408e-07	3.11873e-06	1.58039e-06	VEGFA/RAF1/HGF/THBS1/ARRB2/BIRC5/XIAP/GPX1/SFRP2/MAP2K5/PLAUR	11	1.20879
BP	GO:0043254	regulation of protein-containing complex assembly	23/305	410/18903	2.45746e-07	3.15319e-06	1.59785e-06	VEGFA/RASIP1/STUB1/TFRC/TLR4/RAF1/MYD88/SYK/TGFB1/ARHGEF7/MMP1/PAK1/RAC1/GFAP/SORL1/CCR7/PRKCD/MEFV/RPS3/PYCARD/ARF6/IKBKE/CDKN1B	23	0.560976
BP	GO:0071674	mononuclear cell migration	16/305	206/18903	2.50411e-07	3.20446e-06	1.62383e-06	IL6R/ALOX5/CREB3/CXCR4/LYN/IL6/THBS1/FADD/SIRPA/CCR7/PIK3CD/CX3CR1/PYCARD/ICAM1/CTSG/RET	16	0.776699
BP	GO:0032733	positive regulation of interleukin-10 production	8/305	41/18903	2.52116e-07	3.21767e-06	1.63053e-06	BCL3/TLR4/TLR2/STAT3/SYK/HGF/IL6/PYCARD	8	1.95122
BP	GO:0010718	positive regulation of epithelial to mesenchymal transition	9/305	56/18903	2.56612e-07	3.26634e-06	1.65519e-06	TGFB2/TGFB1/BMP4/IL6/TCF7L2/NOTCH1/SMAD3/TGFBR1/EZH2	9	1.60714
BP	GO:0010976	positive regulation of neuron projection development	14/305	157/18903	2.65565e-07	3.36242e-06	1.70388e-06	VEGFA/ITGA6/NFE2L2/ITGA3/STK24/LYN/HGF/NDEL1/NTRK2/KDM1A/S100A9/FLNA/EZH2/RET	14	0.89172
BP	GO:0090316	positive regulation of intracellular protein transport	14/305	157/18903	2.65565e-07	3.36242e-06	1.70388e-06	ZC3H12A/CIB1/HTRA2/RAC2/ITGAM/BBC3/HRAS/TGFB1/PLK3/TCF7L2/SORL1/SMAD3/PRKCD/FLNA	14	0.89172
BP	GO:0031668	cellular response to extracellular stimulus	18/305	262/18903	2.80092e-07	3.537e-06	1.79234e-06	AKR1C3/HMOX1/ZC3H12A/ATG7/NFE2L2/SIK2/PMAIP1/SREBF1/STK24/LYN/ELAPOR1/FOXO1/AIFM1/EIF2S1/SLC2A1/RNF152/SFRP2/INHBB	18	0.687023
BP	GO:0051051	negative regulation of transport	25/305	479/18903	2.84747e-07	3.58631e-06	1.81733e-06	HMOX1/ADORA1/PPIF/CD300A/TLR2/NOS3/SLC9A3R1/SREBF1/APPL1/PRKCB/ERP29/THBS1/ABCA2/VAMP8/FOXO1/RAC1/SIRPA/NOTCH1/CAV1/EGF/TSPO/PEA15/ARF6/INHBB/UFM1	25	0.521921
BP	GO:0032869	cellular response to insulin stimulus	16/305	208/18903	2.85612e-07	3.58776e-06	1.81807e-06	PDPK1/SLC39A14/SIK2/CDK4/SREBF1/PTPN2/APPL1/PRKCB/NDEL1/FOXO1/SORL1/KL/PRKCD/INHBB/PIK3C2A/CPEB2	16	0.769231
BP	GO:2000106	regulation of leukocyte apoptotic process	11/305	93/18903	3.0346e-07	3.80199e-06	1.92663e-06	BLK/BCL3/PRELID1/IL10/LYN/BMP4/FADD/CCR7/BTK/PIK3CD/NOC2L	11	1.1828
BP	GO:0031529	ruffle organization	9/305	58/18903	3.50647e-07	4.38171e-06	2.22039e-06	HRAS/RHOG/NDEL1/TPM1/RAC1/CAV1/CCR7/ICAM1/ARF6	9	1.55172
BP	GO:0006605	protein targeting	20/305	325/18903	3.5833e-07	4.46606e-06	2.26314e-06	M6PR/AP1M2/ADORA1/GNPTG/CIB1/HTRA2/RAC2/ITGAM/SREBF1/HRAS/SORT1/LAPTM5/AIFM1/AP3M1/SORL1/NCOA4/GGA3/TSPO/AP4S1/VPS13C	20	0.615385
BP	GO:1900407	regulation of cellular response to oxidative stress	11/305	95/18903	3.77729e-07	4.69561e-06	2.37946e-06	TLR4/SOD2/NFE2L2/NR4A3/HTRA2/IL10/ALOX5/HGF/MCL1/GPX1/PPIA	11	1.15789
BP	GO:0030889	negative regulation of B cell proliferation	6/305	19/18903	3.8192e-07	4.73541e-06	2.39963e-06	BLK/CD300A/IL10/LYN/TYROBP/BTK	6	3.15789
BP	GO:0072666	establishment of protein localization to vacuole	9/305	59/18903	4.07959e-07	5.0452e-06	2.55661e-06	M6PR/GNPTG/SORT1/LAPTM5/AP3M1/SORL1/NCOA4/GGA3/VPS13C	9	1.52542
BP	GO:0050852	T cell receptor signaling pathway	13/305	139/18903	4.11302e-07	5.07343e-06	2.57091e-06	ZC3H12A/CD300A/HRAS/PTPN2/LAPTM5/EZR/CCR7/STK11/PIK3CD/CD8A/LCK/CD8B/RPS3	13	0.935252
BP	GO:0061138	morphogenesis of a branching epithelium	15/305	188/18903	4.22469e-07	5.19778e-06	2.63393e-06	VEGFA/RASIP1/IL10/MYC/GLI2/KDR/HGF/BMP4/PPP1CA/PAK1/CTSZ/FEM1B/NOTCH1/EGF/SFRP2	15	0.797872
BP	GO:0006919	activation of cysteine-type endopeptidase activity involved in apoptotic process	10/305	77/18903	4.35767e-07	5.34764e-06	2.70987e-06	PMAIP1/BBC3/RPS27L/LAPTM5/AIFM1/BAD/SMAD3/S100A9/LCK/PYCARD	10	1.2987
BP	GO:0042771	intrinsic apoptotic signaling pathway in response to DNA damage by p53 class mediator	8/305	44/18903	4.4841e-07	5.48872e-06	2.78136e-06	BCL3/RPS27L/ZNF385A/KDM1A/CHEK2/AEN/PYCARD/ING2	8	1.81818
BP	GO:0002831	regulation of response to biotic stimulus	21/305	361/18903	4.60109e-07	5.61075e-06	2.8432e-06	ZC3H12A/DAPK1/FGR/IRF1/TLR4/BMP6/NFE2L2/PTPN2/SYK/APPL1/LYN/ARRB2/TYROBP/FADD/PAK1/XIAP/PRDX2/HMGB2/CD14/PYCARD/IKBKE	21	0.581717
BP	GO:0071560	cellular response to transforming growth factor beta stimulus	18/305	271/18903	4.60724e-07	5.61075e-06	2.8432e-06	PDPK1/STUB1/ITGA3/STAT3/TGFB2/TGFB1/APPL1/THBS1/ZEB2/ARRB2/CAV1/SKIL/SMAD3/SNX6/STK11/CX3CR1/TGFBR1/ING2	18	0.664207
BP	GO:2000351	regulation of endothelial cell apoptotic process	9/305	60/18903	4.7322e-07	5.74831e-06	2.9129e-06	AKR1C3/ANGPTL4/PDPK1/NFE2L2/KDR/THBS1/SCG2/GATA2/ICAM1	9	1.5
BP	GO:0006606	protein import into nucleus	14/305	165/18903	4.88823e-07	5.92281e-06	3.00133e-06	STK3/BCL3/ZC3H12A/STAT3/SYK/TGFB1/APPL1/BMP4/SQSTM1/NOTCH1/SMAD3/PRKCD/FLNA/UFM1	14	0.848485
BP	GO:0072665	protein localization to vacuole	10/305	78/18903	4.92794e-07	5.95583e-06	3.01807e-06	M6PR/GNPTG/SORT1/LAPTM5/AP3M1/SORL1/LAMTOR4/NCOA4/GGA3/VPS13C	10	1.28205
BP	GO:0046427	positive regulation of receptor signaling pathway via JAK-STAT	8/305	45/18903	5.37781e-07	6.4769e-06	3.28211e-06	CD300A/KIT/IL10/IL6R/CYP1B1/IL10RA/IL6/NOTCH1	8	1.77778
BP	GO:1901215	negative regulation of neuron death	16/305	218/18903	5.38614e-07	6.4769e-06	3.28211e-06	HMOX1/NRBP2/SOD2/NR4A3/UNC5B/HTRA2/IL10/HRAS/KDR/ARRB2/NTRK2/SORL1/SNX6/FAIM2/CX3CR1/POU4F1	16	0.733945
BP	GO:0032755	positive regulation of interleukin-6 production	11/305	99/18903	5.75889e-07	6.90778e-06	3.50046e-06	TLR4/TLR2/IL6R/STAT3/MYD88/SYK/IL6/TYROBP/IL17RA/BTK/PYCARD	11	1.11111
BP	GO:0090100	positive regulation of transmembrane receptor protein serine/threonine kinase signaling pathway	12/305	121/18903	6.12176e-07	7.32469e-06	3.71172e-06	BMP6/TGFB2/KDR/TGFB1/BMP4/THBS1/ZEB2/NOTCH1/STK11/INHBB/TGFBR1/ING2	12	0.991736
BP	GO:1903201	regulation of oxidative stress-induced cell death	10/305	80/18903	6.26739e-07	7.48023e-06	3.79054e-06	TLR4/SOD2/NFE2L2/NR4A3/HTRA2/IL10/HGF/MCL1/GPX1/PPIA	10	1.25
BP	GO:0070228	regulation of lymphocyte apoptotic process	9/305	62/18903	6.31305e-07	7.51598e-06	3.80866e-06	BLK/BCL3/PRELID1/IL10/LYN/BMP4/FADD/BTK/NOC2L	9	1.45161
BP	GO:0071559	response to transforming growth factor beta	18/305	277/18903	6.34431e-07	7.53446e-06	3.81802e-06	PDPK1/STUB1/ITGA3/STAT3/TGFB2/TGFB1/APPL1/THBS1/ZEB2/ARRB2/CAV1/SKIL/SMAD3/SNX6/STK11/CX3CR1/TGFBR1/ING2	18	0.649819
BP	GO:0051170	import into nucleus	14/305	169/18903	6.54221e-07	7.75025e-06	3.92737e-06	STK3/BCL3/ZC3H12A/STAT3/SYK/TGFB1/APPL1/BMP4/SQSTM1/NOTCH1/SMAD3/PRKCD/FLNA/UFM1	14	0.828402
BP	GO:0150115	cell-substrate junction organization	11/305	101/18903	7.05695e-07	8.3394e-06	4.22592e-06	LAMA3/VEGFA/ITGB4/ITGA6/KDR/ARHGEF7/THBS1/POLDIP2/RAC1/SMAD3/ARF6	11	1.08911
BP	GO:0032757	positive regulation of interleukin-8 production	9/305	63/18903	7.26196e-07	8.53949e-06	4.32731e-06	TLR4/TLR2/STAT3/MYD88/SYK/IL6/FADD/CD14/PYCARD	9	1.42857
BP	GO:0070059	intrinsic apoptotic signaling pathway in response to endoplasmic reticulum stress	9/305	63/18903	7.26196e-07	8.53949e-06	4.32731e-06	PMAIP1/BBC3/CREB3/PTPN2/ERP29/ERN1/AIFM1/PPP1R15A/GRINA	9	1.42857
BP	GO:0050870	positive regulation of T cell activation	17/305	251/18903	7.35623e-07	8.62914e-06	4.37274e-06	TFRC/GLI2/SYK/LYN/IL7/IL6/IL18/IL4R/FADD/CD70/SIRPA/CAV1/CCR7/BAD/LCK/RPS3/PYCARD	17	0.677291
BP	GO:1902895	positive regulation of miRNA transcription	8/305	47/18903	7.62879e-07	8.92698e-06	4.52367e-06	IL10/SREBF1/MYC/STAT3/TGFB2/TGFB1/SMAD3/GATA2	8	1.70213
BP	GO:0045598	regulation of fat cell differentiation	13/305	147/18903	7.83763e-07	9.149e-06	4.63617e-06	STK3/PPARD/ZC3H12A/SOD2/ALOX5/ZNF385A/TGFB1/SORT1/IL6/FOXO1/SMAD3/SFRP2/GATA2	13	0.884354
BP	GO:0038094	Fc-gamma receptor signaling pathway	7/305	33/18903	7.92209e-07	9.22509e-06	4.67473e-06	FGR/SYK/APPL1/LYN/PAK1/PRKCD/LCK	7	2.12121
BP	GO:0034612	response to tumor necrosis factor	17/305	254/18903	8.67766e-07	1.00804e-05	5.10816e-06	ZC3H12A/NFE2L2/CIB1/TNFRSF19/PTPN2/CYP1B1/SYK/THBS1/LAPTM5/CD70/XIAP/CAMP/CD14/RPS3/TNFRSF25/PYCARD/CXCL8	17	0.669291
BP	GO:0010001	glial cell differentiation	16/305	227/18903	9.2418e-07	1.07097e-05	5.42707e-06	BNIP3/ITGB4/TLR4/MAP2K1/TLR2/CXCR4/STAT3/TGFB1/LYN/IL6/ABCA2/NTRK2/NOTCH1/GFAP/IFNGR1/S100A9	16	0.704846
BP	GO:0050767	regulation of neurogenesis	21/305	377/18903	9.30268e-07	1.07543e-05	5.44962e-06	VEGFA/MAP2K1/TLR2/KIT/CXCR4/TGFB1/LYN/IL6/NDEL1/NTRK2/NOTCH1/GFAP/KDM1A/SORL1/HMGB2/SKIL/STK11/CX3CR1/TSPO/EZH2/POU4F1	21	0.557029
BP	GO:0042100	B cell proliferation	11/305	104/18903	9.48776e-07	1.09155e-05	5.53132e-06	BLK/TFRC/TLR4/CD300A/IL10/LYN/IL7/TYROBP/CD70/BTK/PRKCD	11	1.05769
BP	GO:1902882	regulation of response to oxidative stress	11/305	104/18903	9.48776e-07	1.09155e-05	5.53132e-06	TLR4/SOD2/NFE2L2/NR4A3/HTRA2/IL10/ALOX5/HGF/MCL1/GPX1/PPIA	11	1.05769
BP	GO:0061081	positive regulation of myeloid leukocyte cytokine production involved in immune response	7/305	34/18903	9.83896e-07	1.12924e-05	5.72232e-06	TLR4/NR4A3/KIT/MYD88/SYK/LAPTM5/PYCARD	7	2.05882
BP	GO:0009267	cellular response to starvation	14/305	175/18903	9.97062e-07	1.14161e-05	5.78502e-06	AKR1C3/ZC3H12A/ATG7/NFE2L2/SIK2/PMAIP1/SREBF1/STK24/ELAPOR1/FOXO1/EIF2S1/SLC2A1/RNF152/INHBB	14	0.8
BP	GO:0006898	receptor-mediated endocytosis	17/305	257/18903	1.02106e-06	1.1663e-05	5.91013e-06	VEGFA/M6PR/TFRC/ITGAM/SYK/ABCA2/ARRB2/RAC1/EZR/CAV1/SORL1/EGF/CD14/AP1S1/ARF6/HTR2B/CXCL8	17	0.661479
BP	GO:0032479	regulation of type I interferon production	11/305	105/18903	1.04477e-06	1.18772e-05	6.01864e-06	IRF1/TLR4/TLR2/GAPDH/IL10/MYD88/SYK/SIRPA/HMGB2/CD14/PYCARD	11	1.04762
BP	GO:0032606	type I interferon production	11/305	105/18903	1.04477e-06	1.18772e-05	6.01864e-06	IRF1/TLR4/TLR2/GAPDH/IL10/MYD88/SYK/SIRPA/HMGB2/CD14/PYCARD	11	1.04762
BP	GO:0050680	negative regulation of epithelial cell proliferation	14/305	176/18903	1.06772e-06	1.21092e-05	6.13625e-06	STK3/PPARD/ALOX5/TGFB2/TGFB1/BMP4/THBS1/NOTCH1/CAV1/SCG2/STK11/SFRP2/TGFBR1/CDKN1B	14	0.795455
BP	GO:0001763	morphogenesis of a branching structure	15/305	203/18903	1.12352e-06	1.2712e-05	6.4417e-06	VEGFA/RASIP1/IL10/MYC/GLI2/KDR/HGF/BMP4/PPP1CA/PAK1/CTSZ/FEM1B/NOTCH1/EGF/SFRP2	15	0.738916
BP	GO:0031669	cellular response to nutrient levels	16/305	231/18903	1.16455e-06	1.31451e-05	6.66119e-06	AKR1C3/HMOX1/ZC3H12A/ATG7/NFE2L2/SIK2/PMAIP1/SREBF1/STK24/ELAPOR1/FOXO1/AIFM1/EIF2S1/SLC2A1/RNF152/INHBB	16	0.692641
BP	GO:0010876	lipid localization	24/305	483/18903	1.18869e-06	1.33861e-05	6.78328e-06	AKR1C1/PPARD/ZC3H12A/BMP6/PRELID1/SREBF1/PTPN2/NPC1/SYK/IL6/THBS1/ABCA2/LPCAT3/LAMTOR1/CAV1/SLC2A1/ACSL5/EGF/PRKCD/TSPO/P2RX4/VPS13C/ATG2B/IKBKE	24	0.496894
BP	GO:0043276	anoikis	7/305	35/18903	1.21298e-06	1.35956e-05	6.88946e-06	PTRH2/MCL1/NTRK2/NOTCH1/CAV1/CHEK2/STK11	7	2
BP	GO:2000352	negative regulation of endothelial cell apoptotic process	7/305	35/18903	1.21298e-06	1.35956e-05	6.88946e-06	ANGPTL4/PDPK1/NFE2L2/KDR/SCG2/GATA2/ICAM1	7	2
BP	GO:0009620	response to fungus	9/305	67/18903	1.23991e-06	1.38327e-05	7.00958e-06	TLR4/GAPDH/MYD88/SYK/IL17RA/BTK/S100A9/CX3CR1/CTSG	9	1.34328
BP	GO:0030888	regulation of B cell proliferation	9/305	67/18903	1.23991e-06	1.38327e-05	7.00958e-06	BLK/TFRC/TLR4/CD300A/IL10/LYN/IL7/TYROBP/BTK	9	1.34328
BP	GO:0045861	negative regulation of proteolysis	20/305	352/18903	1.25167e-06	1.39314e-05	7.05959e-06	VEGFA/PBK/SERPINA1/GAPDH/RAF1/IL10/TIMP3/HGF/THBS1/TLK2/ARRB2/BIRC5/XIAP/GPX1/CTSZ/CTSB/SORL1/SFRP2/MAP2K5/PLAUR	20	0.568182
BP	GO:0062207	regulation of pattern recognition receptor signaling pathway	11/305	107/18903	1.26273e-06	1.40219e-05	7.10548e-06	PDPK1/IRF1/TLR4/CD300A/TLR2/APPL1/LYN/ARRB2/XIAP/CAV1/CD14	11	1.02804
BP	GO:0008406	gonad development	16/305	233/18903	1.30473e-06	1.44505e-05	7.32269e-06	AKR1C3/VEGFA/NOS3/KIT/TGFB2/KDR/CYP1B1/ARRB2/TFPT/HMGB2/NCOA4/SFRP2/SGPL1/INHBB/TGFBR1/ING2	16	0.686695
BP	GO:0060759	regulation of response to cytokine stimulus	14/305	179/18903	1.30737e-06	1.44505e-05	7.32269e-06	TLR4/TLR2/CXCR4/PTPN2/SYK/IL7/IL6/LAPTM5/FADD/XIAP/CAV1/PYCARD/MAP2K5/IKBKE	14	0.782123
BP	GO:1990266	neutrophil migration	12/305	130/18903	1.32493e-06	1.46109e-05	7.40393e-06	CXCL1/RAC2/TGFB2/MYD88/RHOG/SYK/RAC1/PPIA/CCR7/S100A9/PIK3CD/CXCL8	12	0.923077
BP	GO:0043524	negative regulation of neuron apoptotic process	13/305	154/18903	1.33103e-06	1.46444e-05	7.42093e-06	HMOX1/NRBP2/SOD2/UNC5B/IL10/HRAS/KDR/ARRB2/NTRK2/SNX6/FAIM2/CX3CR1/POU4F1	13	0.844156
BP	GO:0071356	cellular response to tumor necrosis factor	16/305	234/18903	1.38037e-06	1.51447e-05	7.67444e-06	ZC3H12A/NFE2L2/CIB1/TNFRSF19/PTPN2/CYP1B1/SYK/THBS1/LAPTM5/CD70/XIAP/CAMP/RPS3/TNFRSF25/PYCARD/CXCL8	16	0.683761
BP	GO:0033138	positive regulation of peptidyl-serine phosphorylation	11/305	108/18903	1.386e-06	1.51447e-05	7.67444e-06	VEGFA/TFRC/RAF1/TGFB1/IL6/ARRB2/PAK1/NTRK2/CAV1/SFRP2/RET	11	1.01852
BP	GO:1902106	negative regulation of leukocyte differentiation	11/305	108/18903	1.386e-06	1.51447e-05	7.67444e-06	ZC3H12A/IRF1/TLR4/MYC/PTPN2/LYN/BMP4/IL4R/GPR137/PRDX2/GATA2	11	1.01852
BP	GO:0032368	regulation of lipid transport	13/305	155/18903	1.43214e-06	1.56133e-05	7.91188e-06	BMP6/PRELID1/SYK/THBS1/ABCA2/LPCAT3/LAMTOR1/CAV1/ACSL5/EGF/PRKCD/TSPO/P2RX4	13	0.83871
BP	GO:0050869	negative regulation of B cell activation	7/305	36/18903	1.4851e-06	1.61538e-05	8.18581e-06	BLK/CD300A/IL10/LYN/LAPTM5/TYROBP/BTK	7	1.94444
BP	GO:0072507	divalent inorganic cation homeostasis	20/305	356/18903	1.48988e-06	1.61691e-05	8.19354e-06	SLC11A1/MT1G/BNIP3/PDPK1/ADORA1/SLC39A14/ITPR3/KDR/LYN/PRKCB/RYR1/CAV1/CCR7/KL/SLC39A8/S100A9/LCK/GRINA/HTR2B/FLNA	20	0.561798
BP	GO:0048678	response to axon injury	10/305	89/18903	1.70326e-06	1.8443e-05	9.34582e-06	BNIP3/SOD2/MAP2K1/STK24/LYN/NDEL1/TYROBP/TSPO/P2RX4/FLNA	10	1.1236
BP	GO:0045137	development of primary sexual characteristics	16/305	238/18903	1.72406e-06	1.86261e-05	9.43859e-06	AKR1C3/VEGFA/NOS3/KIT/TGFB2/KDR/CYP1B1/ARRB2/TFPT/HMGB2/NCOA4/SFRP2/SGPL1/INHBB/TGFBR1/ING2	16	0.672269
BP	GO:0002755	MyD88-dependent toll-like receptor signaling pathway	6/305	24/18903	1.77003e-06	1.90368e-05	9.64672e-06	IRF1/TLR4/CD300A/TLR2/MYD88/BTK	6	2.5
BP	GO:2001026	regulation of endothelial cell chemotaxis	6/305	24/18903	1.77003e-06	1.90368e-05	9.64672e-06	VEGFA/KDR/THBS1/FGFR1/NOTCH1/P2RX4	6	2.5
BP	GO:0034110	regulation of homotypic cell-cell adhesion	7/305	37/18903	1.80648e-06	1.93852e-05	9.8233e-06	BLK/SYK/LYN/IL6/PRKCD/PLAUR/CTSG	7	1.89189
BP	GO:0042594	response to starvation	15/305	211/18903	1.8244e-06	1.95337e-05	9.89854e-06	AKR1C3/ZC3H12A/ATG7/NFE2L2/SIK2/PMAIP1/SREBF1/STK24/ELAPOR1/FOXO1/EIF2S1/SLC2A1/SSTR3/RNF152/INHBB	15	0.7109
BP	GO:0045088	regulation of innate immune response	16/305	240/18903	1.92327e-06	2.05464e-05	1.04117e-05	FGR/IRF1/TLR4/NFE2L2/PTPN2/SYK/APPL1/LYN/ARRB2/TYROBP/FADD/PAK1/XIAP/HMGB2/PYCARD/IKBKE	16	0.666667
BP	GO:0002064	epithelial cell development	15/305	213/18903	2.0519e-06	2.18717e-05	1.10833e-05	VEGFA/PDPK1/BMP6/FLNB/CXCR4/MYD88/KDR/BMP4/GPX1/EZR/FEM1B/NOTCH1/BAD/GATA2/ICAM1	15	0.704225
BP	GO:0009266	response to temperature stimulus	14/305	186/18903	2.06325e-06	2.19438e-05	1.11198e-05	HMOX1/STUB1/SOD2/ADORA1/HTRA2/NOS3/CXCR4/LYN/THBS1/ARRB2/FOXO1/EIF2S1/CD14/HTR2B	14	0.752688
BP	GO:1901216	positive regulation of neuron death	10/305	91/18903	2.09245e-06	2.2205e-05	1.12522e-05	TLR4/ADORA1/ITGAM/TGFB2/MCL1/TYROBP/AIFM1/EIF2S1/BAD/POU4F1	10	1.0989
BP	GO:0060249	anatomical structure homeostasis	19/305	333/18903	2.17988e-06	2.30816e-05	1.16964e-05	VEGFA/TFRC/TLR4/ADORA1/NOS3/KDR/SYK/IL7/IL6/GPR137/XIAP/NOTCH1/CAV1/SLC2A1/SLC39A8/STK11/CCN2/GATA2/P2RX4	19	0.570571
BP	GO:0031348	negative regulation of defense response	17/305	272/18903	2.22184e-06	2.3474e-05	1.18953e-05	PPARD/PBK/FGR/ADORA1/IL10/ALOX5/PTPN2/SYK/LYN/HGF/LPCAT3/ARRB2/GPX1/SIRPA/SMAD3/PRKCD/MEFV	17	0.625
BP	GO:2000209	regulation of anoikis	6/305	25/18903	2.29754e-06	2.42203e-05	1.22734e-05	PTRH2/MCL1/NTRK2/NOTCH1/CAV1/CHEK2	6	2.4
BP	GO:0034101	erythrocyte homeostasis	12/305	137/18903	2.31153e-06	2.43142e-05	1.2321e-05	HMOX1/VEGFA/UBA5/KIT/STAT3/PTPN2/SLC25A5/LYN/G6PD/BMP4/HMGB2/GATA2	12	0.875912
BP	GO:1903707	negative regulation of hemopoiesis	11/305	114/18903	2.37293e-06	2.49054e-05	1.26206e-05	ZC3H12A/IRF1/TLR4/MYC/PTPN2/LYN/BMP4/IL4R/GPR137/PRDX2/GATA2	11	0.964912
BP	GO:0006469	negative regulation of protein kinase activity	15/305	216/18903	2.44098e-06	2.55636e-05	1.29541e-05	RASIP1/PDPK1/CD300A/PTPN2/LYN/BMP4/CAV1/SORL1/PPIA/SNX6/PRKCD/SFRP2/PYCARD/CDKN1B/PLK1	15	0.694444
BP	GO:0043123	positive regulation of I-kappaB kinase/NF-kappaB signaling	14/305	189/18903	2.49229e-06	2.60439e-05	1.31975e-05	HMOX1/TFRC/TLR4/GAPDH/TNFRSF19/MYD88/TRIM8/PRKCB/FADD/CCR7/PIM2/HTR2B/FLNA/IKBKE	14	0.740741
BP	GO:0000422	autophagy of mitochondrion	10/305	93/18903	2.55682e-06	2.6602e-05	1.34803e-05	HK2/BNIP3/ATG7/HTRA2/SREBF1/SLC25A5/SQSTM1/TSPO/VPS13C/ATG2B	10	1.07527
BP	GO:0061726	mitochondrion disassembly	10/305	93/18903	2.55682e-06	2.6602e-05	1.34803e-05	HK2/BNIP3/ATG7/HTRA2/SREBF1/SLC25A5/SQSTM1/TSPO/VPS13C/ATG2B	10	1.07527
BP	GO:0031589	cell-substrate adhesion	20/305	369/18903	2.57745e-06	2.6707e-05	1.35335e-05	PPARD/LAMB3/VEGFA/ITGB4/MSLN/ITGA6/ITGA3/CIB1/RAC2/ITGAM/KDR/ARHGEF7/THBS1/POLDIP2/RAC1/NOTCH1/CCR7/SMAD3/CCN2/FLNA	20	0.542005
BP	GO:0001894	tissue homeostasis	17/305	275/18903	2.57807e-06	2.6707e-05	1.35335e-05	VEGFA/TFRC/TLR4/NOS3/KDR/SYK/IL7/IL6/GPR137/XIAP/NOTCH1/SLC2A1/SLC39A8/STK11/CCN2/GATA2/P2RX4	17	0.618182
BP	GO:0071260	cellular response to mechanical stimulus	9/305	73/18903	2.58675e-06	2.67391e-05	1.35498e-05	BNIP3/TMEM150C/IRF1/TLR4/BMP6/MYD88/FADD/SLC2A1/BAD	9	1.23288
BP	GO:0032102	negative regulation of response to external stimulus	22/305	436/18903	2.61465e-06	2.69692e-05	1.36664e-05	PPARD/PBK/FGR/ADORA1/NOS3/IL10/ALOX5/PTPN2/SYK/LYN/HGF/THBS1/LPCAT3/ARRB2/GPX1/SIRPA/PRDX2/NOTCH1/SMAD3/PRKCD/MEFV/PLAUR	22	0.504587
BP	GO:1903202	negative regulation of oxidative stress-induced cell death	8/305	55/18903	2.64114e-06	2.71839e-05	1.37752e-05	SOD2/NFE2L2/NR4A3/HTRA2/IL10/HGF/GPX1/PPIA	8	1.45455
BP	GO:0045579	positive regulation of B cell differentiation	5/305	15/18903	2.78339e-06	2.85865e-05	1.4486e-05	IL10/SYK/IL7/BAD/BTK	5	3.33333
BP	GO:0007162	negative regulation of cell adhesion	18/305	308/18903	2.89463e-06	2.95681e-05	1.49834e-05	VEGFA/ZC3H12A/IRF1/BMP6/CD300A/IL10/PTPN2/CYP1B1/TGFB1/BMP4/THBS1/LAPTM5/IL4R/PRDX2/NOTCH1/PRKCD/MAP2K5/CTSG	18	0.584416
BP	GO:0034341	response to interferon-gamma	12/305	140/18903	2.90313e-06	2.95681e-05	1.49834e-05	SLC11A1/DAPK1/IRF1/TLR4/CALCOCO2/TLR2/GAPDH/FLNB/PTPN2/SIRPA/IFNGR1/MEFV	12	0.857143
BP	GO:0006801	superoxide metabolic process	9/305	74/18903	2.90368e-06	2.95681e-05	1.49834e-05	SOD2/NFE2L2/NOS3/ITGAM/SYK/TGFB1/TYROBP/PRDX2/PRKCD	9	1.21622
BP	GO:0030330	DNA damage response	signal transduction by p53 class mediator	9/305	74/18903	2.90368e-06	2.95681e-05	1.49834e-05	BCL3/HIC1/PMAIP1/RPS27L/ZNF385A/PLK3/KDM1A/CHEK2/CDKN1B	9	1.21622
BP	GO:0002433	immune response-regulating cell surface receptor signaling pathway involved in phagocytosis	6/305	26/18903	2.94649e-06	2.98137e-05	1.51078e-05	FGR/SYK/APPL1/LYN/PAK1/PRKCD	6	2.30769
BP	GO:0038096	Fc-gamma receptor signaling pathway involved in phagocytosis	6/305	26/18903	2.94649e-06	2.98137e-05	1.51078e-05	FGR/SYK/APPL1/LYN/PAK1/PRKCD	6	2.30769
BP	GO:1903798	regulation of miRNA maturation	6/305	26/18903	2.94649e-06	2.98137e-05	1.51078e-05	ZC3H12A/MAP2K1/STAT3/TGFB1/BMP4/IL6	6	2.30769
BP	GO:0007044	cell-substrate junction assembly	10/305	95/18903	3.1083e-06	3.13846e-05	1.59039e-05	LAMA3/VEGFA/ITGB4/ITGA6/KDR/ARHGEF7/THBS1/POLDIP2/RAC1/SMAD3	10	1.05263
BP	GO:0046328	regulation of JNK cascade	12/305	141/18903	3.12805e-06	3.15009e-05	1.59628e-05	STK3/TLR4/TNFRSF19/HRAS/MYD88/XIAP/SIRPA/CCR7/CCN2/SFRP2/PYCARD/ZNF622	12	0.851064
BP	GO:0051962	positive regulation of nervous system development	17/305	279/18903	3.13297e-06	3.15009e-05	1.59628e-05	VEGFA/MAP2K1/TLR2/KIT/CXCR4/TGFB1/LYN/IL6/NDEL1/NTRK2/NOTCH1/GFAP/KDM1A/SKIL/STK11/CX3CR1/TSPO	17	0.609319
BP	GO:0032091	negative regulation of protein binding	10/305	96/18903	3.42082e-06	3.42512e-05	1.73565e-05	STUB1/IL10/AURKA/PPP1CA/ARRB2/CTSZ/CAV1/KDM1A/SORL1/PRKCD	10	1.04167
BP	GO:0046330	positive regulation of JNK cascade	10/305	96/18903	3.42082e-06	3.42512e-05	1.73565e-05	STK3/TLR4/TNFRSF19/HRAS/MYD88/XIAP/CCR7/CCN2/PYCARD/ZNF622	10	1.04167
BP	GO:0033135	regulation of peptidyl-serine phosphorylation	12/305	143/18903	3.62442e-06	3.6214e-05	1.83511e-05	VEGFA/TFRC/RAF1/TGFB1/HGF/IL6/ARRB2/PAK1/NTRK2/CAV1/SFRP2/RET	12	0.839161
BP	GO:0042832	defense response to protozoan	6/305	27/18903	3.73722e-06	3.72632e-05	1.88828e-05	SLC11A1/BCL3/IL10/HRAS/MYD88/IL4R	6	2.22222
BP	GO:0002690	positive regulation of leukocyte chemotaxis	10/305	97/18903	3.76027e-06	3.72786e-05	1.88906e-05	VEGFA/RAC2/IL6R/CREB3/IL6/THBS1/RAC1/CCR7/CX3CR1/CXCL8	10	1.03093
BP	GO:0001837	epithelial to mesenchymal transition	13/305	169/18903	3.76598e-06	3.72786e-05	1.88906e-05	TGFB2/TGFB1/HGF/BMP4/IL6/FGFR1/TCF7L2/NOTCH1/SMAD3/SFRP2/TGFBR1/FLNA/EZH2	13	0.769231
BP	GO:0007568	aging	13/305	169/18903	3.76598e-06	3.72786e-05	1.88906e-05	TFRC/SOD2/NFE2L2/HTRA2/IL10/SREBF1/GPX1/EIF2S1/OGG1/KL/CCN2/TSPO/INHBB	13	0.769231
BP	GO:0010975	regulation of neuron projection development	22/305	446/18903	3.76992e-06	3.72786e-05	1.88906e-05	VEGFA/ITGA6/NFE2L2/ITGA3/MAP2K1/CIB1/STK24/LYN/HGF/NDEL1/PAK1/NTRK2/GFAP/KDM1A/SKIL/STK11/S100A9/SFRP2/ARF6/FLNA/EZH2/RET	22	0.493274
BP	GO:0061684	chaperone-mediated autophagy	5/305	16/18903	3.9952e-06	3.94248e-05	1.99781e-05	STUB1/CTSA/PLK3/GFAP/EEF1A2	5	3.125
BP	GO:0034121	regulation of toll-like receptor signaling pathway	9/305	77/18903	4.06273e-06	3.99266e-05	2.02324e-05	PDPK1/IRF1/CD300A/TLR2/APPL1/LYN/ARRB2/CAV1/CD14	9	1.16883
BP	GO:0090559	regulation of membrane permeability	9/305	77/18903	4.06273e-06	3.99266e-05	2.02324e-05	HK2/RASIP1/BNIP3/PPIF/PMAIP1/BBC3/SLC25A5/LAPTM5/BAD	9	1.16883
BP	GO:0051651	maintenance of location in cell	15/305	226/18903	4.2603e-06	4.17824e-05	2.11729e-05	HK2/PDPK1/ITPR3/LYN/RYR1/CAV1/SORL1/CCR7/S100A9/LCK/TSPO/VPS13C/HTR2B/FLNA/FTH1	15	0.663717
BP	GO:0046661	male sex differentiation	13/305	171/18903	4.28829e-06	4.19629e-05	2.12644e-05	AKR1C3/BMP6/KIT/TGFB2/CYP1B1/TFPT/HMGB2/NCOA4/SFRP2/SGPL1/INHBB/TGFBR1/ING2	13	0.760234
BP	GO:0071248	cellular response to metal ion	14/305	198/18903	4.29625e-06	4.19629e-05	2.12644e-05	AKR1C3/HMOX1/MT1G/BNIP3/BMP6/PPIF/NFE2L2/RYR1/EIF2S1/OGG1/TSPO/P2RX4/INHBB/CDKN1B	14	0.707071
BP	GO:0050671	positive regulation of lymphocyte proliferation	12/305	146/18903	4.49913e-06	4.38551e-05	2.22232e-05	TFRC/TLR4/MYD88/SYK/IL7/IL6/IL18/FADD/CD70/BTK/RPS3/PYCARD	12	0.821918
BP	GO:0030198	extracellular matrix organization	18/305	318/18903	4.52333e-06	4.39611e-05	2.22769e-05	LAMB3/BCL3/TGFB2/CYP1B1/TGFB1/CTSS/IL6/MMP1/NOTCH1/GFAP/CAV1/SLC39A8/SMAD3/CCN2/SFRP2/TGFBR1/CTSG/HMCN1	18	0.566038
BP	GO:0090049	regulation of cell migration involved in sprouting angiogenesis	9/305	78/18903	4.52838e-06	4.39611e-05	2.22769e-05	HMOX1/VEGFA/CIB1/KDR/THBS1/NOTCH1/GATA2/PIK3C2A/MAP2K5	9	1.15385
BP	GO:0007254	JNK cascade	13/305	172/18903	4.57272e-06	4.42122e-05	2.24041e-05	STK3/TLR4/TNFRSF19/HRAS/MYD88/XIAP/SIRPA/CCR7/SMAD3/CCN2/SFRP2/PYCARD/ZNF622	13	0.755814
BP	GO:1905475	regulation of protein localization to membrane	13/305	172/18903	4.57272e-06	4.42122e-05	2.24041e-05	PDPK1/ITGA3/CIB1/ITGAM/BBC3/HRAS/RHOG/TGFB1/APPL1/VAMP8/SQSTM1/EZR/ARF6	13	0.755814
BP	GO:0071901	negative regulation of protein serine/threonine kinase activity	11/305	122/18903	4.61669e-06	4.45474e-05	2.2574e-05	RASIP1/CD300A/LYN/BMP4/CAV1/SORL1/PRKCD/SFRP2/PYCARD/CDKN1B/PLK1	11	0.901639
BP	GO:0001562	response to protozoan	6/305	28/18903	4.69229e-06	4.50046e-05	2.28057e-05	SLC11A1/BCL3/IL10/HRAS/MYD88/IL4R	6	2.14286
BP	GO:0070920	regulation of production of small RNA involved in gene silencing by RNA	6/305	28/18903	4.69229e-06	4.50046e-05	2.28057e-05	ZC3H12A/MAP2K1/STAT3/TGFB1/BMP4/IL6	6	2.14286
BP	GO:1900017	positive regulation of cytokine production involved in inflammatory response	6/305	28/18903	4.69229e-06	4.50046e-05	2.28057e-05	TLR4/STAT3/MYD88/APPL1/IL6/IL17RA	6	2.14286
BP	GO:0043062	extracellular structure organization	18/305	319/18903	4.72484e-06	4.52261e-05	2.29179e-05	LAMB3/BCL3/TGFB2/CYP1B1/TGFB1/CTSS/IL6/MMP1/NOTCH1/GFAP/CAV1/SLC39A8/SMAD3/CCN2/SFRP2/TGFBR1/CTSG/HMCN1	18	0.564263
BP	GO:0007548	sex differentiation	17/305	288/18903	4.79333e-06	4.57902e-05	2.32038e-05	AKR1C3/VEGFA/BMP6/NOS3/KIT/TGFB2/KDR/CYP1B1/ARRB2/TFPT/HMGB2/NCOA4/SFRP2/SGPL1/INHBB/TGFBR1/ING2	17	0.590278
BP	GO:0008584	male gonad development	12/305	147/18903	4.82939e-06	4.59512e-05	2.32853e-05	AKR1C3/KIT/TGFB2/CYP1B1/TFPT/HMGB2/NCOA4/SFRP2/SGPL1/INHBB/TGFBR1/ING2	12	0.816327
BP	GO:0017015	regulation of transforming growth factor beta receptor signaling pathway	12/305	147/18903	4.82939e-06	4.59512e-05	2.32853e-05	PDPK1/STUB1/ITGA3/TGFB1/THBS1/ZEB2/CAV1/SKIL/SMAD3/SNX6/STK11/ING2	12	0.816327
BP	GO:0002437	inflammatory response to antigenic stimulus	9/305	79/18903	5.03908e-06	4.77565e-05	2.42002e-05	FGR/IL10/SYK/LYN/GPX1/NOTCH1/HMGB2/CCR7/BTK	9	1.13924
BP	GO:0002720	positive regulation of cytokine production involved in immune response	9/305	79/18903	5.03908e-06	4.77565e-05	2.42002e-05	TLR4/NR4A3/KIT/MYD88/SYK/IL6/LAPTM5/IL18/PYCARD	9	1.13924
BP	GO:0045229	external encapsulating structure organization	18/305	321/18903	5.15231e-06	4.87135e-05	2.46852e-05	LAMB3/BCL3/TGFB2/CYP1B1/TGFB1/CTSS/IL6/MMP1/NOTCH1/GFAP/CAV1/SLC39A8/SMAD3/CCN2/SFRP2/TGFBR1/CTSG/HMCN1	18	0.560748
BP	GO:0046686	response to cadmium ion	8/305	60/18903	5.17563e-06	4.87135e-05	2.46852e-05	AKR1C3/HMOX1/MT1G/SOD2/KIT/NPC1/OGG1/CDKN1B	8	1.33333
BP	GO:0032147	activation of protein kinase activity	12/305	148/18903	5.18078e-06	4.87135e-05	2.46852e-05	SLC11A1/VEGFA/PDPK1/MAP2K1/CD300A/IL6R/TGFB2/IL18/PPIA/EGF/STK11/PRKCD	12	0.810811
BP	GO:0046546	development of primary male sexual characteristics	12/305	148/18903	5.18078e-06	4.87135e-05	2.46852e-05	AKR1C3/KIT/TGFB2/CYP1B1/TFPT/HMGB2/NCOA4/SFRP2/SGPL1/INHBB/TGFBR1/ING2	12	0.810811
BP	GO:1904037	positive regulation of epithelial cell apoptotic process	7/305	43/18903	5.2045e-06	4.88407e-05	2.47496e-05	AKR1C3/HMOX1/IL6/THBS1/ARRB2/EIF2S1/BAD	7	1.62791
BP	GO:0051960	regulation of nervous system development	22/305	456/18903	5.37288e-06	5.03221e-05	2.55003e-05	VEGFA/MAP2K1/TLR2/KIT/CXCR4/TGFB1/LYN/HGF/IL6/NDEL1/NTRK2/NOTCH1/GFAP/KDM1A/SORL1/HMGB2/SKIL/STK11/CX3CR1/TSPO/EZH2/POU4F1	22	0.482456
BP	GO:1905477	positive regulation of protein localization to membrane	10/305	101/18903	5.42746e-06	5.0734e-05	2.5709e-05	PDPK1/ITGA3/CIB1/ITGAM/BBC3/HRAS/RHOG/SQSTM1/EZR/ARF6	10	0.990099
BP	GO:0046879	hormone secretion	17/305	291/18903	5.50147e-06	5.13256e-05	2.60088e-05	BLK/PPARD/BMP6/ADORA1/RAF1/SREBF1/ALOX5/LYN/IL6/VAMP8/FOXO1/TCF7L2/BAD/BTK/TSPO/INHBB/SSTR5	17	0.584192
BP	GO:0032946	positive regulation of mononuclear cell proliferation	12/305	149/18903	5.55445e-06	5.17191e-05	2.62082e-05	TFRC/TLR4/MYD88/SYK/IL7/IL6/IL18/FADD/CD70/BTK/RPS3/PYCARD	12	0.805369
BP	GO:0072503	cellular divalent inorganic cation homeostasis	18/305	323/18903	5.61432e-06	5.2175e-05	2.64392e-05	SLC11A1/MT1G/BNIP3/PDPK1/ADORA1/SLC39A14/ITPR3/LYN/PRKCB/RYR1/CAV1/CCR7/SLC39A8/S100A9/LCK/GRINA/HTR2B/FLNA	18	0.557276
BP	GO:1902175	regulation of oxidative stress-induced intrinsic apoptotic signaling pathway	6/305	29/18903	5.83656e-06	5.41352e-05	2.74326e-05	SOD2/NFE2L2/HTRA2/MCL1/GPX1/PPIA	6	2.06897
BP	GO:1903844	regulation of cellular response to transforming growth factor beta stimulus	12/305	150/18903	5.9516e-06	5.50955e-05	2.79192e-05	PDPK1/STUB1/ITGA3/TGFB1/THBS1/ZEB2/CAV1/SKIL/SMAD3/SNX6/STK11/ING2	12	0.8
BP	GO:0050864	regulation of B cell activation	14/305	204/18903	6.07025e-06	5.60854e-05	2.84208e-05	BLK/TFRC/TLR4/CD300A/IL10/SYK/TGFB1/LYN/IL7/IL6/LAPTM5/TYROBP/BAD/BTK	14	0.686275
BP	GO:0050856	regulation of T cell receptor signaling pathway	7/305	44/18903	6.1043e-06	5.62913e-05	2.85251e-05	CD300A/PTPN2/LAPTM5/EZR/CCR7/LCK/RPS3	7	1.59091
BP	GO:0010466	negative regulation of peptidase activity	16/305	263/18903	6.2415e-06	5.74458e-05	2.91101e-05	VEGFA/SERPINA1/GAPDH/RAF1/TIMP3/HGF/THBS1/ARRB2/BIRC5/XIAP/GPX1/CTSB/SORL1/SFRP2/MAP2K5/PLAUR	16	0.608365
BP	GO:0051099	positive regulation of binding	13/305	177/18903	6.26039e-06	5.7509e-05	2.91422e-05	STK3/BLK/TGFB1/BMP4/POLDIP2/TCF7L2/EIF2S1/CAV1/KDM1A/HMGB2/EGF/PLAUR/POU4F1	13	0.734463
BP	GO:0050764	regulation of phagocytosis	10/305	103/18903	6.47801e-06	5.92806e-05	3.00399e-05	SLC11A1/FGR/CD300A/TLR2/SYK/APPL1/SIRPA/BTK/GATA2/PYCARD	10	0.970874
BP	GO:1903076	regulation of protein localization to plasma membrane	10/305	103/18903	6.47801e-06	5.92806e-05	3.00399e-05	PDPK1/ITGA3/CIB1/RHOG/TGFB1/APPL1/VAMP8/SQSTM1/EZR/ARF6	10	0.970874
BP	GO:0009743	response to carbohydrate	15/305	234/18903	6.50275e-06	5.93935e-05	3.00971e-05	PPARD/SOD2/SLC39A14/RAF1/SREBF1/LYN/PRKCB/THBS1/ERN1/GPX1/TCF7L2/BAD/CCN2/ICAM1/CDKN1B	15	0.641026
BP	GO:0001655	urogenital system development	19/305	360/18903	6.74488e-06	6.14876e-05	3.11583e-05	VEGFA/BMP6/ITGA3/KLHL3/IL6R/MYC/GLI2/TGFB2/BMP4/FADD/FEM1B/NOTCH1/SMAD3/STK11/GATA2/SGPL1/TGFBR1/RET/CDKN1B	19	0.527778
BP	GO:0002688	regulation of leukocyte chemotaxis	11/305	127/18903	6.81425e-06	6.19494e-05	3.13923e-05	VEGFA/RAC2/IL6R/CREB3/LYN/IL6/THBS1/RAC1/CCR7/CX3CR1/CXCL8	11	0.866142
BP	GO:0030183	B cell differentiation	12/305	152/18903	6.82142e-06	6.19494e-05	3.13923e-05	BCL3/KIT/IL10/PTPN2/SLC25A5/SYK/IL7/IL6/BAD/BTK/PIK3CD/EZH2	12	0.789474
BP	GO:0002285	lymphocyte activation involved in immune response	14/305	207/18903	7.18025e-06	6.50846e-05	3.29811e-05	SLC11A1/BCL3/ZC3H12A/TFRC/TLR4/MSH6/IL10/IL6R/STAT3/TGFB1/IL6/IL18/IL4R/ICAM1	14	0.676329
BP	GO:0090330	regulation of platelet aggregation	6/305	30/18903	7.19732e-06	6.5116e-05	3.2997e-05	BLK/SYK/LYN/IL6/PRKCD/CTSG	6	2
BP	GO:0030218	erythrocyte differentiation	11/305	128/18903	7.34937e-06	6.63662e-05	3.36305e-05	VEGFA/UBA5/KIT/STAT3/PTPN2/SLC25A5/LYN/G6PD/BMP4/HMGB2/GATA2	11	0.859375
BP	GO:0032481	positive regulation of type I interferon production	8/305	63/18903	7.51275e-06	6.75865e-05	3.42489e-05	IRF1/TLR4/TLR2/GAPDH/MYD88/SYK/HMGB2/CD14	8	1.26984
BP	GO:0032731	positive regulation of interleukin-1 beta production	8/305	63/18903	7.51275e-06	6.75865e-05	3.42489e-05	TLR4/STAT3/MYD88/IL6/TYROBP/SMAD3/MEFV/PYCARD	8	1.26984
BP	GO:2000811	negative regulation of anoikis	5/305	18/18903	7.63157e-06	6.85266e-05	3.47252e-05	PTRH2/MCL1/NTRK2/NOTCH1/CAV1	5	2.77778
BP	GO:1901796	regulation of signal transduction by p53 class mediator	10/305	105/18903	7.70007e-06	6.90122e-05	3.49713e-05	HIC1/PMAIP1/MYC/ZNF385A/AURKA/PLK3/KDM1A/CHEK2/STK11/ING2	10	0.952381
BP	GO:0007160	cell-matrix adhesion	15/305	238/18903	7.97731e-06	7.13634e-05	3.61628e-05	VEGFA/ITGB4/MSLN/ITGA6/ITGA3/CIB1/ITGAM/KDR/ARHGEF7/THBS1/POLDIP2/RAC1/CCR7/SMAD3/CCN2	15	0.630252
BP	GO:0071383	cellular response to steroid hormone stimulus	14/305	209/18903	8.01685e-06	7.15833e-05	3.62742e-05	AKR1C3/PPARD/UBA5/NR4A3/NPC1/CYP1B1/BMP4/PAK1/AIFM1/KDM1A/SSTR3/NCOA4/SSTR5/UFM1	14	0.669856
BP	GO:0009914	hormone transport	17/305	300/18903	8.22423e-06	7.32983e-05	3.71433e-05	BLK/PPARD/BMP6/ADORA1/RAF1/SREBF1/ALOX5/LYN/IL6/VAMP8/FOXO1/TCF7L2/BAD/BTK/TSPO/INHBB/SSTR5	17	0.566667
BP	GO:0097178	ruffle assembly	7/305	46/18903	8.29418e-06	7.37843e-05	3.73896e-05	HRAS/RHOG/NDEL1/RAC1/CAV1/ICAM1/ARF6	7	1.52174
BP	GO:0030593	neutrophil chemotaxis	10/305	106/18903	8.38245e-06	7.44312e-05	3.77173e-05	CXCL1/RAC2/TGFB2/SYK/RAC1/PPIA/CCR7/S100A9/PIK3CD/CXCL8	10	0.943396
BP	GO:0031396	regulation of protein ubiquitination	14/305	210/18903	8.46667e-06	7.47656e-05	3.78868e-05	UBE2C/STUB1/SEPTIN4/ARRB2/LAPTM5/SQSTM1/XIAP/CAV1/KDM1A/PPIA/TSPO/RPS3/TGFBR1/PLK1	14	0.666667
BP	GO:0045619	regulation of lymphocyte differentiation	14/305	210/18903	8.46667e-06	7.47656e-05	3.78868e-05	ZC3H12A/IRF1/PRELID1/IL10/GLI2/PTPN2/SYK/IL7/BMP4/IL18/IL4R/PRDX2/BAD/BTK	14	0.666667
BP	GO:0050918	positive chemotaxis	8/305	64/18903	8.46697e-06	7.47656e-05	3.78868e-05	VEGFA/KDR/HGF/BMP4/HMGB2/SCG2/SMAD3/CXCL8	8	1.25
BP	GO:0035767	endothelial cell chemotaxis	6/305	31/18903	8.80437e-06	7.73169e-05	3.91796e-05	VEGFA/KDR/THBS1/FGFR1/NOTCH1/P2RX4	6	1.93548
BP	GO:0060055	angiogenesis involved in wound healing	6/305	31/18903	8.80437e-06	7.73169e-05	3.91796e-05	VEGFA/ALOX5/CXCR4/KDR/GPX1/GATA2	6	1.93548
BP	GO:0150117	positive regulation of cell-substrate junction organization	6/305	31/18903	8.80437e-06	7.73169e-05	3.91796e-05	VEGFA/KDR/POLDIP2/RAC1/SMAD3/ARF6	6	1.93548
BP	GO:0033673	negative regulation of kinase activity	15/305	240/18903	8.82063e-06	7.73179e-05	3.91801e-05	RASIP1/PDPK1/CD300A/PTPN2/LYN/BMP4/CAV1/SORL1/PPIA/SNX6/PRKCD/SFRP2/PYCARD/CDKN1B/PLK1	15	0.625
BP	GO:0010717	regulation of epithelial to mesenchymal transition	10/305	107/18903	9.11644e-06	7.97647e-05	4.04201e-05	TGFB2/TGFB1/BMP4/IL6/TCF7L2/NOTCH1/SMAD3/SFRP2/TGFBR1/EZH2	10	0.934579
BP	GO:0030336	negative regulation of cell migration	19/305	368/18903	9.21688e-06	8.04963e-05	4.07908e-05	PPARD/HMOX1/ADORA1/NFE2L2/CD300A/SLC9A3R1/STK24/STAT3/CYP1B1/TGFB1/THBS1/TPM1/RAC1/NOTCH1/DCN/CX3CR1/SFRP2/MAP2K5/ING2	19	0.516304
BP	GO:0042098	T cell proliferation	14/305	212/18903	9.43391e-06	8.22417e-05	4.16752e-05	SLC11A1/TFRC/IRF1/RAC2/IL10/SYK/BMP4/IL6/IL18/FADD/CD70/PRDX2/RPS3/PYCARD	14	0.660377
BP	GO:0048754	branching morphogenesis of an epithelial tube	12/305	157/18903	9.50132e-06	8.26788e-05	4.18967e-05	VEGFA/RASIP1/MYC/GLI2/KDR/BMP4/PPP1CA/PAK1/CTSZ/NOTCH1/EGF/SFRP2	12	0.764331
BP	GO:0031100	animal organ regeneration	8/305	65/18903	9.52149e-06	8.27039e-05	4.19095e-05	HMOX1/NR4A3/IL10/HGF/AURKA/IL6/NOTCH1/EZH2	8	1.23077
BP	GO:0002861	regulation of inflammatory response to antigenic stimulus	7/305	47/18903	9.61216e-06	8.33402e-05	4.22319e-05	FGR/IL10/SYK/LYN/GPX1/CCR7/BTK	7	1.48936
BP	GO:0002040	sprouting angiogenesis	13/305	185/18903	1.01148e-05	8.75396e-05	4.43599e-05	HMOX1/VEGFA/PDPK1/CIB1/IL10/ALOX5/KDR/BMP4/THBS1/NOTCH1/GATA2/PIK3C2A/MAP2K5	13	0.702703
BP	GO:0032695	negative regulation of interleukin-12 production	5/305	19/18903	1.02207e-05	8.79791e-05	4.45826e-05	IL10/THBS1/ARRB2/CCR7/MEFV	5	2.63158
BP	GO:0032930	positive regulation of superoxide anion generation	5/305	19/18903	1.02207e-05	8.79791e-05	4.45826e-05	ITGAM/SYK/TGFB1/TYROBP/PRKCD	5	2.63158
BP	GO:1902176	negative regulation of oxidative stress-induced intrinsic apoptotic signaling pathway	5/305	19/18903	1.02207e-05	8.79791e-05	4.45826e-05	SOD2/NFE2L2/HTRA2/GPX1/PPIA	5	2.63158
BP	GO:0030168	platelet activation	11/305	133/18903	1.06114e-05	9.1178e-05	4.62037e-05	BLK/TLR4/NOS3/SYK/LYN/IL6/PPIA/PRKCD/LCK/FLNA/CTSG	11	0.827068
BP	GO:0031349	positive regulation of defense response	17/305	307/18903	1.11183e-05	9.53625e-05	4.83241e-05	TLR4/TLR2/SYK/LYN/IL6/TYROBP/IL18/FADD/VAMP8/PAK1/IL17RA/HMGB2/CCR7/BTK/S100A9/PYCARD/IKBKE	17	0.553746
BP	GO:1900182	positive regulation of protein localization to nucleus	9/305	87/18903	1.122e-05	9.60624e-05	4.86788e-05	ZC3H12A/TFRC/TGFB1/TRIM8/SMAD3/STK11/PRKCD/FLNA/PLK1	9	1.03448
BP	GO:1990845	adaptive thermogenesis	12/305	160/18903	1.15181e-05	9.84385e-05	4.98829e-05	VEGFA/TLR4/CXCR4/SLC25A5/SYK/IL18/IL4R/NOTCH1/CAV1/KDM1A/SORL1/STK11	12	0.75
BP	GO:1900180	regulation of protein localization to nucleus	11/305	135/18903	1.22323e-05	0.000104356	5.28815e-05	ZC3H12A/TFRC/TGFB1/TRIM8/BMP4/SMAD3/STK11/PRKCD/FLNA/PLK1/UFM1	11	0.814815
BP	GO:0033628	regulation of cell adhesion mediated by integrin	7/305	49/18903	1.27717e-05	0.000108764	5.51151e-05	CIB1/TGFB2/CYP1B1/SYK/LYN/SFRP2/RET	7	1.42857
BP	GO:0048147	negative regulation of fibroblast proliferation	6/305	33/18903	1.28896e-05	0.000109573	5.55253e-05	SOD2/CD300A/ING5/MYC/CAV1/FTH1	6	1.81818
BP	GO:0005996	monosaccharide metabolic process	15/305	248/18903	1.30424e-05	0.00011048	5.59845e-05	PPARD/HK2/ENO1/SLC39A14/GAPDH/PGD/PMAIP1/PDHB/PTPN2/G6PD/FOXO1/SLC2A1/BAD/STK11/PFKFB3	15	0.604839
BP	GO:0042593	glucose homeostasis	15/305	248/18903	1.30424e-05	0.00011048	5.59845e-05	PPARD/HK2/SLC39A14/RAF1/ALOX5/STAT3/PTPN2/IL6/ERN1/FOXO1/GPX1/TCF7L2/BAD/STK11/ICAM1	15	0.604839
BP	GO:0055093	response to hyperoxia	5/305	20/18903	1.34482e-05	0.000113504	5.75173e-05	BNIP3/ATG7/SOD2/FOXO1/CAV1	5	2.5
BP	GO:0043433	negative regulation of DNA-binding transcription factor activity	13/305	190/18903	1.34706e-05	0.000113504	5.75173e-05	HMOX1/BCL3/ZC3H12A/IL10/CYP1B1/ARRB2/TCF7L2/PRDX2/KDM1A/PYCARD/FLNA/EZH2/MAP2K5	13	0.684211
BP	GO:0051302	regulation of cell division	13/305	190/18903	1.34706e-05	0.000113504	5.75173e-05	VEGFA/CIB1/MYC/TGFB2/TGFB1/AURKA/PLK3/BIRC5/POLDIP2/SFRP2/HTR2B/SSTR5/PLK1	13	0.684211
BP	GO:0033500	carbohydrate homeostasis	15/305	249/18903	1.36797e-05	0.000115063	5.83072e-05	PPARD/HK2/SLC39A14/RAF1/ALOX5/STAT3/PTPN2/IL6/ERN1/FOXO1/GPX1/TCF7L2/BAD/STK11/ICAM1	15	0.60241
BP	GO:0061041	regulation of wound healing	11/305	137/18903	1.40641e-05	0.000118089	5.98405e-05	NFE2L2/NOS3/ALOX5/HRAS/CXCR4/THBS1/PRDX2/CAV1/SMAD3/PRKCD/PLAUR	11	0.80292
BP	GO:0060485	mesenchyme development	17/305	313/18903	1.42906e-05	0.000119781	6.06979e-05	NOS3/MYC/TGFB2/TGFB1/HGF/BMP4/IL6/FGFR1/TCF7L2/NOTCH1/SMAD3/SFRP2/TGFBR1/HTR2B/FLNA/EZH2/RET	17	0.543131
BP	GO:0002269	leukocyte activation involved in inflammatory response	7/305	50/18903	1.46475e-05	0.000122557	6.21049e-05	TLR2/ITGAM/MYD88/IL6/TYROBP/IFNGR1/CX3CR1	7	1.4
BP	GO:0014015	positive regulation of gliogenesis	8/305	69/18903	1.49171e-05	0.000124595	6.31376e-05	TLR2/CXCR4/TGFB1/LYN/IL6/NOTCH1/GFAP/TSPO	8	1.15942
BP	GO:0090322	regulation of superoxide metabolic process	6/305	34/18903	1.54409e-05	0.000128746	6.52407e-05	NFE2L2/ITGAM/SYK/TGFB1/TYROBP/PRKCD	6	1.76471
BP	GO:0009314	response to radiation	21/305	452/18903	1.55561e-05	0.000129481	6.56132e-05	BCL3/PBK/SOD2/MSH6/KIT/MYC/HRAS/PPP1CA/PLK3/TLK2/MMP1/GPX1/EIF2S1/OGG1/KDM1A/CHEK2/STK11/AEN/PRKCD/SFRP2/NOC2L	21	0.464602
BP	GO:0010951	negative regulation of endopeptidase activity	15/305	252/18903	1.57604e-05	0.0001305	6.61299e-05	VEGFA/SERPINA1/GAPDH/RAF1/TIMP3/HGF/THBS1/ARRB2/BIRC5/XIAP/GPX1/SORL1/SFRP2/MAP2K5/PLAUR	15	0.595238
BP	GO:0048762	mesenchymal cell differentiation	15/305	252/18903	1.57604e-05	0.0001305	6.61299e-05	TGFB2/TGFB1/HGF/BMP4/IL6/FGFR1/TCF7L2/NOTCH1/SMAD3/SFRP2/TGFBR1/HTR2B/FLNA/EZH2/RET	15	0.595238
BP	GO:1903320	regulation of protein modification by small protein conjugation or removal	15/305	252/18903	1.57604e-05	0.0001305	6.61299e-05	UBE2C/ZC3H12A/STUB1/SEPTIN4/ARRB2/LAPTM5/SQSTM1/XIAP/CAV1/KDM1A/PPIA/TSPO/RPS3/TGFBR1/PLK1	15	0.595238
BP	GO:0050731	positive regulation of peptidyl-tyrosine phosphorylation	13/305	193/18903	1.59232e-05	0.000131621	6.66979e-05	VEGFA/BMP6/ADORA1/KIT/IL6R/SYK/TGFB1/LYN/HGF/IL6/ARRB2/IL18/EGF	13	0.673575
BP	GO:2000146	negative regulation of cell motility	19/305	383/18903	1.61417e-05	0.000133197	6.74965e-05	PPARD/HMOX1/ADORA1/NFE2L2/CD300A/SLC9A3R1/STK24/STAT3/CYP1B1/TGFB1/THBS1/TPM1/RAC1/NOTCH1/DCN/CX3CR1/SFRP2/MAP2K5/ING2	19	0.496084
BP	GO:0014823	response to activity	8/305	70/18903	1.66086e-05	0.000136298	6.90679e-05	PPARD/SOD2/BMP6/IL10/CXCR4/IL6/KL/STK11	8	1.14286
BP	GO:0051881	regulation of mitochondrial membrane potential	8/305	70/18903	1.66086e-05	0.000136298	6.90679e-05	BNIP3/SOD2/PRELID1/PMAIP1/KDR/DCN/BAD/TSPO	8	1.14286
BP	GO:0070374	positive regulation of ERK1 and ERK2 cascade	14/305	223/18903	1.6714e-05	0.000136298	6.90679e-05	TLR4/MAP2K1/CIB1/HRAS/KDR/TGFB1/BMP4/ARRB2/NOTCH1/CCR7/CCN2/PYCARD/ICAM1/HTR2B	14	0.627803
BP	GO:0030225	macrophage differentiation	7/305	51/18903	1.67454e-05	0.000136298	6.90679e-05	VEGFA/TLR2/PTPN2/TGFB1/BMP4/FADD/GATA2	7	1.37255
BP	GO:0032873	negative regulation of stress-activated MAPK cascade	7/305	51/18903	1.67454e-05	0.000136298	6.90679e-05	PBK/MYC/FOXO1/EZR/SIRPA/PPIA/SFRP2	7	1.37255
BP	GO:0045058	T cell selection	7/305	51/18903	1.67454e-05	0.000136298	6.90679e-05	IL6R/STAT3/PTPN2/SYK/IL6/CCR7/STK11	7	1.37255
BP	GO:0070303	negative regulation of stress-activated protein kinase signaling cascade	7/305	51/18903	1.67454e-05	0.000136298	6.90679e-05	PBK/MYC/FOXO1/EZR/SIRPA/PPIA/SFRP2	7	1.37255
BP	GO:1903307	positive regulation of regulated secretory pathway	7/305	51/18903	1.67454e-05	0.000136298	6.90679e-05	FGR/GAB2/ITGAM/SYK/IL4R/VAMP8/GATA2	7	1.37255
BP	GO:0040013	negative regulation of locomotion	20/305	419/18903	1.68803e-05	0.000137163	6.95063e-05	PPARD/HMOX1/ADORA1/NFE2L2/CD300A/SLC9A3R1/STK24/STAT3/PTPN2/CYP1B1/TGFB1/THBS1/TPM1/RAC1/NOTCH1/DCN/CX3CR1/SFRP2/MAP2K5/ING2	20	0.477327
BP	GO:0003012	muscle system process	21/305	455/18903	1.71667e-05	0.000139254	7.05659e-05	HMOX1/ZC3H12A/ENO1/ADORA1/NR4A3/NOS3/KIT/CXCR4/G6PD/RYR1/FOXO1/TPM1/NOTCH1/CAV1/SMAD3/CCN2/P2RX4/HTR2B/FLNA/PIK3C2A/EZH2	21	0.461538
BP	GO:0007252	I-kappaB phosphorylation	5/305	21/18903	1.74185e-05	0.000140582	7.12386e-05	TLR4/TLR2/SIRPA/CX3CR1/IKBKE	5	2.38095
BP	GO:0038083	peptidyl-tyrosine autophosphorylation	5/305	21/18903	1.74185e-05	0.000140582	7.12386e-05	VEGFA/KDR/CAV1/BTK/LCK	5	2.38095
BP	GO:0090201	negative regulation of release of cytochrome c from mitochondria	5/305	21/18903	1.74185e-05	0.000140582	7.12386e-05	PRELID1/PPIF/HGF/ARRB2/GPX1	5	2.38095
BP	GO:0030509	BMP signaling pathway	12/305	167/18903	1.77389e-05	0.000142927	7.24269e-05	BMP6/ITGA3/TGFB2/KDR/TGFB1/BMP4/XIAP/NOTCH1/SORL1/SKIL/SMAD3/SFRP2	12	0.718563
BP	GO:0071398	cellular response to fatty acid	6/305	35/18903	1.83846e-05	0.000147632	7.48111e-05	AKR1C1/AKR1C2/AKR1C3/ZC3H12A/CDK4/SREBF1	6	1.71429
BP	GO:0090050	positive regulation of cell migration involved in sprouting angiogenesis	6/305	35/18903	1.83846e-05	0.000147632	7.48111e-05	HMOX1/VEGFA/CIB1/KDR/GATA2/PIK3C2A	6	1.71429
BP	GO:0070527	platelet aggregation	8/305	71/18903	1.84584e-05	0.000147977	7.49859e-05	BLK/SYK/LYN/IL6/PPIA/PRKCD/FLNA/CTSG	8	1.12676
BP	GO:0021782	glial cell development	10/305	117/18903	2.00845e-05	0.000160743	8.1455e-05	ITGB4/TLR4/TLR2/LYN/IL6/ABCA2/NTRK2/GFAP/IFNGR1/S100A9	10	0.854701
BP	GO:0002042	cell migration involved in sprouting angiogenesis	9/305	94/18903	2.10852e-05	0.00016847	8.53708e-05	HMOX1/VEGFA/CIB1/KDR/THBS1/NOTCH1/GATA2/PIK3C2A/MAP2K5	9	0.957447
BP	GO:0008202	steroid metabolic process	17/305	323/18903	2.14017e-05	0.000170714	8.6508e-05	AKR1C1/AKR1C2/AKR1C3/PPARD/STUB1/BMP6/KIT/SREBF1/NPC1/CYP1B1/G6PD/ABCA2/LPCAT3/LAMTOR1/TSPO/FDFT1/SGPL1	17	0.526316
BP	GO:0090218	positive regulation of lipid kinase activity	6/305	36/18903	2.17645e-05	0.000173031	8.76819e-05	FGR/KIT/TGFB1/LYN/CCR7/EEF1A2	6	1.66667
BP	GO:1903146	regulation of autophagy of mitochondrion	6/305	36/18903	2.17645e-05	0.000173031	8.76819e-05	BNIP3/HTRA2/SREBF1/SLC25A5/TSPO/VPS13C	6	1.66667
BP	GO:0002902	regulation of B cell apoptotic process	5/305	22/18903	2.22451e-05	0.000175685	8.90266e-05	BLK/IL10/LYN/BTK/NOC2L	5	2.27273
BP	GO:0032928	regulation of superoxide anion generation	5/305	22/18903	2.22451e-05	0.000175685	8.90266e-05	ITGAM/SYK/TGFB1/TYROBP/PRKCD	5	2.27273
BP	GO:0033630	positive regulation of cell adhesion mediated by integrin	5/305	22/18903	2.22451e-05	0.000175685	8.90266e-05	CIB1/TGFB2/SYK/SFRP2/RET	5	2.27273
BP	GO:0061042	vascular wound healing	5/305	22/18903	2.22451e-05	0.000175685	8.90266e-05	VEGFA/ALOX5/CXCR4/KDR/GATA2	5	2.27273
BP	GO:0034109	homotypic cell-cell adhesion	9/305	95/18903	2.29665e-05	0.000181083	9.17624e-05	BLK/SYK/LYN/IL6/PPIA/PRKCD/FLNA/PLAUR/CTSG	9	0.947368
BP	GO:0045778	positive regulation of ossification	7/305	54/18903	2.45782e-05	0.000193473	9.80405e-05	BMP6/ALOX5/TGFB2/TGFB1/BMP4/KL/SMAD3	7	1.2963
BP	GO:0032732	positive regulation of interleukin-1 production	8/305	74/18903	2.50774e-05	0.000197078	9.98676e-05	TLR4/STAT3/MYD88/IL6/TYROBP/SMAD3/MEFV/PYCARD	8	1.08108
BP	GO:0010934	macrophage cytokine production	6/305	37/18903	2.56273e-05	0.00020074	0.000101723	TLR4/TGFB2/MYD88/TGFB1/LAPTM5/PYCARD	6	1.62162
BP	GO:0010935	regulation of macrophage cytokine production	6/305	37/18903	2.56273e-05	0.00020074	0.000101723	TLR4/TGFB2/MYD88/TGFB1/LAPTM5/PYCARD	6	1.62162
BP	GO:0045446	endothelial cell differentiation	10/305	121/18903	2.6921e-05	0.000210529	0.000106684	VEGFA/BMP6/CXCR4/MYD88/KDR/BMP4/GPX1/EZR/NOTCH1/ICAM1	10	0.826446
BP	GO:0010761	fibroblast migration	7/305	55/18903	2.77774e-05	0.000216872	0.000109898	SLC9A3R1/TGFB1/APPL1/ARHGEF7/THBS1/RAC1/SGPL1	7	1.27273
BP	GO:0046883	regulation of hormone secretion	14/305	234/18903	2.85609e-05	0.000222627	0.000112814	BLK/PPARD/BMP6/ADORA1/SREBF1/ALOX5/IL6/VAMP8/FOXO1/TCF7L2/BAD/TSPO/INHBB/SSTR5	14	0.598291
BP	GO:0002698	negative regulation of immune effector process	10/305	122/18903	2.89125e-05	0.000224635	0.000113832	HMOX1/ZC3H12A/CD300A/IL10/TGFB2/TGFB1/APPL1/ARRB2/IL4R/CX3CR1	10	0.819672
BP	GO:0002761	regulation of myeloid leukocyte differentiation	10/305	122/18903	2.89125e-05	0.000224635	0.000113832	TLR4/MYC/PTPN2/TGFB1/LYN/TYROBP/FADD/GPR137/GATA2/POU4F1	10	0.819672
BP	GO:0002551	mast cell chemotaxis	4/305	12/18903	2.97008e-05	0.000230013	0.000116557	VEGFA/KIT/RAC2/PIK3CD	4	3.33333
BP	GO:1903800	positive regulation of miRNA maturation	4/305	12/18903	2.97008e-05	0.000230013	0.000116557	MAP2K1/TGFB1/BMP4/IL6	4	3.33333
BP	GO:1902905	positive regulation of supramolecular fiber organization	12/305	176/18903	2.99079e-05	0.000231243	0.00011718	PAK1/TPM1/GPX1/RAC1/CCR7/SMAD3/CCN2/RPS3/PYCARD/ARF6/TGFBR1/CDKN1B	12	0.681818
BP	GO:1902229	regulation of intrinsic apoptotic signaling pathway in response to DNA damage	6/305	38/18903	3.00229e-05	0.000231757	0.000117441	ZNF385A/KDM1A/SKIL/SFRP2/RPS3/ING2	6	1.57895
BP	GO:0048638	regulation of developmental growth	17/305	332/18903	3.03346e-05	0.000233786	0.000118469	STK3/PPARD/VEGFA/CDK4/HTRA2/CXCR4/STAT3/G6PD/IL7/BMP4/NDEL1/EZR/NOTCH1/STAT5A/SGPL1/TGFBR1/CDKN1B	17	0.512048
BP	GO:0009411	response to UV	11/305	149/18903	3.08887e-05	0.000237674	0.000120439	BCL3/PBK/MSH6/MYC/MMP1/GPX1/EIF2S1/KDM1A/STK11/PRKCD/NOC2L	11	0.738255
BP	GO:0001954	positive regulation of cell-matrix adhesion	7/305	56/18903	3.13115e-05	0.00024054	0.000121892	VEGFA/CIB1/KDR/POLDIP2/RAC1/CCR7/SMAD3	7	1.25
BP	GO:0002440	production of molecular mediator of immune response	17/305	333/18903	3.15074e-05	0.000241658	0.000122458	HMOX1/TFRC/TLR4/NR4A3/MSH6/KIT/IL10/TGFB2/MYD88/SYK/TGFB1/IL6/LAPTM5/IL18/IL4R/BTK/PYCARD	17	0.510511
BP	GO:0034284	response to monosaccharide	13/305	207/18903	3.33087e-05	0.000255064	0.000129252	PPARD/SOD2/SLC39A14/RAF1/SREBF1/THBS1/ERN1/GPX1/TCF7L2/BAD/CCN2/ICAM1/CDKN1B	13	0.628019
BP	GO:0071772	response to BMP	12/305	178/18903	3.34328e-05	0.000255198	0.000129319	BMP6/ITGA3/TGFB2/KDR/TGFB1/BMP4/XIAP/NOTCH1/SORL1/SKIL/SMAD3/SFRP2	12	0.674157
BP	GO:0071773	cellular response to BMP stimulus	12/305	178/18903	3.34328e-05	0.000255198	0.000129319	BMP6/ITGA3/TGFB2/KDR/TGFB1/BMP4/XIAP/NOTCH1/SORL1/SKIL/SMAD3/SFRP2	12	0.674157
BP	GO:0032729	positive regulation of interferon-gamma production	8/305	77/18903	3.35786e-05	0.000255497	0.000129471	SLC11A1/BCL3/TLR4/HRAS/IL18/FADD/CD14/PYCARD	8	1.03896
BP	GO:1903036	positive regulation of response to wounding	8/305	77/18903	3.35786e-05	0.000255497	0.000129471	NFE2L2/STK24/HRAS/CXCR4/THBS1/NDEL1/PRDX2/FLNA	8	1.03896
BP	GO:0035162	embryonic hemopoiesis	5/305	24/18903	3.49663e-05	0.000265212	0.000134394	STK3/VEGFA/KIT/KDR/GATA2	5	2.08333
BP	GO:2000637	positive regulation of miRNA-mediated gene silencing	5/305	24/18903	3.49663e-05	0.000265212	0.000134394	MAP2K1/STAT3/TGFB1/BMP4/IL6	5	2.08333
BP	GO:0010332	response to gamma radiation	7/305	57/18903	3.52071e-05	0.000265839	0.000134711	SOD2/MYC/HRAS/TLK2/GPX1/KDM1A/CHEK2	7	1.22807
BP	GO:0035196	miRNA processing	7/305	57/18903	3.52071e-05	0.000265839	0.000134711	ZC3H12A/MAP2K1/STAT3/TGFB1/BMP4/IL6/SMAD3	7	1.22807
BP	GO:0003018	vascular process in circulatory system	15/305	270/18903	3.52228e-05	0.000265839	0.000134711	PPARD/VEGFA/TFRC/SOD2/BMP6/ADORA1/NOS3/SLC9A3R1/TGFB1/ABCA2/GPX1/CAV1/SLC2A1/HTR2B/PIK3C2A	15	0.555556
BP	GO:0030111	regulation of Wnt signaling pathway	17/305	336/18903	3.52713e-05	0.000265839	0.000134711	STK3/HIC1/ITGA3/TLR2/SLC9A3R1/TGFB1/PPP1CA/ZEB2/FOXO1/XIAP/TCF7L2/NOTCH1/CAV1/EGF/SMAD3/STK11/SFRP2	17	0.505952
BP	GO:0045580	regulation of T cell differentiation	12/305	179/18903	3.53267e-05	0.000265839	0.000134711	ZC3H12A/IRF1/PRELID1/GLI2/PTPN2/SYK/IL7/BMP4/IL18/IL4R/PRDX2/BAD	12	0.670391
BP	GO:0010811	positive regulation of cell-substrate adhesion	10/305	125/18903	3.56616e-05	0.000267938	0.000135775	VEGFA/ITGA3/CIB1/KDR/ARHGEF7/POLDIP2/RAC1/CCR7/SMAD3/FLNA	10	0.8
BP	GO:1990778	protein localization to cell periphery	17/305	337/18903	3.66117e-05	0.000274645	0.000139174	PDPK1/ITGA3/CIB1/SLC9A3R1/HRAS/RHOG/TGFB1/APPL1/ABCA2/VAMP8/SQSTM1/EZR/CAV1/GGA3/ARF6/FLNA/PLK1	17	0.504451
BP	GO:0045732	positive regulation of protein catabolic process	13/305	209/18903	3.68146e-05	0.000275735	0.000139726	STUB1/ATG7/NFE2L2/AURKA/PLK3/ABCA2/FOXO1/EZR/CAV1/SORL1/GGA3/CDKN1B/PLK1	13	0.62201
BP	GO:0042770	signal transduction in response to DNA damage	12/305	181/18903	3.93955e-05	0.000294393	0.000149181	BCL3/PBK/HIC1/PMAIP1/RPS27L/ZNF385A/PLK3/FEM1B/KDM1A/CHEK2/CDKN1B/PLK1	12	0.662983
BP	GO:0062012	regulation of small molecule metabolic process	17/305	339/18903	3.94287e-05	0.000294393	0.000149181	AKR1C3/PPARD/ENO1/BMP6/NR4A3/NOS3/KIT/PMAIP1/SREBF1/STAT3/PTPN2/LPCAT3/FOXO1/CAV1/BAD/STK11/TSPO	17	0.501475
BP	GO:0019218	regulation of steroid metabolic process	9/305	102/18903	4.05733e-05	0.000301543	0.000152804	AKR1C3/STUB1/BMP6/KIT/SREBF1/ABCA2/LPCAT3/LAMTOR1/TSPO	9	0.882353
BP	GO:0010762	regulation of fibroblast migration	6/305	40/18903	4.06277e-05	0.000301543	0.000152804	SLC9A3R1/TGFB1/APPL1/ARHGEF7/THBS1/RAC1	6	1.5
BP	GO:0032965	regulation of collagen biosynthetic process	6/305	40/18903	4.06277e-05	0.000301543	0.000152804	PPARD/TGFB1/BMP4/IL6/ARRB2/CCN2	6	1.5
BP	GO:0009612	response to mechanical stimulus	13/305	211/18903	4.06383e-05	0.000301543	0.000152804	BNIP3/TMEM150C/IRF1/TLR4/BMP6/RAF1/KIT/CXCR4/MYD88/THBS1/FADD/SLC2A1/BAD	13	0.616114
BP	GO:0042129	regulation of T cell proliferation	12/305	182/18903	4.1578e-05	0.000308038	0.000156095	TFRC/IRF1/RAC2/IL10/SYK/BMP4/IL6/IL18/FADD/CD70/RPS3/PYCARD	12	0.659341
BP	GO:0007584	response to nutrient	11/305	154/18903	4.18833e-05	0.000309342	0.000156756	AKR1C3/PPARD/HMOX1/TFRC/SOD2/CYP1B1/GPX1/OGG1/KL/SFRP2/TSPO	11	0.714286
BP	GO:0008360	regulation of cell shape	11/305	154/18903	4.18833e-05	0.000309342	0.000156756	VEGFA/MYH10/FGR/KIT/RAC2/SLC9A3R1/RHOG/KDR/TPM1/RAC1/EZR	11	0.714286
BP	GO:0002357	defense response to tumor cell	4/305	13/18903	4.23567e-05	0.000311876	0.00015804	DAPK1/PRF1/LAPTM5/PRDX2	4	3.07692
BP	GO:0048012	hepatocyte growth factor receptor signaling pathway	4/305	13/18903	4.23567e-05	0.000311876	0.00015804	PTPN2/HGF/PAK1/RAC1	4	3.07692
BP	GO:0045662	negative regulation of myoblast differentiation	5/305	25/18903	4.31335e-05	0.000315653	0.000159954	PPARD/TGFB1/BMP4/IL18/NOTCH1	5	2
BP	GO:0050927	positive regulation of positive chemotaxis	5/305	25/18903	4.31335e-05	0.000315653	0.000159954	VEGFA/KDR/SCG2/SMAD3/CXCL8	5	2
BP	GO:0060148	positive regulation of post-transcriptional gene silencing	5/305	25/18903	4.31335e-05	0.000315653	0.000159954	MAP2K1/STAT3/TGFB1/BMP4/IL6	5	2
BP	GO:1900370	positive regulation of post-transcriptional gene silencing by RNA	5/305	25/18903	4.31335e-05	0.000315653	0.000159954	MAP2K1/STAT3/TGFB1/BMP4/IL6	5	2
BP	GO:0050868	negative regulation of T cell activation	10/305	128/18903	4.37145e-05	0.000319416	0.000161861	ZC3H12A/IRF1/CD300A/IL10/PTPN2/BMP4/LAPTM5/IL4R/PRDX2/CTSG	10	0.78125
BP	GO:0048144	fibroblast proliferation	9/305	103/18903	4.38377e-05	0.000319828	0.00016207	SOD2/CDK4/CD300A/ING5/MYC/HRAS/GPX1/CAV1/FTH1	9	0.873786
BP	GO:0042306	regulation of protein import into nucleus	7/305	59/18903	4.41961e-05	0.000321463	0.000162899	ZC3H12A/TGFB1/BMP4/SMAD3/PRKCD/FLNA/UFM1	7	1.18644
BP	GO:1903078	positive regulation of protein localization to plasma membrane	7/305	59/18903	4.41961e-05	0.000321463	0.000162899	PDPK1/ITGA3/CIB1/RHOG/SQSTM1/EZR/ARF6	7	1.18644
BP	GO:0035148	tube formation	11/305	155/18903	4.4446e-05	0.00032279	0.000163571	STK3/VEGFA/TGFB2/LIAS/TGFB1/BMP4/NOTCH1/EGF/PIK3CD/SFRP2/RET	11	0.709677
BP	GO:0051348	negative regulation of transferase activity	15/305	276/18903	4.53163e-05	0.000328612	0.000166521	RASIP1/PDPK1/CD300A/PTPN2/LYN/BMP4/CAV1/SORL1/PPIA/SNX6/PRKCD/SFRP2/PYCARD/CDKN1B/PLK1	15	0.543478
BP	GO:1902107	positive regulation of leukocyte differentiation	12/305	184/18903	4.62593e-05	0.000334437	0.000169473	IL10/GLI2/SYK/TGFB1/IL7/TYROBP/IL18/IL4R/FADD/BAD/BTK/POU4F1	12	0.652174
BP	GO:1903708	positive regulation of hemopoiesis	12/305	184/18903	4.62593e-05	0.000334437	0.000169473	IL10/GLI2/SYK/TGFB1/IL7/TYROBP/IL18/IL4R/FADD/BAD/BTK/POU4F1	12	0.652174
BP	GO:0007041	lysosomal transport	10/305	129/18903	4.67223e-05	0.000337275	0.000170911	M6PR/GNPTG/NPC1/SORT1/LAPTM5/AP3M1/SORL1/NCOA4/GGA3/CHMP2A	10	0.775194
BP	GO:0045454	cell redox homeostasis	6/305	41/18903	4.69525e-05	0.000338422	0.000171492	SLC11A1/NFE2L2/NOS3/DLD/GPX1/PRDX2	6	1.46341
BP	GO:0045637	regulation of myeloid cell differentiation	13/305	214/18903	4.70226e-05	0.000338422	0.000171492	TLR4/CIB1/MYC/STAT3/PTPN2/TGFB1/LYN/TYROBP/FADD/GPR137/HMGB2/GATA2/POU4F1	13	0.607477
BP	GO:0001570	vasculogenesis	8/305	81/18903	4.85465e-05	0.000348864	0.000176784	VEGFA/RASIP1/KDR/TGFB1/NTRK2/NOTCH1/CAV1/SGPL1	8	0.987654
BP	GO:0019748	secondary metabolic process	7/305	60/18903	4.93498e-05	0.000353046	0.000178903	AKR1C1/AKR1C2/AKR1C3/NFE2L2/CYP1B1/APPL1/ZEB2	7	1.16667
BP	GO:0043407	negative regulation of MAP kinase activity	7/305	60/18903	4.93498e-05	0.000353046	0.000178903	CD300A/LYN/BMP4/CAV1/SORL1/PRKCD/SFRP2	7	1.16667
BP	GO:0045599	negative regulation of fat cell differentiation	7/305	60/18903	4.93498e-05	0.000353046	0.000178903	SOD2/TGFB1/SORT1/IL6/FOXO1/SMAD3/GATA2	7	1.16667
BP	GO:0061564	axon development	21/305	490/18903	5.06587e-05	0.000361869	0.000183374	LAMA3/VEGFA/SIAH1/MAP2K1/UNC5B/RAC2/STK24/GLI2/LAMC2/RHOG/NDEL1/PAK1/NTRK2/RAC1/NOTCH1/SKIL/STK11/TSPO/FLNA/RET/POU4F1	21	0.428571
BP	GO:2001020	regulation of response to DNA damage stimulus	16/305	312/18903	5.09681e-05	0.000363537	0.000184219	PBK/HIC1/PMAIP1/MYC/ZNF385A/MCL1/FEM1B/OGG1/KDM1A/TFPT/SKIL/CHEK2/PRKCD/SFRP2/RPS3/ING2	16	0.512821
BP	GO:0050926	regulation of positive chemotaxis	5/305	26/18903	5.27019e-05	0.000374786	0.00018992	VEGFA/KDR/SCG2/SMAD3/CXCL8	5	1.92308
BP	GO:0051894	positive regulation of focal adhesion assembly	5/305	26/18903	5.27019e-05	0.000374786	0.00018992	VEGFA/KDR/POLDIP2/RAC1/SMAD3	5	1.92308
BP	GO:0031016	pancreas development	8/305	82/18903	5.30512e-05	0.000376153	0.000190612	PDPK1/MSLN/BMP6/IL6R/BMP4/IL6/TCF7L2/BAD	8	0.97561
BP	GO:0048708	astrocyte differentiation	8/305	82/18903	5.30512e-05	0.000376153	0.000190612	TLR4/MAP2K1/STAT3/IL6/NOTCH1/GFAP/IFNGR1/S100A9	8	0.97561
BP	GO:0032735	positive regulation of interleukin-12 production	6/305	42/18903	5.40416e-05	0.000382608	0.000193883	IRF1/TLR4/TLR2/SYK/LAPTM5/CCR7	6	1.42857
BP	GO:0030324	lung development	12/305	187/18903	5.41355e-05	0.000382707	0.000193933	VEGFA/ITGA3/MAP2K1/NOS3/SREBF1/GLI2/KDR/BMP4/PPP1CA/CTSZ/NOTCH1/CCN2	12	0.641711
BP	GO:0030900	forebrain development	18/305	383/18903	5.45872e-05	0.000385331	0.000195263	BNIP3/HTRA2/ITGAM/GLI2/CXCR4/BMP4/NDEL1/TYROBP/NTRK2/NOTCH1/KDM1A/SLC2A1/SSTR3/BAD/GATA2/INHBB/EZH2/POU4F1	18	0.469974
BP	GO:0070918	small regulatory ncRNA processing	7/305	61/18903	5.49855e-05	0.000387012	0.000196115	ZC3H12A/MAP2K1/STAT3/TGFB1/BMP4/IL6/SMAD3	7	1.14754
BP	GO:0019932	second-messenger-mediated signaling	16/305	314/18903	5.4987e-05	0.000387012	0.000196115	VEGFA/PDPK1/CIB1/NOS3/CXCR4/ITPR3/KDR/SYK/THBS1/LAT2/CCR7/BTK/CX3CR1/P2RX4/HTR2B/CXCL8	16	0.509554
BP	GO:0006006	glucose metabolic process	12/305	188/18903	5.70066e-05	0.000400637	0.000203019	PPARD/HK2/ENO1/SLC39A14/GAPDH/PMAIP1/PDHB/PTPN2/G6PD/FOXO1/BAD/STK11	12	0.638298
BP	GO:0070572	positive regulation of neuron projection regeneration	4/305	14/18903	5.85473e-05	0.000410861	0.0002082	STK24/HGF/NDEL1/FLNA	4	2.85714
BP	GO:0009636	response to toxic substance	14/305	250/18903	5.87797e-05	0.000411888	0.000208721	MT1G/SOD2/NFE2L2/HTRA2/TLR2/NOS3/CYP1B1/LYN/AIFM1/GPX1/PRDX2/KDM1A/S100A9/INHBB	14	0.56
BP	GO:0014013	regulation of gliogenesis	9/305	107/18903	5.92066e-05	0.000413668	0.000209623	TLR2/CXCR4/TGFB1/LYN/IL6/NOTCH1/GFAP/TSPO/EZH2	9	0.841121
BP	GO:0032963	collagen metabolic process	9/305	107/18903	5.92066e-05	0.000413668	0.000209623	PPARD/TGFB1/BMP4/CTSS/IL6/MMP1/ARRB2/CTSB/CCN2	9	0.841121
BP	GO:0001906	cell killing	12/305	189/18903	6.00084e-05	0.000417442	0.000211535	PRF1/GAPDH/ITGAM/MYD88/SYK/ARRB2/TYROBP/IL18/FADD/CX3CR1/ICAM1/CTSG	12	0.634921
BP	GO:0006839	mitochondrial transport	12/305	189/18903	6.00084e-05	0.000417442	0.000211535	HK2/BNIP3/PPIF/HTRA2/RAC2/PMAIP1/BBC3/SREBF1/SLC25A5/AIFM1/BAD/TSPO	12	0.634921
BP	GO:0071478	cellular response to radiation	12/305	189/18903	6.00084e-05	0.000417442	0.000211535	PBK/MYC/HRAS/TLK2/MMP1/EIF2S1/KDM1A/CHEK2/STK11/PRKCD/SFRP2/NOC2L	12	0.634921
BP	GO:0001101	response to acid chemical	10/305	133/18903	6.05852e-05	0.000420843	0.000213258	VEGFA/MYD88/LYN/AIFM1/NTRK2/LAMTOR1/LAMTOR4/BAD/CCN2/CDKN1B	10	0.75188
BP	GO:0031102	neuron projection regeneration	7/305	62/18903	6.11372e-05	0.000423448	0.000214578	MAP2K1/STK24/HGF/NDEL1/GFAP/TSPO/FLNA	7	1.12903
BP	GO:0046902	regulation of mitochondrial membrane permeability	7/305	62/18903	6.11372e-05	0.000423448	0.000214578	HK2/BNIP3/PPIF/PMAIP1/BBC3/SLC25A5/BAD	7	1.12903
BP	GO:0042554	superoxide anion generation	6/305	43/18903	6.19612e-05	0.000428535	0.000217156	SOD2/ITGAM/SYK/TGFB1/TYROBP/PRKCD	6	1.39535
BP	GO:0001783	B cell apoptotic process	5/305	27/18903	6.38302e-05	0.000438924	0.000222421	BLK/IL10/LYN/BTK/NOC2L	5	1.85185
BP	GO:0032682	negative regulation of chemokine production	5/305	27/18903	6.38302e-05	0.000438924	0.000222421	IL10/IL6/SIRPA/MEFV/MAP2K5	5	1.85185
BP	GO:0032740	positive regulation of interleukin-17 production	5/305	27/18903	6.38302e-05	0.000438924	0.000222421	MYD88/TGFB1/IL6/IL18/BTK	5	1.85185
BP	GO:0036296	response to increased oxygen levels	5/305	27/18903	6.38302e-05	0.000438924	0.000222421	BNIP3/ATG7/SOD2/FOXO1/CAV1	5	1.85185
BP	GO:0001909	leukocyte mediated cytotoxicity	10/305	134/18903	6.4552e-05	0.000443251	0.000224613	PRF1/ITGAM/MYD88/ARRB2/TYROBP/IL18/FADD/CX3CR1/ICAM1/CTSG	10	0.746269
BP	GO:0019058	viral life cycle	16/305	319/18903	6.628e-05	0.000454429	0.000230278	IFI27/ZC3H12A/TFRC/CXCR4/NPC1/TRIM8/VAMP8/CTSB/TMEM39A/NOTCH1/CAV1/PPIA/FBXL2/CHMP2A/ICAM1/CXCL8	16	0.501567
BP	GO:0030323	respiratory tube development	12/305	191/18903	6.64238e-05	0.000454429	0.000230278	VEGFA/ITGA3/MAP2K1/NOS3/SREBF1/GLI2/KDR/BMP4/PPP1CA/CTSZ/NOTCH1/CCN2	12	0.628272
BP	GO:0007034	vacuolar transport	11/305	162/18903	6.64647e-05	0.000454429	0.000230278	M6PR/GNPTG/NPC1/SORT1/LAPTM5/AP3M1/SORL1/NCOA4/GGA3/CHMP2A/VPS13C	11	0.679012
BP	GO:0046822	regulation of nucleocytoplasmic transport	9/305	109/18903	6.84528e-05	0.000466973	0.000236634	IFI27/ZC3H12A/TGFB1/BMP4/TCF7L2/SMAD3/PRKCD/FLNA/UFM1	9	0.825688
BP	GO:0010810	regulation of cell-substrate adhesion	13/305	222/18903	6.84945e-05	0.000466973	0.000236634	VEGFA/ITGA3/CIB1/RAC2/KDR/ARHGEF7/THBS1/POLDIP2/RAC1/NOTCH1/CCR7/SMAD3/FLNA	13	0.585586
BP	GO:0072538	T-helper 17 type immune response	6/305	44/18903	7.07807e-05	0.000481872	0.000244185	ZC3H12A/IL6R/STAT3/IL6/NOTCH1/IL17RA	6	1.36364
BP	GO:0051100	negative regulation of binding	11/305	164/18903	7.42578e-05	0.000504827	0.000255816	HMOX1/STUB1/IL10/AURKA/PPP1CA/ARRB2/CTSZ/CAV1/KDM1A/SORL1/PRKCD	11	0.670732
BP	GO:0045921	positive regulation of exocytosis	8/305	86/18903	7.47034e-05	0.000507135	0.000256986	FGR/GAB2/ITGAM/SYK/IL4R/VAMP8/GATA2/CHMP2A	8	0.930233
BP	GO:0035306	positive regulation of dephosphorylation	7/305	64/18903	7.51317e-05	0.00050932	0.000258094	ADORA1/CD300A/TGFB1/PPP1R15A/PPIA/SMAD3/PRKCD	7	1.09375
BP	GO:0090257	regulation of muscle system process	14/305	256/18903	7.58269e-05	0.000513307	0.000260114	ZC3H12A/ENO1/ADORA1/NR4A3/NOS3/KIT/G6PD/FOXO1/TPM1/NOTCH1/CAV1/SMAD3/CCN2/P2RX4	14	0.546875
BP	GO:0009749	response to glucose	12/305	194/18903	7.71546e-05	0.000521557	0.000264294	PPARD/SLC39A14/RAF1/SREBF1/THBS1/ERN1/GPX1/TCF7L2/BAD/CCN2/ICAM1/CDKN1B	12	0.618557
BP	GO:0031960	response to corticosteroid	11/305	165/18903	7.84393e-05	0.000528773	0.000267951	AKR1C3/BMP6/IL10/CYP1B1/IL6/AIFM1/NOTCH1/SSTR3/BAD/CCN2/SSTR5	11	0.666667
BP	GO:0097396	response to interleukin-17	4/305	15/18903	7.88251e-05	0.000528773	0.000267951	STAT3/NOTCH1/IL17RA/IKBKE	4	2.66667
BP	GO:0097398	cellular response to interleukin-17	4/305	15/18903	7.88251e-05	0.000528773	0.000267951	STAT3/NOTCH1/IL17RA/IKBKE	4	2.66667
BP	GO:0097531	mast cell migration	4/305	15/18903	7.88251e-05	0.000528773	0.000267951	VEGFA/KIT/RAC2/PIK3CD	4	2.66667
BP	GO:2001028	positive regulation of endothelial cell chemotaxis	4/305	15/18903	7.88251e-05	0.000528773	0.000267951	VEGFA/KDR/FGFR1/P2RX4	4	2.66667
BP	GO:1901222	regulation of NIK/NF-kappaB signaling	9/305	111/18903	7.8885e-05	0.000528773	0.000267951	BCL3/ZC3H12A/TLR4/UACA/TLR2/LAPTM5/IL18/CD14/RPS3	9	0.810811
BP	GO:0010712	regulation of collagen metabolic process	6/305	45/18903	8.05731e-05	0.000537829	0.00027254	PPARD/TGFB1/BMP4/IL6/ARRB2/CCN2	6	1.33333
BP	GO:0030501	positive regulation of bone mineralization	6/305	45/18903	8.05731e-05	0.000537829	0.00027254	BMP6/ALOX5/TGFB1/BMP4/KL/SMAD3	6	1.33333
BP	GO:0060964	regulation of miRNA-mediated gene silencing	6/305	45/18903	8.05731e-05	0.000537829	0.00027254	ZC3H12A/MAP2K1/STAT3/TGFB1/BMP4/IL6	6	1.33333
BP	GO:0051495	positive regulation of cytoskeleton organization	12/305	195/18903	8.10488e-05	0.000539303	0.000273287	HRAS/PAK1/TPM1/RAC1/CCR7/SMAD3/CCN2/RPS3/PYCARD/ARF6/TGFBR1/CDKN1B	12	0.615385
BP	GO:0010660	regulation of muscle cell apoptotic process	8/305	87/18903	8.11321e-05	0.000539303	0.000273287	HMOX1/BNIP3/ZC3H12A/PDPK1/SOD2/NFE2L2/ARRB2/SFRP2	8	0.91954
BP	GO:0048145	regulation of fibroblast proliferation	8/305	87/18903	8.11321e-05	0.000539303	0.000273287	SOD2/CDK4/CD300A/ING5/MYC/HRAS/CAV1/FTH1	8	0.91954
BP	GO:0003007	heart morphogenesis	14/305	258/18903	8.2395e-05	0.00054678	0.000277076	VEGFA/NOS3/TGFB2/TGFB1/BMP4/RYR1/TPM1/NOTCH1/SMAD3/SFRP2/TGFBR1/HTR2B/FLNA/POU4F1	14	0.542636
BP	GO:0031647	regulation of protein stability	16/305	325/18903	8.24854e-05	0.00054678	0.000277076	STK3/STUB1/CTSA/GAPDH/BAG1/SREBF1/AURKA/TYROBP/CHEK2/SMAD3/PRKCD/GGA3/PIM2/PYCARD/FLNA/PLK1	16	0.492308
BP	GO:0060760	positive regulation of response to cytokine stimulus	7/305	65/18903	8.30501e-05	0.000549003	0.000278202	TLR4/TLR2/CXCR4/IL7/LAPTM5/FADD/IKBKE	7	1.07692
BP	GO:1905953	negative regulation of lipid localization	7/305	65/18903	8.30501e-05	0.000549003	0.000278202	PPARD/PTPN2/IL6/THBS1/ABCA2/EGF/TSPO	7	1.07692
BP	GO:0023061	signal release	20/305	470/18903	8.4289e-05	0.000556423	0.000281963	BLK/PPARD/BMP6/ADORA1/RAF1/SREBF1/ALOX5/SYK/LYN/PRKCB/IL6/VAMP8/FOXO1/TCF7L2/BAD/BTK/TSPO/P2RX4/INHBB/SSTR5	20	0.425532
BP	GO:0006869	lipid transport	19/305	433/18903	8.48755e-05	0.000559523	0.000283534	AKR1C1/PPARD/BMP6/PRELID1/NPC1/SYK/THBS1/ABCA2/LPCAT3/LAMTOR1/CAV1/SLC2A1/ACSL5/EGF/PRKCD/TSPO/P2RX4/VPS13C/ATG2B	19	0.438799
BP	GO:0007369	gastrulation	12/305	196/18903	8.51111e-05	0.000560305	0.00028393	LAMA3/LAMB3/ITGB4/ITGA3/MAP2K1/NR4A3/IL10/BMP4/DLD/SMAD3/SFRP2/MAP2K5	12	0.612245
BP	GO:0001959	regulation of cytokine-mediated signaling pathway	11/305	167/18903	8.74098e-05	0.000574647	0.000291197	CXCR4/PTPN2/SYK/IL7/IL6/LAPTM5/FADD/XIAP/CAV1/PYCARD/IKBKE	11	0.658683
BP	GO:0003158	endothelium development	10/305	139/18903	8.78666e-05	0.000576858	0.000292318	VEGFA/BMP6/CXCR4/MYD88/KDR/BMP4/GPX1/EZR/NOTCH1/ICAM1	10	0.719424
BP	GO:0060828	regulation of canonical Wnt signaling pathway	14/305	260/18903	8.9453e-05	0.000586469	0.000297188	STK3/SLC9A3R1/TGFB1/PPP1CA/ZEB2/FOXO1/XIAP/TCF7L2/NOTCH1/CAV1/EGF/SMAD3/STK11/SFRP2	14	0.538462
BP	GO:0007229	integrin-mediated signaling pathway	9/305	113/18903	9.06219e-05	0.0005917	0.000299839	LAMA3/ITGB4/ITGA6/FGR/ITGA3/ITGAM/SYK/CCN2/FLNA	9	0.79646
BP	GO:1904659	glucose transmembrane transport	9/305	113/18903	9.06219e-05	0.0005917	0.000299839	PPARD/HK2/NFE2L2/NR4A3/APPL1/SORT1/PRKCB/SLC2A1/PEA15	9	0.79646
BP	GO:1905954	positive regulation of lipid localization	9/305	113/18903	9.06219e-05	0.0005917	0.000299839	ZC3H12A/BMP6/PRELID1/LPCAT3/CAV1/ACSL5/PRKCD/P2RX4/IKBKE	9	0.79646
BP	GO:0042088	T-helper 1 type immune response	6/305	46/18903	9.1415e-05	0.00059304	0.000300518	SLC11A1/BCL3/TLR4/HRAS/IL18/IL4R	6	1.30435
BP	GO:0055010	ventricular cardiac muscle tissue morphogenesis	6/305	46/18903	9.1415e-05	0.00059304	0.000300518	TGFB2/TGFB1/TPM1/NOTCH1/TGFBR1/POU4F1	6	1.30435
BP	GO:0048873	homeostasis of number of cells within a tissue	5/305	29/18903	9.14466e-05	0.00059304	0.000300518	NOS3/IL7/XIAP/NOTCH1/GATA2	5	1.72414
BP	GO:0097066	response to thyroid hormone	5/305	29/18903	9.14466e-05	0.00059304	0.000300518	KIT/CTSS/CTSB/STK11/INHBB	5	1.72414
BP	GO:0097421	liver regeneration	5/305	29/18903	9.14466e-05	0.00059304	0.000300518	HMOX1/IL10/AURKA/IL6/EZH2	5	1.72414
BP	GO:0030219	megakaryocyte differentiation	7/305	66/18903	9.16359e-05	0.000593463	0.000300732	UBA5/CIB1/KIT/ZNF385A/HMGB2/GATA2/FLNA	7	1.06061
BP	GO:0002819	regulation of adaptive immune response	12/305	198/18903	9.37643e-05	0.000605869	0.000307019	SLC11A1/ZC3H12A/TFRC/IRF1/IL10/TGFB1/IL6/IL18/IL4R/FADD/BTK/PYCARD	12	0.606061
BP	GO:0019318	hexose metabolic process	13/305	229/18903	9.38047e-05	0.000605869	0.000307019	PPARD/HK2/ENO1/SLC39A14/GAPDH/PMAIP1/PDHB/PTPN2/G6PD/FOXO1/BAD/STK11/PFKFB3	13	0.567686
BP	GO:0006913	nucleocytoplasmic transport	16/305	329/18903	9.51319e-05	0.000612675	0.000310468	STK3/BCL3/IFI27/ZC3H12A/STAT3/SYK/TGFB1/APPL1/BMP4/SQSTM1/TCF7L2/NOTCH1/SMAD3/PRKCD/FLNA/UFM1	16	0.486322
BP	GO:0051169	nuclear transport	16/305	329/18903	9.51319e-05	0.000612675	0.000310468	STK3/BCL3/IFI27/ZC3H12A/STAT3/SYK/TGFB1/APPL1/BMP4/SQSTM1/TCF7L2/NOTCH1/SMAD3/PRKCD/FLNA/UFM1	16	0.486322
BP	GO:0034644	cellular response to UV	8/305	89/18903	9.53705e-05	0.000612675	0.000310468	PBK/MYC/MMP1/EIF2S1/KDM1A/STK11/PRKCD/NOC2L	8	0.898876
BP	GO:0050829	defense response to Gram-negative bacterium	8/305	89/18903	9.53705e-05	0.000612675	0.000310468	SLC11A1/TLR4/IL6R/IL6/HMGB2/CAMP/PYCARD/CTSG	8	0.898876
BP	GO:0002526	acute inflammatory response	9/305	114/18903	9.70189e-05	0.00062243	0.000315411	SERPINA1/TFRC/ADORA1/IL6R/IL6/OGG1/CCR7/KL/BTK	9	0.789474
BP	GO:0009746	response to hexose	12/305	199/18903	9.83676e-05	0.000629395	0.00031894	PPARD/SLC39A14/RAF1/SREBF1/THBS1/ERN1/GPX1/TCF7L2/BAD/CCN2/ICAM1/CDKN1B	12	0.603015
BP	GO:0120032	regulation of plasma membrane bounded cell projection assembly	12/305	199/18903	9.83676e-05	0.000629395	0.00031894	KIT/RAC2/HRAS/RHOG/NDEL1/RAC1/CAV1/CCR7/PRKCD/ICAM1/ARF6/TGFBR1	12	0.603015
BP	GO:0001889	liver development	10/305	141/18903	9.90114e-05	0.000632669	0.000320599	HMOX1/SOD2/IL10/HGF/AURKA/IL6/NOTCH1/SMAD3/ARF6/EZH2	10	0.70922
BP	GO:0031638	zymogen activation	7/305	67/18903	0.000100931	0.000643215	0.000325944	ENO1/THBS1/FADD/CTSZ/BAD/PYCARD/PLAUR	7	1.04478
BP	GO:1904377	positive regulation of protein localization to cell periphery	7/305	67/18903	0.000100931	0.000643215	0.000325944	PDPK1/ITGA3/CIB1/RHOG/SQSTM1/EZR/ARF6	7	1.04478
BP	GO:0034250	positive regulation of cellular amide metabolic process	11/305	170/18903	0.000102504	0.000652375	0.000330585	BCL3/NFE2L2/RPS27L/CYP1B1/IL6/THBS1/ABCA2/IFNGR1/PPP1R15A/PRKCD/SIRT3	11	0.647059
BP	GO:2000177	regulation of neural precursor cell proliferation	8/305	90/18903	0.00010323	0.000652778	0.00033079	VEGFA/LYN/FOXO1/NOTCH1/KDM1A/EGF/CX3CR1/GATA2	8	0.888889
BP	GO:0001774	microglial cell activation	6/305	47/18903	0.000103386	0.000652778	0.00033079	TLR2/ITGAM/IL6/TYROBP/IFNGR1/CX3CR1	6	1.2766
BP	GO:0006984	ER-nucleus signaling pathway	6/305	47/18903	0.000103386	0.000652778	0.00033079	NFE2L2/SREBF1/PTPN2/LPCAT3/EIF2S1/PPP1R15A	6	1.2766
BP	GO:0031018	endocrine pancreas development	6/305	47/18903	0.000103386	0.000652778	0.00033079	PDPK1/BMP6/IL6R/BMP4/IL6/BAD	6	1.2766
BP	GO:1900368	regulation of post-transcriptional gene silencing by RNA	6/305	47/18903	0.000103386	0.000652778	0.00033079	ZC3H12A/MAP2K1/STAT3/TGFB1/BMP4/IL6	6	1.2766
BP	GO:1902622	regulation of neutrophil migration	6/305	47/18903	0.000103386	0.000652778	0.00033079	RAC2/MYD88/RHOG/RAC1/CCR7/CXCL8	6	1.2766
BP	GO:1903799	negative regulation of miRNA maturation	4/305	16/18903	0.000103768	0.000654329	0.000331575	ZC3H12A/STAT3/TGFB1/IL6	4	2.5
BP	GO:0002449	lymphocyte mediated immunity	17/305	367/18903	0.000104634	0.000658916	0.0003339	BCL3/TFRC/PRF1/MSH6/IL10/MYD88/TGFB1/IL6/ARRB2/IL18/IL4R/FADD/CD70/BTK/PRKCD/CD8A/ICAM1	17	0.463215
BP	GO:0038061	NIK/NF-kappaB signaling	10/305	142/18903	0.000105018	0.000660471	0.000334688	BCL3/ZC3H12A/TLR4/UACA/TLR2/LAPTM5/IL18/CD14/RPS3/IKBKE	10	0.704225
BP	GO:0060491	regulation of cell projection assembly	12/305	201/18903	0.00010816	0.000679301	0.00034423	KIT/RAC2/HRAS/RHOG/NDEL1/RAC1/CAV1/CCR7/PRKCD/ICAM1/ARF6/TGFBR1	12	0.597015
BP	GO:2000108	positive regulation of leukocyte apoptotic process	5/305	30/18903	0.000108296	0.000679301	0.00034423	BLK/PRELID1/IL10/LYN/PIK3CD	5	1.66667
BP	GO:0008645	hexose transmembrane transport	9/305	116/18903	0.000110953	0.000693398	0.000351373	PPARD/HK2/NFE2L2/NR4A3/APPL1/SORT1/PRKCB/SLC2A1/PEA15	9	0.775862
BP	GO:0051702	biological process involved in interaction with symbiont	9/305	116/18903	0.000110953	0.000693398	0.000351373	IFI27/ZC3H12A/GAPDH/MYD88/GPX1/CAMP/CX3CR1/FBXL2/CTSG	9	0.775862
BP	GO:0042093	T-helper cell differentiation	7/305	68/18903	0.000110978	0.000693398	0.000351373	BCL3/ZC3H12A/IL6R/STAT3/IL6/IL18/IL4R	7	1.02941
BP	GO:0010212	response to ionizing radiation	10/305	143/18903	0.000111331	0.000694694	0.00035203	SOD2/MYC/HRAS/TLK2/GPX1/KDM1A/CHEK2/STK11/AEN/SFRP2	10	0.699301
BP	GO:0032620	interleukin-17 production	6/305	48/18903	0.00011657	0.000723611	0.000366683	TLR4/MYD88/TGFB1/IL6/IL18/BTK	6	1.25
BP	GO:0032660	regulation of interleukin-17 production	6/305	48/18903	0.00011657	0.000723611	0.000366683	TLR4/MYD88/TGFB1/IL6/IL18/BTK	6	1.25
BP	GO:0045581	negative regulation of T cell differentiation	6/305	48/18903	0.00011657	0.000723611	0.000366683	ZC3H12A/IRF1/PTPN2/BMP4/IL4R/PRDX2	6	1.25
BP	GO:0060147	regulation of post-transcriptional gene silencing	6/305	48/18903	0.00011657	0.000723611	0.000366683	ZC3H12A/MAP2K1/STAT3/TGFB1/BMP4/IL6	6	1.25
BP	GO:0061008	hepaticobiliary system development	10/305	144/18903	0.000117962	0.000731301	0.00037058	HMOX1/SOD2/IL10/HGF/AURKA/IL6/NOTCH1/SMAD3/ARF6/EZH2	10	0.694444
BP	GO:0046632	alpha-beta T cell differentiation	9/305	117/18903	0.000118526	0.000733848	0.000371871	BCL3/ZC3H12A/IRF1/IL6R/STAT3/SYK/IL6/IL18/IL4R	9	0.769231
BP	GO:0051701	biological process involved in interaction with host	12/305	203/18903	0.000118778	0.00073446	0.000372181	TFRC/CXCR4/NPC1/TRIM8/VAMP8/CTSB/CAV1/PPIA/CHMP2A/ICAM1/INHBB/CXCL8	12	0.591133
BP	GO:0010657	muscle cell apoptotic process	8/305	92/18903	0.000120561	0.000744523	0.000377281	HMOX1/BNIP3/ZC3H12A/PDPK1/SOD2/NFE2L2/ARRB2/SFRP2	8	0.869565
BP	GO:0051604	protein maturation	16/305	336/18903	0.000121387	0.000748657	0.000379375	STUB1/ENO1/HTRA2/LIAS/CTSS/THBS1/LPCAT3/FADD/XIAP/CTSZ/SORL1/BAD/PYCARD/FLNA/PLAUR/CTSG	16	0.47619
BP	GO:0150116	regulation of cell-substrate junction organization	7/305	69/18903	0.000121824	0.000750386	0.000380251	VEGFA/KDR/THBS1/POLDIP2/RAC1/SMAD3/ARF6	7	1.01449
BP	GO:0002286	T cell activation involved in immune response	9/305	118/18903	0.000126526	0.000775356	0.000392905	SLC11A1/BCL3/ZC3H12A/IL6R/STAT3/IL6/IL18/IL4R/ICAM1	9	0.762712
BP	GO:0043200	response to amino acid	9/305	118/18903	0.000126526	0.000775356	0.000392905	MYD88/LYN/AIFM1/NTRK2/LAMTOR1/LAMTOR4/BAD/CCN2/CDKN1B	9	0.762712
BP	GO:0050830	defense response to Gram-positive bacterium	9/305	118/18903	0.000126526	0.000775356	0.000392905	FGR/TLR2/MYD88/IL6/IL18/HMGB2/CAMP/PYCARD/CTSG	9	0.762712
BP	GO:0071346	cellular response to interferon-gamma	9/305	118/18903	0.000126526	0.000775356	0.000392905	DAPK1/IRF1/TLR4/TLR2/GAPDH/FLNB/PTPN2/SIRPA/IFNGR1	9	0.762712
BP	GO:0010039	response to iron ion	5/305	31/18903	0.00012743	0.000777905	0.000394197	HMOX1/TFRC/BMP6/ACO1/G6PD	5	1.6129
BP	GO:0017145	stem cell division	5/305	31/18903	0.00012743	0.000777905	0.000394197	KIT/TGFB2/NOTCH1/SFRP2/ING2	5	1.6129
BP	GO:1900027	regulation of ruffle assembly	5/305	31/18903	0.00012743	0.000777905	0.000394197	HRAS/RHOG/NDEL1/CAV1/ICAM1	5	1.6129
BP	GO:0010862	positive regulation of pathway-restricted SMAD protein phosphorylation	6/305	49/18903	0.000131053	0.000797992	0.000404376	BMP6/TGFB2/TGFB1/BMP4/INHBB/TGFBR1	6	1.22449
BP	GO:0035307	positive regulation of protein dephosphorylation	6/305	49/18903	0.000131053	0.000797992	0.000404376	ADORA1/CD300A/TGFB1/PPP1R15A/PPIA/PRKCD	6	1.22449
BP	GO:0051048	negative regulation of secretion	11/305	175/18903	0.000132609	0.000806437	0.000408655	HMOX1/ADORA1/CD300A/SREBF1/ERP29/VAMP8/FOXO1/NOTCH1/EGF/TSPO/INHBB	11	0.628571
BP	GO:0002294	CD4-positive	alpha-beta T cell differentiation involved in immune response	7/305	70/18903	0.000133515	0.000809623	0.000410269	BCL3/ZC3H12A/IL6R/STAT3/IL6/IL18/IL4R	7	1
BP	GO:0030193	regulation of blood coagulation	7/305	70/18903	0.000133515	0.000809623	0.000410269	NFE2L2/NOS3/THBS1/PRDX2/CAV1/PRKCD/PLAUR	7	1
BP	GO:0051607	defense response to virus	15/305	304/18903	0.000133764	0.000809623	0.000410269	BNIP3/IFI27/ZC3H12A/IRF1/ATG7/PRF1/TLR2/PMAIP1/MYD88/TRIM8/IL6/FADD/VAMP8/PYCARD/IKBKE	15	0.493421
BP	GO:0003184	pulmonary valve morphogenesis	4/305	17/18903	0.000133979	0.000809623	0.000410269	NOS3/TGFB2/BMP4/NOTCH1	4	2.35294
BP	GO:0090594	inflammatory response to wounding	4/305	17/18903	0.000133979	0.000809623	0.000410269	HMOX1/TLR4/ALOX5/TGFB1	4	2.35294
BP	GO:0015749	monosaccharide transmembrane transport	9/305	119/18903	0.000134973	0.000814601	0.000412792	PPARD/HK2/NFE2L2/NR4A3/APPL1/SORT1/PRKCB/SLC2A1/PEA15	9	0.756303
BP	GO:0140546	defense response to symbiont	15/305	305/18903	0.000138673	0.000835879	0.000423574	BNIP3/IFI27/ZC3H12A/IRF1/ATG7/PRF1/TLR2/PMAIP1/MYD88/TRIM8/IL6/FADD/VAMP8/PYCARD/IKBKE	15	0.491803
BP	GO:0106106	cold-induced thermogenesis	10/305	147/18903	0.000139892	0.000840051	0.000425689	VEGFA/TLR4/CXCR4/SYK/IL18/IL4R/NOTCH1/CAV1/KDM1A/STK11	10	0.680272
BP	GO:0120161	regulation of cold-induced thermogenesis	10/305	147/18903	0.000139892	0.000840051	0.000425689	VEGFA/TLR4/CXCR4/SYK/IL18/IL4R/NOTCH1/CAV1/KDM1A/STK11	10	0.680272
BP	GO:1903038	negative regulation of leukocyte cell-cell adhesion	10/305	147/18903	0.000139892	0.000840051	0.000425689	ZC3H12A/IRF1/CD300A/IL10/PTPN2/BMP4/LAPTM5/IL4R/PRDX2/CTSG	10	0.680272
BP	GO:0002287	alpha-beta T cell activation involved in immune response	7/305	71/18903	0.000146099	0.000874037	0.00044291	BCL3/ZC3H12A/IL6R/STAT3/IL6/IL18/IL4R	7	0.985915
BP	GO:0002293	alpha-beta T cell differentiation involved in immune response	7/305	71/18903	0.000146099	0.000874037	0.00044291	BCL3/ZC3H12A/IL6R/STAT3/IL6/IL18/IL4R	7	0.985915
BP	GO:0003208	cardiac ventricle morphogenesis	7/305	71/18903	0.000146099	0.000874037	0.00044291	TGFB2/TGFB1/TPM1/NOTCH1/SFRP2/TGFBR1/POU4F1	7	0.985915
BP	GO:0001764	neuron migration	11/305	177/18903	0.000146601	0.000875707	0.000443757	VEGFA/ITGA3/SEPTIN4/CXCR4/STAT3/NDEL1/FGFR1/NTRK2/RAC1/GATA2/POU4F1	11	0.621469
BP	GO:0032964	collagen biosynthetic process	6/305	50/18903	0.000146927	0.000875707	0.000443757	PPARD/TGFB1/BMP4/IL6/ARRB2/CCN2	6	1.2
BP	GO:0060966	regulation of gene silencing by RNA	6/305	50/18903	0.000146927	0.000875707	0.000443757	ZC3H12A/MAP2K1/STAT3/TGFB1/BMP4/IL6	6	1.2
BP	GO:0002862	negative regulation of inflammatory response to antigenic stimulus	5/305	32/18903	0.000149048	0.000883945	0.000447931	FGR/IL10/SYK/LYN/GPX1	5	1.5625
BP	GO:0043552	positive regulation of phosphatidylinositol 3-kinase activity	5/305	32/18903	0.000149048	0.000883945	0.000447931	FGR/KIT/TGFB1/LYN/CCR7	5	1.5625
BP	GO:0046685	response to arsenic-containing substance	5/305	32/18903	0.000149048	0.000883945	0.000447931	HMOX1/ZC3H12A/PPIF/CYP1B1/CPEB2	5	1.5625
BP	GO:1902235	regulation of endoplasmic reticulum stress-induced intrinsic apoptotic signaling pathway	5/305	32/18903	0.000149048	0.000883945	0.000447931	PMAIP1/CREB3/PTPN2/ERP29/GRINA	5	1.5625
BP	GO:0019722	calcium-mediated signaling	12/305	208/18903	0.000149315	0.000884431	0.000448178	PDPK1/CIB1/CXCR4/KDR/SYK/LAT2/CCR7/BTK/CX3CR1/P2RX4/HTR2B/CXCL8	12	0.576923
BP	GO:0032088	negative regulation of NF-kappaB transcription factor activity	8/305	95/18903	0.000151011	0.000892268	0.000452149	BCL3/ZC3H12A/IL10/CYP1B1/ARRB2/PRDX2/PYCARD/MAP2K5	8	0.842105
BP	GO:1990874	vascular associated smooth muscle cell proliferation	8/305	95/18903	0.000151011	0.000892268	0.000452149	HMOX1/SOD2/NR4A3/IL10/POLDIP2/ERN1/TPM1/CDKN1B	8	0.842105
BP	GO:0031623	receptor internalization	9/305	121/18903	0.000153284	0.000904585	0.000458391	VEGFA/TFRC/SYK/ARRB2/EZR/CAV1/EGF/HTR2B/CXCL8	9	0.743802
BP	GO:0061448	connective tissue development	14/305	274/18903	0.000155314	0.000915432	0.000463887	PPARD/BMP6/SLC39A14/CDK4/IL6R/HRAS/TGFB1/BMP4/NOTCH1/SORL1/SMAD3/CCN2/SFRP2/TGFBR1	14	0.510949
BP	GO:0030100	regulation of endocytosis	12/305	209/18903	0.000156168	0.000919252	0.000465823	VEGFA/CD300A/SYK/APPL1/ABCA2/ARRB2/RAC1/CAV1/EGF/CD14/GATA2/ARF6	12	0.574163
BP	GO:0050796	regulation of insulin secretion	10/305	149/18903	0.000156346	0.000919252	0.000465823	BLK/PPARD/SREBF1/ALOX5/IL6/FOXO1/TCF7L2/BAD/INHBB/SSTR5	10	0.671141
BP	GO:1900046	regulation of hemostasis	7/305	72/18903	0.000159627	0.000936745	0.000474687	NFE2L2/NOS3/THBS1/PRDX2/CAV1/PRKCD/PLAUR	7	0.972222
BP	GO:0001822	kidney development	15/305	309/18903	0.000159908	0.000936745	0.000474687	VEGFA/BMP6/ITGA3/KLHL3/IL6R/MYC/GLI2/TGFB2/BMP4/FADD/NOTCH1/SMAD3/SGPL1/TGFBR1/RET	15	0.485437
BP	GO:0055074	calcium ion homeostasis	15/305	309/18903	0.000159908	0.000936745	0.000474687	BNIP3/PDPK1/ADORA1/ITPR3/KDR/LYN/PRKCB/RYR1/CAV1/CCR7/KL/LCK/GRINA/HTR2B/FLNA	15	0.485437
BP	GO:0043500	muscle adaptation	9/305	122/18903	0.00016319	0.000954801	0.000483837	HMOX1/NR4A3/NOS3/G6PD/FOXO1/NOTCH1/SMAD3/P2RX4/EZH2	9	0.737705
BP	GO:0060070	canonical Wnt signaling pathway	15/305	310/18903	0.000165639	0.000967944	0.000490497	STK3/SIAH1/SLC9A3R1/TGFB1/PPP1CA/ZEB2/FOXO1/XIAP/TCF7L2/NOTCH1/CAV1/EGF/SMAD3/STK11/SFRP2	15	0.483871
BP	GO:0016055	Wnt signaling pathway	19/305	456/18903	0.00016598	0.000968757	0.000490909	STK3/SIAH1/HIC1/ITGA3/TLR2/SLC9A3R1/TGFB1/PPP1CA/ZEB2/FOXO1/XIAP/TCF7L2/RAC1/NOTCH1/CAV1/EGF/SMAD3/STK11/SFRP2	19	0.416667
BP	GO:0042742	defense response to bacterium	17/305	382/18903	0.000168976	0.000985043	0.000499162	SLC11A1/BCL3/FGR/TLR4/TLR2/IL10/IL6R/MYD88/SYK/IL6/IL18/HMGB2/CAMP/PRKCD/S100A9/PYCARD/CTSG	17	0.445026
BP	GO:0010755	regulation of plasminogen activation	4/305	18/18903	0.000170078	0.000986657	0.00049998	ENO1/THBS1/CTSZ/PLAUR	4	2.22222
BP	GO:0036499	PERK-mediated unfolded protein response	4/305	18/18903	0.000170078	0.000986657	0.00049998	NFE2L2/PTPN2/EIF2S1/PPP1R15A	4	2.22222
BP	GO:0060391	positive regulation of SMAD protein signal transduction	4/305	18/18903	0.000170078	0.000986657	0.00049998	BMP6/TGFB1/BMP4/TGFBR1	4	2.22222
BP	GO:0097067	cellular response to thyroid hormone stimulus	4/305	18/18903	0.000170078	0.000986657	0.00049998	KIT/CTSS/CTSB/INHBB	4	2.22222
BP	GO:0060541	respiratory system development	12/305	211/18903	0.000170684	0.000988973	0.000501153	VEGFA/ITGA3/MAP2K1/NOS3/SREBF1/GLI2/KDR/BMP4/PPP1CA/CTSZ/NOTCH1/CCN2	12	0.56872
BP	GO:0045577	regulation of B cell differentiation	5/305	33/18903	0.000173362	0.00100328	0.000508402	IL10/SYK/IL7/BAD/BTK	5	1.51515
BP	GO:0022612	gland morphogenesis	9/305	123/18903	0.000173624	0.00100358	0.000508555	SLC9A3R1/TGFB2/TGFB1/HGF/BMP4/IL6/FEM1B/NOTCH1/CAV1	9	0.731707
BP	GO:0002067	glandular epithelial cell differentiation	7/305	73/18903	0.000174152	0.00100421	0.000508873	PDPK1/BMP6/BMP4/NOTCH1/CAV1/BAD/GATA2	7	0.958904
BP	GO:0150076	neuroinflammatory response	7/305	73/18903	0.000174152	0.00100421	0.000508873	TLR2/ITGAM/IL6/TYROBP/IL18/IFNGR1/CX3CR1	7	0.958904
BP	GO:1903531	negative regulation of secretion by cell	10/305	151/18903	0.000174402	0.00100444	0.000508989	HMOX1/ADORA1/CD300A/SREBF1/ERP29/VAMP8/FOXO1/NOTCH1/TSPO/INHBB	10	0.662252
BP	GO:0198738	cell-cell signaling by wnt	19/305	458/18903	0.000175518	0.00100965	0.000511631	STK3/SIAH1/HIC1/ITGA3/TLR2/SLC9A3R1/TGFB1/PPP1CA/ZEB2/FOXO1/XIAP/TCF7L2/RAC1/NOTCH1/CAV1/EGF/SMAD3/STK11/SFRP2	19	0.414847
BP	GO:0022604	regulation of cell morphogenesis	15/305	312/18903	0.000177636	0.00102061	0.000517184	VEGFA/MYH10/FGR/CIB1/KIT/RAC2/SLC9A3R1/CXCR4/RHOG/KDR/ARHGEF7/TPM1/RAC1/EZR/FLNA	15	0.480769
BP	GO:0098727	maintenance of cell number	11/305	181/18903	0.00017838	0.00102365	0.000518727	PADI4/RAF1/KIT/MYC/STAT3/TRIM8/FOXO1/NOTCH1/GATA2/EZH2/ING2	11	0.607735
BP	GO:0016032	viral process	18/305	421/18903	0.000179438	0.00102849	0.000521179	IFI27/ZC3H12A/TFRC/CALCOCO2/CXCR4/NPC1/TRIM8/VAMP8/CTSB/TMEM39A/NOTCH1/CAV1/PPIA/FBXL2/CHMP2A/ICAM1/CXCL8/MGAT5	18	0.427553
BP	GO:0002762	negative regulation of myeloid leukocyte differentiation	6/305	52/18903	0.000183224	0.00104643	0.000530269	TLR4/MYC/PTPN2/LYN/GPR137/GATA2	6	1.15385
BP	GO:0010939	regulation of necrotic cell death	6/305	52/18903	0.000183224	0.00104643	0.000530269	BNIP3/PPIF/FADD/AIFM1/CAV1/TSPO	6	1.15385
BP	GO:0051496	positive regulation of stress fiber assembly	6/305	52/18903	0.000183224	0.00104643	0.000530269	PAK1/TPM1/RAC1/SMAD3/CCN2/TGFBR1	6	1.15385
BP	GO:0062013	positive regulation of small molecule metabolic process	10/305	152/18903	0.000184068	0.00105	0.000532078	PPARD/ENO1/BMP6/NR4A3/NOS3/PMAIP1/SREBF1/PTPN2/FOXO1/STK11	10	0.657895
BP	GO:0001558	regulation of cell growth	18/305	422/18903	0.000184741	0.00105259	0.000533389	PPARD/VEGFA/ENO1/CIB1/ING5/CXCR4/TGFB2/TGFB1/G6PD/NDEL1/LAMTOR1/SMAD3/STK11/S100A9/SFRP2/TGFBR1/MAP2K5/CDKN1B	18	0.42654
BP	GO:0002791	regulation of peptide secretion	11/305	182/18903	0.00018718	0.00106342	0.000538877	BLK/PPARD/ADORA1/SREBF1/ALOX5/IL6/FOXO1/TCF7L2/BAD/INHBB/SSTR5	11	0.604396
BP	GO:0097553	calcium ion transmembrane import into cytosol	11/305	182/18903	0.00018718	0.00106342	0.000538877	PDPK1/ITPR3/LYN/RYR1/CAV1/CCR7/LCK/CCN2/P2RX4/HTR2B/FLNA	11	0.604396
BP	GO:1990868	response to chemokine	8/305	98/18903	0.000187531	0.00106342	0.000538877	CXCL1/ZC3H12A/CIB1/CXCR4/LYN/CCR7/CX3CR1/CXCL8	8	0.816327
BP	GO:1990869	cellular response to chemokine	8/305	98/18903	0.000187531	0.00106342	0.000538877	CXCL1/ZC3H12A/CIB1/CXCR4/LYN/CCR7/CX3CR1/CXCL8	8	0.816327
BP	GO:0035924	cellular response to vascular endothelial growth factor stimulus	7/305	74/18903	0.000189727	0.00107333	0.000543898	VEGFA/MT1G/KDR/ERN1/NOTCH1/DCN/PIK3CD	7	0.945946
BP	GO:0048662	negative regulation of smooth muscle cell proliferation	7/305	74/18903	0.000189727	0.00107333	0.000543898	PPARD/HMOX1/SOD2/NOS3/IL10/TPM1/CDKN1B	7	0.945946
BP	GO:0030073	insulin secretion	11/305	183/18903	0.000196346	0.00110815	0.000561545	BLK/PPARD/RAF1/SREBF1/ALOX5/IL6/FOXO1/TCF7L2/BAD/INHBB/SSTR5	11	0.601093
BP	GO:0044000	movement in host	11/305	183/18903	0.000196346	0.00110815	0.000561545	TFRC/CXCR4/NPC1/TRIM8/VAMP8/CTSB/CAV1/PPIA/CHMP2A/ICAM1/CXCL8	11	0.601093
BP	GO:0070570	regulation of neuron projection regeneration	5/305	34/18903	0.00020059	0.00113077	0.000573007	MAP2K1/STK24/HGF/NDEL1/FLNA	5	1.47059
BP	GO:0003300	cardiac muscle hypertrophy	8/305	99/18903	0.000201206	0.00113291	0.00057409	NR4A3/G6PD/FOXO1/NOTCH1/SMAD3/P2RX4/HTR2B/EZH2	8	0.808081
BP	GO:0002639	positive regulation of immunoglobulin production	6/305	53/18903	0.000203845	0.00114507	0.000580256	TFRC/IL10/TGFB1/IL6/IL4R/BTK	6	1.13208
BP	GO:0010656	negative regulation of muscle cell apoptotic process	6/305	53/18903	0.000203845	0.00114507	0.000580256	HMOX1/ZC3H12A/PDPK1/NFE2L2/ARRB2/SFRP2	6	1.13208
BP	GO:0050729	positive regulation of inflammatory response	10/305	154/18903	0.000204758	0.00114885	0.00058217	TLR4/TLR2/IL6/IL18/VAMP8/IL17RA/CCR7/BTK/S100A9/PYCARD	10	0.649351
BP	GO:0090087	regulation of peptide transport	11/305	184/18903	0.000205889	0.00115384	0.000584701	BLK/PPARD/ADORA1/SREBF1/ALOX5/IL6/FOXO1/TCF7L2/BAD/INHBB/SSTR5	11	0.597826
BP	GO:0016239	positive regulation of macroautophagy	7/305	75/18903	0.000206408	0.00115405	0.000584805	HMOX1/BNIP3/CALCOCO2/KDR/SLC25A5/ELAPOR1/DCN	7	0.933333
BP	GO:0050818	regulation of coagulation	7/305	75/18903	0.000206408	0.00115405	0.000584805	NFE2L2/NOS3/THBS1/PRDX2/CAV1/PRKCD/PLAUR	7	0.933333
BP	GO:0003206	cardiac chamber morphogenesis	9/305	126/18903	0.000208315	0.0011593	0.000587465	NOS3/TGFB2/TGFB1/BMP4/TPM1/NOTCH1/SFRP2/TGFBR1/POU4F1	9	0.714286
BP	GO:0003231	cardiac ventricle development	9/305	126/18903	0.000208315	0.0011593	0.000587465	NOS3/TGFB2/TGFB1/BMP4/TPM1/NOTCH1/SFRP2/TGFBR1/POU4F1	9	0.714286
BP	GO:0006690	icosanoid metabolic process	9/305	126/18903	0.000208315	0.0011593	0.000587465	AKR1C1/AKR1C2/AKR1C3/TLR2/ALOX5/CYP1B1/SYK/GPX1/PYCARD	9	0.714286
BP	GO:0038127	ERBB signaling pathway	9/305	126/18903	0.000208315	0.0011593	0.000587465	PDPK1/STUB1/ADORA1/PTPN2/TGFB1/EGF/SNX6/PIK3C2A/PLAUR	9	0.714286
BP	GO:0045165	cell fate commitment	14/305	282/18903	0.0002092	0.00116287	0.000589274	IL6R/GLI2/STAT3/KDR/IL7/BMP4/IL6/MCL1/TCF7L2/NOTCH1/SFRP2/GATA2/TGFBR1/POU4F1	14	0.496454
BP	GO:0002283	neutrophil activation involved in immune response	4/305	19/18903	0.000212706	0.00117962	0.000597762	ITGAM/MYD88/SYK/TYROBP	4	2.10526
BP	GO:0043652	engulfment of apoptotic cell	4/305	19/18903	0.000212706	0.00117962	0.000597762	RAC2/RHOG/THBS1/RAC1	4	2.10526
BP	GO:0045926	negative regulation of growth	13/305	249/18903	0.000215258	0.00119239	0.000604232	STK3/PPARD/MT1G/ENO1/ING5/TGFB2/TGFB1/G6PD/BMP4/SMAD3/STK11/SFRP2/CDKN1B	13	0.522088
BP	GO:0001776	leukocyte homeostasis	8/305	100/18903	0.000215688	0.00119339	0.00060474	PMAIP1/LYN/IL6/FADD/PRDX2/SKIL/BTK/PIK3CD	8	0.8
BP	GO:0072001	renal system development	15/305	318/18903	0.000218264	0.00120625	0.000611256	VEGFA/BMP6/ITGA3/KLHL3/IL6R/MYC/GLI2/TGFB2/BMP4/FADD/NOTCH1/SMAD3/SGPL1/TGFBR1/RET	15	0.471698
BP	GO:0071695	anatomical structure maturation	13/305	250/18903	0.000223841	0.00123564	0.000626151	VEGFA/TGFB2/KDR/G6PD/AURKA/DLD/RYR1/FEM1B/KDM1A/BTK/CX3CR1/GATA2/RET	13	0.52
BP	GO:0010883	regulation of lipid storage	6/305	54/18903	0.000226253	0.00124609	0.000631443	PPARD/ZC3H12A/SREBF1/PTPN2/IL6/IKBKE	6	1.11111
BP	GO:0061900	glial cell activation	6/305	54/18903	0.000226253	0.00124609	0.000631443	TLR2/ITGAM/IL6/TYROBP/IFNGR1/CX3CR1	6	1.11111
BP	GO:0008643	carbohydrate transport	10/305	156/18903	0.000227366	0.00125078	0.00063382	PPARD/HK2/NFE2L2/NR4A3/APPL1/SORT1/PRKCB/EZR/SLC2A1/PEA15	10	0.641026
BP	GO:0002446	neutrophil mediated immunity	5/305	35/18903	0.000230957	0.00126327	0.000640151	ITGAM/MYD88/SYK/IL6/CTSG	5	1.42857
BP	GO:0016242	negative regulation of macroautophagy	5/305	35/18903	0.000230957	0.00126327	0.000640151	HMOX1/NRBP2/NPC1/POLDIP2/TMEM39A	5	1.42857
BP	GO:1901099	negative regulation of signal transduction in absence of ligand	5/305	35/18903	0.000230957	0.00126327	0.000640151	UNC5B/IL7/MCL1/PRDX2/MAP2K5	5	1.42857
BP	GO:1905898	positive regulation of response to endoplasmic reticulum stress	5/305	35/18903	0.000230957	0.00126327	0.000640151	NFE2L2/PMAIP1/PTPN2/ERN1/CAV1	5	1.42857
BP	GO:2001240	negative regulation of extrinsic apoptotic signaling pathway in absence of ligand	5/305	35/18903	0.000230957	0.00126327	0.000640151	UNC5B/IL7/MCL1/PRDX2/MAP2K5	5	1.42857
BP	GO:0030968	endoplasmic reticulum unfolded protein response	7/305	77/18903	0.00024332	0.00132785	0.000672879	STUB1/NFE2L2/CREB3/PTPN2/ERN1/EIF2S1/PPP1R15A	7	0.909091
BP	GO:0032720	negative regulation of tumor necrosis factor production	7/305	77/18903	0.00024332	0.00132785	0.000672879	BCL3/ZC3H12A/TLR4/IL10/ARRB2/SIRPA/TSPO	7	0.909091
BP	GO:0014897	striated muscle hypertrophy	8/305	102/18903	0.000247222	0.00134608	0.000682115	NR4A3/G6PD/FOXO1/NOTCH1/SMAD3/P2RX4/HTR2B/EZH2	8	0.784314
BP	GO:0031341	regulation of cell killing	8/305	102/18903	0.000247222	0.00134608	0.000682115	PRF1/ITGAM/SYK/ARRB2/TYROBP/FADD/CX3CR1/ICAM1	8	0.784314
BP	GO:0002833	positive regulation of response to biotic stimulus	11/305	188/18903	0.000248089	0.00134927	0.000683729	TLR4/BMP6/SYK/LYN/TYROBP/FADD/PAK1/HMGB2/CD14/PYCARD/IKBKE	11	0.585106
BP	GO:0003229	ventricular cardiac muscle tissue development	6/305	55/18903	0.000250557	0.00135346	0.000685853	TGFB2/TGFB1/TPM1/NOTCH1/TGFBR1/POU4F1	6	1.09091
BP	GO:0043525	positive regulation of neuron apoptotic process	6/305	55/18903	0.000250557	0.00135346	0.000685853	ITGAM/TGFB2/MCL1/TYROBP/AIFM1/POU4F1	6	1.09091
BP	GO:0070169	positive regulation of biomineral tissue development	6/305	55/18903	0.000250557	0.00135346	0.000685853	BMP6/ALOX5/TGFB1/BMP4/KL/SMAD3	6	1.09091
BP	GO:0072132	mesenchyme morphogenesis	6/305	55/18903	0.000250557	0.00135346	0.000685853	NOS3/MYC/TGFB2/NOTCH1/SMAD3/TGFBR1	6	1.09091
BP	GO:1902991	regulation of amyloid precursor protein catabolic process	6/305	55/18903	0.000250557	0.00135346	0.000685853	LYN/ABCA2/NTRK2/IFNGR1/SORL1/GGA3	6	1.09091
BP	GO:2000179	positive regulation of neural precursor cell proliferation	6/305	55/18903	0.000250557	0.00135346	0.000685853	VEGFA/LYN/NOTCH1/KDM1A/EGF/CX3CR1	6	1.09091
BP	GO:0015833	peptide transport	13/305	254/18903	0.000261171	0.00140921	0.000714102	BLK/PPARD/ADORA1/RAF1/SLC9A3R1/SREBF1/ALOX5/IL6/FOXO1/TCF7L2/BAD/INHBB/SSTR5	13	0.511811
BP	GO:0002577	regulation of antigen processing and presentation	4/305	20/18903	0.000262521	0.00141013	0.00071457	SLC11A1/THBS1/CCR7/PYCARD	4	2
BP	GO:0010310	regulation of hydrogen peroxide metabolic process	4/305	20/18903	0.000262521	0.00141013	0.00071457	SOD2/RAC2/RAC1/PRDX2	4	2
BP	GO:0071243	cellular response to arsenic-containing substance	4/305	20/18903	0.000262521	0.00141013	0.00071457	HMOX1/ZC3H12A/PPIF/CPEB2	4	2
BP	GO:1905209	positive regulation of cardiocyte differentiation	4/305	20/18903	0.000262521	0.00141013	0.00071457	TGFB2/TGFB1/BMP4/ARRB2	4	2
BP	GO:0050853	B cell receptor signaling pathway	9/305	130/18903	0.000263362	0.00141306	0.000716057	BLK/CD300A/SYK/LYN/PRKCB/LAT2/BTK/PIK3CD/LCK	9	0.692308
BP	GO:0070373	negative regulation of ERK1 and ERK2 cascade	7/305	78/18903	0.000263671	0.00141314	0.000716094	TLR4/TIMP3/SLC9A3R1/PTPN2/LYN/EZR/SIRPA	7	0.897436
BP	GO:0070167	regulation of biomineral tissue development	8/305	103/18903	0.000264349	0.00141519	0.000717133	BMP6/NOS3/ALOX5/TGFB1/BMP4/NOTCH1/KL/SMAD3	8	0.776699
BP	GO:0010614	negative regulation of cardiac muscle hypertrophy	5/305	36/18903	0.000264698	0.00141547	0.000717276	G6PD/FOXO1/NOTCH1/SMAD3/P2RX4	5	1.38889
BP	GO:0050777	negative regulation of immune response	11/305	190/18903	0.000271792	0.00145178	0.000735677	HMOX1/ZC3H12A/FGR/CD300A/IL10/PTPN2/SYK/LYN/ARRB2/IL4R/GPX1	11	0.578947
BP	GO:0110151	positive regulation of biomineralization	6/305	56/18903	0.000276866	0.00147724	0.000748576	BMP6/ALOX5/TGFB1/BMP4/KL/SMAD3	6	1.07143
BP	GO:0008544	epidermis development	16/305	362/18903	0.000282347	0.0015036	0.000761935	AKR1C3/LAMA3/PPARD/LAMB3/MAP2K1/FLNB/SLC9A3R1/KRT8/TNFRSF19/GLI2/LAMC2/TGFB2/BMP4/NOTCH1/CCN2/EZH2	16	0.441989
BP	GO:0014896	muscle hypertrophy	8/305	104/18903	0.000282435	0.0015036	0.000761935	NR4A3/G6PD/FOXO1/NOTCH1/SMAD3/P2RX4/HTR2B/EZH2	8	0.769231
BP	GO:0002292	T cell differentiation involved in immune response	7/305	79/18903	0.000285369	0.00151585	0.000768142	BCL3/ZC3H12A/IL6R/STAT3/IL6/IL18/IL4R	7	0.886076
BP	GO:1903556	negative regulation of tumor necrosis factor superfamily cytokine production	7/305	79/18903	0.000285369	0.00151585	0.000768142	BCL3/ZC3H12A/TLR4/IL10/ARRB2/SIRPA/TSPO	7	0.886076
BP	GO:0007409	axonogenesis	18/305	438/18903	0.000290346	0.00154057	0.00078067	LAMA3/VEGFA/SIAH1/MAP2K1/UNC5B/RAC2/GLI2/LAMC2/RHOG/NDEL1/PAK1/NTRK2/RAC1/NOTCH1/SKIL/STK11/RET/POU4F1	18	0.410959
BP	GO:0034219	carbohydrate transmembrane transport	9/305	132/18903	0.000295107	0.00156237	0.000791717	PPARD/HK2/NFE2L2/NR4A3/APPL1/SORT1/PRKCB/SLC2A1/PEA15	9	0.681818
BP	GO:0048565	digestive tract development	9/305	132/18903	0.000295107	0.00156237	0.000791717	KIT/GLI2/TGFB2/BMP4/NOTCH1/SMAD3/SFRP2/CXCL8/RET	9	0.681818
BP	GO:0009755	hormone-mediated signaling pathway	11/305	192/18903	0.000297377	0.00157265	0.000796927	PPARD/UBA5/NR4A3/APPL1/BMP4/PAK1/KDM1A/SSTR3/NCOA4/SSTR5/UFM1	11	0.572917
BP	GO:0110149	regulation of biomineralization	8/305	105/18903	0.00030152	0.00159035	0.000805894	BMP6/NOS3/ALOX5/TGFB1/BMP4/NOTCH1/KL/SMAD3	8	0.761905
BP	GO:0002068	glandular epithelial cell development	5/305	37/18903	0.000302053	0.00159035	0.000805894	PDPK1/BMP6/BMP4/BAD/GATA2	5	1.35135
BP	GO:0008207	C21-steroid hormone metabolic process	5/305	37/18903	0.000302053	0.00159035	0.000805894	AKR1C1/AKR1C2/AKR1C3/BMP6/TSPO	5	1.35135
BP	GO:0046466	membrane lipid catabolic process	5/305	37/18903	0.000302053	0.00159035	0.000805894	NEU1/CYP1B1/PRKCD/SGPL1/GLA	5	1.35135
BP	GO:0032608	interferon-beta production	6/305	57/18903	0.000305296	0.00160038	0.00081098	IRF1/TLR4/TLR2/SIRPA/HMGB2/PYCARD	6	1.05263
BP	GO:0032648	regulation of interferon-beta production	6/305	57/18903	0.000305296	0.00160038	0.00081098	IRF1/TLR4/TLR2/SIRPA/HMGB2/PYCARD	6	1.05263
BP	GO:0038066	p38MAPK cascade	6/305	57/18903	0.000305296	0.00160038	0.00081098	VEGFA/PBK/ZC3H12A/HGF/BMP4/EZR	6	1.05263
BP	GO:0070231	T cell apoptotic process	6/305	57/18903	0.000305296	0.00160038	0.00081098	BCL3/PRELID1/BMP4/FADD/CHEK2/DFFA	6	1.05263
BP	GO:0006816	calcium ion transport	18/305	440/18903	0.000306678	0.00160586	0.000813757	PDPK1/NOS3/CXCR4/ITPR3/LYN/G6PD/PRKCB/ARRB2/RYR1/CAV1/CCR7/EGF/LCK/CCN2/TSPO/P2RX4/HTR2B/FLNA	18	0.409091
BP	GO:0035303	regulation of dephosphorylation	9/305	133/18903	0.000312129	0.00163262	0.000827317	ADORA1/CD300A/TGFB2/TGFB1/PPP1R15A/PPIA/SMAD3/PRKCD/MGAT5	9	0.676692
BP	GO:0010639	negative regulation of organelle organization	16/305	366/18903	0.00031896	0.00166208	0.000842244	BNIP3/TFRC/PRELID1/PPIF/CIB1/SLC25A5/ARHGEF7/HGF/BMP4/ARRB2/BIRC5/GPX1/TMEM39A/PRKCD/TSPO/PLK1	16	0.437158
BP	GO:0003177	pulmonary valve development	4/305	21/18903	0.000320192	0.00166208	0.000842244	NOS3/TGFB2/BMP4/NOTCH1	4	1.90476
BP	GO:0016137	glycoside metabolic process	4/305	21/18903	0.000320192	0.00166208	0.000842244	AKR1C1/AKR1C2/AKR1C3/GLA	4	1.90476
BP	GO:0060252	positive regulation of glial cell proliferation	4/305	21/18903	0.000320192	0.00166208	0.000842244	LYN/IL6/GFAP/TSPO	4	1.90476
BP	GO:0090141	positive regulation of mitochondrial fission	4/305	21/18903	0.000320192	0.00166208	0.000842244	BNIP3/KDR/AURKA/DCN	4	1.90476
BP	GO:0098780	response to mitochondrial depolarisation	4/305	21/18903	0.000320192	0.00166208	0.000842244	HK2/HTRA2/SQSTM1/VPS13C	4	1.90476
BP	GO:1903206	negative regulation of hydrogen peroxide-induced cell death	4/305	21/18903	0.000320192	0.00166208	0.000842244	NFE2L2/NR4A3/IL10/HGF	4	1.90476
BP	GO:0042102	positive regulation of T cell proliferation	8/305	106/18903	0.000321644	0.00166781	0.000845148	TFRC/SYK/IL6/IL18/FADD/CD70/RPS3/PYCARD	8	0.754717
BP	GO:1903050	regulation of proteolysis involved in protein catabolic process	12/305	227/18903	0.000334236	0.00173123	0.000877283	PBK/STUB1/NFE2L2/AURKA/PLK3/TLK2/LAPTM5/GPX1/CAV1/PSME3/EGF/PLK1	12	0.528634
BP	GO:0006826	iron ion transport	6/305	58/18903	0.000335966	0.00173269	0.000878024	SLC11A1/CP/TFRC/SLC39A14/SLC39A8/FTH1	6	1.03448
BP	GO:0045620	negative regulation of lymphocyte differentiation	6/305	58/18903	0.000335966	0.00173269	0.000878024	ZC3H12A/IRF1/PTPN2/BMP4/IL4R/PRDX2	6	1.03448
BP	GO:0048008	platelet-derived growth factor receptor signaling pathway	6/305	58/18903	0.000335966	0.00173269	0.000878024	VEGFA/NR4A3/SLC9A3R1/PTPN2/SGPL1/PIK3C2A	6	1.03448
BP	GO:0050732	negative regulation of peptidyl-tyrosine phosphorylation	6/305	58/18903	0.000335966	0.00173269	0.000878024	CD300A/PTPN2/CAV1/SNX6/PRKCD/SFRP2	6	1.03448
BP	GO:0045927	positive regulation of growth	13/305	261/18903	0.000339359	0.0017483	0.000885936	PPARD/VEGFA/CIB1/CXCR4/TGFB2/IL7/NDEL1/EZR/NOTCH1/S100A9/SFRP2/TGFBR1/MAP2K5	13	0.498084
BP	GO:0042886	amide transport	14/305	296/18903	0.000342616	0.00176087	0.000892303	BLK/PPARD/ADORA1/RAF1/SLC9A3R1/SREBF1/ALOX5/IL6/ABCA2/FOXO1/TCF7L2/BAD/INHBB/SSTR5	14	0.472973
BP	GO:0014741	negative regulation of muscle hypertrophy	5/305	38/18903	0.000343269	0.00176087	0.000892303	G6PD/FOXO1/NOTCH1/SMAD3/P2RX4	5	1.31579
BP	GO:0042092	type 2 immune response	5/305	38/18903	0.000343269	0.00176087	0.000892303	BCL3/IL10/IL6/IL18/IL4R	5	1.31579
BP	GO:0043368	positive T cell selection	5/305	38/18903	0.000343269	0.00176087	0.000892303	IL6R/STAT3/PTPN2/IL6/STK11	5	1.31579
BP	GO:0042509	regulation of tyrosine phosphorylation of STAT protein	7/305	82/18903	0.000359203	0.00183669	0.000930727	KIT/IL6R/PTPN2/LYN/IL6/IL18/CAV1	7	0.853659
BP	GO:0060395	SMAD protein signal transduction	7/305	82/18903	0.000359203	0.00183669	0.000930727	BMP6/TGFB2/TGFB1/BMP4/SMAD3/INHBB/TGFBR1	7	0.853659
BP	GO:2001021	negative regulation of response to DNA damage stimulus	7/305	82/18903	0.000359203	0.00183669	0.000930727	ZNF385A/OGG1/KDM1A/CHEK2/SFRP2/RPS3/ING2	7	0.853659
BP	GO:0019882	antigen processing and presentation	8/305	108/18903	0.000365184	0.00186529	0.000945217	SLC11A1/CTSS/THBS1/CCR7/CD8A/PYCARD/ICAM1/CTSF	8	0.740741
BP	GO:0002790	peptide secretion	12/305	230/18903	0.000376389	0.00192047	0.000973179	BLK/PPARD/ADORA1/RAF1/SREBF1/ALOX5/IL6/FOXO1/TCF7L2/BAD/INHBB/SSTR5	12	0.521739
BP	GO:0002223	stimulatory C-type lectin receptor signaling pathway	4/305	22/18903	0.000386402	0.00195903	0.000992719	SYK/LYN/TYROBP/PAK1	4	1.81818
BP	GO:0010042	response to manganese ion	4/305	22/18903	0.000386402	0.00195903	0.000992719	TFRC/SOD2/EIF2S1/TSPO	4	1.81818
BP	GO:0032069	regulation of nuclease activity	4/305	22/18903	0.000386402	0.00195903	0.000992719	HMGB2/PRKCD/DFFA/RPS3	4	1.81818
BP	GO:0050765	negative regulation of phagocytosis	4/305	22/18903	0.000386402	0.00195903	0.000992719	CD300A/TLR2/APPL1/SIRPA	4	1.81818
BP	GO:1990840	response to lectin	4/305	22/18903	0.000386402	0.00195903	0.000992719	SYK/LYN/TYROBP/PAK1	4	1.81818
BP	GO:1990858	cellular response to lectin	4/305	22/18903	0.000386402	0.00195903	0.000992719	SYK/LYN/TYROBP/PAK1	4	1.81818
BP	GO:1903322	positive regulation of protein modification by small protein conjugation or removal	9/305	137/18903	0.000388547	0.0019623	0.000994378	UBE2C/ZC3H12A/STUB1/SEPTIN4/LAPTM5/XIAP/CAV1/KDM1A/PLK1	9	0.656934
BP	GO:0045730	respiratory burst	5/305	39/18903	0.000388603	0.0019623	0.000994378	SLC11A1/RAC2/RAC1/PRDX2/PIK3CD	5	1.28205
BP	GO:0060251	regulation of glial cell proliferation	5/305	39/18903	0.000388603	0.0019623	0.000994378	LYN/IL6/NOTCH1/GFAP/TSPO	5	1.28205
BP	GO:0033209	tumor necrosis factor-mediated signaling pathway	8/305	109/18903	0.000388688	0.0019623	0.000994378	TNFRSF19/PTPN2/SYK/LAPTM5/CD70/XIAP/TNFRSF25/PYCARD	8	0.733945
BP	GO:0006998	nuclear envelope organization	6/305	60/18903	0.000404513	0.00203789	0.00103268	LMNB1/LMNB2/PRKCB/NDEL1/CHMP2A/PLK1	6	1
BP	GO:0055008	cardiac muscle tissue morphogenesis	6/305	60/18903	0.000404513	0.00203789	0.00103268	TGFB2/TGFB1/TPM1/NOTCH1/TGFBR1/POU4F1	6	1
BP	GO:0030522	intracellular receptor signaling pathway	13/305	266/18903	0.000406715	0.00204683	0.00103722	AKR1C3/PPARD/TLR4/UBA5/NR4A3/SREBF1/STAT3/PAK1/XIAP/KDM1A/NCOA4/EZH2/UFM1	13	0.488722
BP	GO:0007173	epidermal growth factor receptor signaling pathway	8/305	110/18903	0.000413407	0.00207615	0.00105207	PDPK1/ADORA1/PTPN2/TGFB1/EGF/SNX6/PIK3C2A/PLAUR	8	0.727273
BP	GO:2000060	positive regulation of ubiquitin-dependent protein catabolic process	8/305	110/18903	0.000413407	0.00207615	0.00105207	STUB1/NFE2L2/AURKA/PLK3/LAPTM5/CAV1/EGF/PLK1	8	0.727273
BP	GO:0097194	execution phase of apoptosis	7/305	84/18903	0.000416395	0.00208896	0.00105856	ZC3H12A/HTRA2/BBC3/STK24/IL6/AIFM1/DFFA	7	0.833333
BP	GO:0043588	skin development	14/305	302/18903	0.000418998	0.00209982	0.00106406	AKR1C3/ITGB4/ITGA6/ITGA3/MAP2K1/FLNB/KRT8/TNFRSF19/GLI2/TGFB2/IL18/RYR1/NOTCH1/EZH2	14	0.463576
BP	GO:0072175	epithelial tube formation	9/305	139/18903	0.000432179	0.00216361	0.00109639	STK3/TGFB2/LIAS/TGFB1/BMP4/EGF/PIK3CD/SFRP2/RET	9	0.647482
BP	GO:0006882	cellular zinc ion homeostasis	5/305	40/18903	0.000438313	0.00218372	0.00110658	MT1G/SLC39A14/SLC39A8/S100A9/LCK	5	1.25
BP	GO:0042307	positive regulation of protein import into nucleus	5/305	40/18903	0.000438313	0.00218372	0.00110658	ZC3H12A/TGFB1/SMAD3/PRKCD/FLNA	5	1.25
BP	GO:0140467	integrated stress response signaling	5/305	40/18903	0.000438313	0.00218372	0.00110658	NFE2L2/CREB3/PTPN2/EIF2S1/PPP1R15A	5	1.25
BP	GO:1900016	negative regulation of cytokine production involved in inflammatory response	5/305	40/18903	0.000438313	0.00218372	0.00110658	ZC3H12A/SIRPA/MEFV/PYCARD/EZH2	5	1.25
BP	GO:0030510	regulation of BMP signaling pathway	8/305	111/18903	0.00043939	0.00218372	0.00110658	ITGA3/KDR/BMP4/XIAP/NOTCH1/SORL1/SKIL/SFRP2	8	0.720721
BP	GO:0042177	negative regulation of protein catabolic process	8/305	111/18903	0.00043939	0.00218372	0.00110658	PBK/CTSA/IL10/TIMP3/TLK2/DEDD/SMAD3/FLNA	8	0.720721
BP	GO:0071347	cellular response to interleukin-1	8/305	111/18903	0.00043939	0.00218372	0.00110658	ZC3H12A/MYD88/IL6/SIRPA/CAMP/PYCARD/INHBB/CXCL8	8	0.720721
BP	GO:0016049	cell growth	19/305	493/18903	0.000440326	0.0021861	0.00110779	PPARD/VEGFA/ENO1/CIB1/ING5/CXCR4/TGFB2/TGFB1/G6PD/AURKA/NDEL1/LAMTOR1/SMAD3/STK11/S100A9/SFRP2/TGFBR1/MAP2K5/CDKN1B	19	0.385396
BP	GO:0048041	focal adhesion assembly	7/305	85/18903	0.000447598	0.0022199	0.00112491	VEGFA/KDR/ARHGEF7/THBS1/POLDIP2/RAC1/SMAD3	7	0.823529
BP	GO:2000058	regulation of ubiquitin-dependent protein catabolic process	10/305	170/18903	0.000451904	0.00223422	0.00113217	PBK/STUB1/NFE2L2/AURKA/PLK3/TLK2/LAPTM5/CAV1/EGF/PLK1	10	0.588235
BP	GO:0002705	positive regulation of leukocyte mediated immunity	9/305	140/18903	0.000455461	0.00223422	0.00113217	TFRC/KIT/ITGAM/TGFB1/IL6/TYROBP/IL18/FADD/BTK	9	0.642857
BP	GO:0001821	histamine secretion	3/305	10/18903	0.000458888	0.00223422	0.00113217	LYN/VAMP8/BTK	3	3
BP	GO:0015911	long-chain fatty acid import across plasma membrane	3/305	10/18903	0.000458888	0.00223422	0.00113217	THBS1/SLC2A1/ACSL5	3	3
BP	GO:0030638	polyketide metabolic process	3/305	10/18903	0.000458888	0.00223422	0.00113217	AKR1C1/AKR1C2/AKR1C3	3	3
BP	GO:0030647	aminoglycoside antibiotic metabolic process	3/305	10/18903	0.000458888	0.00223422	0.00113217	AKR1C1/AKR1C2/AKR1C3	3	3
BP	GO:0032070	regulation of deoxyribonuclease activity	3/305	10/18903	0.000458888	0.00223422	0.00113217	PRKCD/DFFA/RPS3	3	3
BP	GO:0044598	doxorubicin metabolic process	3/305	10/18903	0.000458888	0.00223422	0.00113217	AKR1C1/AKR1C2/AKR1C3	3	3
BP	GO:0060397	growth hormone receptor signaling pathway via JAK-STAT	3/305	10/18903	0.000458888	0.00223422	0.00113217	STAT3/LYN/STAT5A	3	3
BP	GO:0060768	regulation of epithelial cell proliferation involved in prostate gland development	3/305	10/18903	0.000458888	0.00223422	0.00113217	NOTCH1/STK11/CDKN1B	3	3
BP	GO:0062042	regulation of cardiac epithelial to mesenchymal transition	3/305	10/18903	0.000458888	0.00223422	0.00113217	TGFB2/NOTCH1/TGFBR1	3	3
BP	GO:0070391	response to lipoteichoic acid	3/305	10/18903	0.000458888	0.00223422	0.00113217	TLR4/TLR2/CD14	3	3
BP	GO:0071223	cellular response to lipoteichoic acid	3/305	10/18903	0.000458888	0.00223422	0.00113217	TLR4/TLR2/CD14	3	3
BP	GO:0071421	manganese ion transmembrane transport	3/305	10/18903	0.000458888	0.00223422	0.00113217	SLC11A1/SLC39A14/SLC39A8	3	3
BP	GO:0097050	type B pancreatic cell apoptotic process	3/305	10/18903	0.000458888	0.00223422	0.00113217	IL6/TCF7L2/EIF2S1	3	3
BP	GO:1902946	protein localization to early endosome	3/305	10/18903	0.000458888	0.00223422	0.00113217	EZR/SORL1/EGF	3	3
BP	GO:1904181	positive regulation of membrane depolarization	3/305	10/18903	0.000458888	0.00223422	0.00113217	KDR/DCN/TSPO	3	3
BP	GO:2000048	negative regulation of cell-cell adhesion mediated by cadherin	3/305	10/18903	0.000458888	0.00223422	0.00113217	VEGFA/BMP6/NOTCH1	3	3
BP	GO:0019430	removal of superoxide radicals	4/305	23/18903	0.000461845	0.00223724	0.0011337	SOD2/NFE2L2/NOS3/PRDX2	4	1.73913
BP	GO:0060965	negative regulation of miRNA-mediated gene silencing	4/305	23/18903	0.000461845	0.00223724	0.0011337	ZC3H12A/STAT3/TGFB1/IL6	4	1.73913
BP	GO:0150146	cell junction disassembly	4/305	23/18903	0.000461845	0.00223724	0.0011337	ITGAM/CX3CR1/ARF6/TGFBR1	4	1.73913
BP	GO:1901032	negative regulation of response to reactive oxygen species	4/305	23/18903	0.000461845	0.00223724	0.0011337	NFE2L2/NR4A3/IL10/HGF	4	1.73913
BP	GO:1905709	negative regulation of membrane permeability	4/305	23/18903	0.000461845	0.00223724	0.0011337	HK2/RASIP1/BNIP3/SLC25A5	4	1.73913
BP	GO:0007260	tyrosine phosphorylation of STAT protein	7/305	86/18903	0.000480639	0.00232592	0.00117864	KIT/IL6R/PTPN2/LYN/IL6/IL18/CAV1	7	0.813953
BP	GO:0032233	positive regulation of actin filament bundle assembly	6/305	62/18903	0.000483519	0.00233044	0.00118093	PAK1/TPM1/RAC1/SMAD3/CCN2/TGFBR1	6	0.967742
BP	GO:0043030	regulation of macrophage activation	6/305	62/18903	0.000483519	0.00233044	0.00118093	ZC3H12A/TLR4/IL10/IL6/THBS1/IL4R	6	0.967742
BP	GO:0046824	positive regulation of nucleocytoplasmic transport	6/305	62/18903	0.000483519	0.00233044	0.00118093	ZC3H12A/TGFB1/TCF7L2/SMAD3/PRKCD/FLNA	6	0.967742
BP	GO:0060393	regulation of pathway-restricted SMAD protein phosphorylation	6/305	62/18903	0.000483519	0.00233044	0.00118093	BMP6/TGFB2/TGFB1/BMP4/INHBB/TGFBR1	6	0.967742
BP	GO:1905314	semi-lunar valve development	5/305	41/18903	0.000492669	0.00237215	0.00120206	NOS3/TGFB2/TGFB1/BMP4/NOTCH1	5	1.21951
BP	GO:0014910	regulation of smooth muscle cell migration	7/305	87/18903	0.000515596	0.00247507	0.00125422	PPARD/TLR4/NFE2L2/NR4A3/CYP1B1/TPM1/SORL1	7	0.804598
BP	GO:0019915	lipid storage	7/305	87/18903	0.000515596	0.00247507	0.00125422	PPARD/ZC3H12A/SREBF1/PTPN2/IL6/CAV1/IKBKE	7	0.804598
BP	GO:0050672	negative regulation of lymphocyte proliferation	7/305	87/18903	0.000515596	0.00247507	0.00125422	BLK/CD300A/IL10/LYN/BMP4/TYROBP/BTK	7	0.804598
BP	GO:0002062	chondrocyte differentiation	8/305	114/18903	0.000525396	0.00251706	0.0012755	BMP6/SLC39A14/TGFB1/BMP4/SMAD3/CCN2/SFRP2/TGFBR1	8	0.701754
BP	GO:0009408	response to heat	8/305	114/18903	0.000525396	0.00251706	0.0012755	HMOX1/STUB1/HTRA2/NOS3/LYN/THBS1/EIF2S1/CD14	8	0.701754
BP	GO:0055123	digestive system development	9/305	143/18903	0.000531572	0.0025441	0.0012892	KIT/GLI2/TGFB2/BMP4/NOTCH1/SMAD3/SFRP2/CXCL8/RET	9	0.629371
BP	GO:1902903	regulation of supramolecular fiber organization	16/305	384/18903	0.000539062	0.00257737	0.00130606	CIB1/ARHGEF7/PAK1/TPM1/GPX1/RAC1/CCR7/SMAD3/PRKCD/CCN2/RPS3/PYCARD/ARF6/TGFBR1/FLNA/CDKN1B	16	0.416667
BP	GO:0046631	alpha-beta T cell activation	10/305	174/18903	0.000542434	0.00259091	0.00131292	BCL3/ZC3H12A/IRF1/CD300A/IL6R/STAT3/SYK/IL6/IL18/IL4R	10	0.574713
BP	GO:0036010	protein localization to endosome	4/305	24/18903	0.00054722	0.00259307	0.00131401	EZR/SORL1/EGF/ARF6	4	1.66667
BP	GO:0038095	Fc-epsilon receptor signaling pathway	4/305	24/18903	0.00054722	0.00259307	0.00131401	NR4A3/SYK/LYN/BTK	4	1.66667
BP	GO:0050855	regulation of B cell receptor signaling pathway	4/305	24/18903	0.00054722	0.00259307	0.00131401	BLK/CD300A/LYN/PRKCB	4	1.66667
BP	GO:0060149	negative regulation of post-transcriptional gene silencing	4/305	24/18903	0.00054722	0.00259307	0.00131401	ZC3H12A/STAT3/TGFB1/IL6	4	1.66667
BP	GO:0060352	cell adhesion molecule production	4/305	24/18903	0.00054722	0.00259307	0.00131401	NOTCH1/CAV1/PPIA/CXCL8	4	1.66667
BP	GO:0060907	positive regulation of macrophage cytokine production	4/305	24/18903	0.00054722	0.00259307	0.00131401	TLR4/MYD88/LAPTM5/PYCARD	4	1.66667
BP	GO:0060967	negative regulation of gene silencing by RNA	4/305	24/18903	0.00054722	0.00259307	0.00131401	ZC3H12A/STAT3/TGFB1/IL6	4	1.66667
BP	GO:1900369	negative regulation of post-transcriptional gene silencing by RNA	4/305	24/18903	0.00054722	0.00259307	0.00131401	ZC3H12A/STAT3/TGFB1/IL6	4	1.66667
BP	GO:0014002	astrocyte development	5/305	42/18903	0.000551943	0.00259773	0.00131638	TLR4/IL6/GFAP/IFNGR1/S100A9	5	1.19048
BP	GO:0050892	intestinal absorption	5/305	42/18903	0.000551943	0.00259773	0.00131638	AKR1C1/ACO1/NPC1/LPCAT3/EZR	5	1.19048
BP	GO:0055069	zinc ion homeostasis	5/305	42/18903	0.000551943	0.00259773	0.00131638	MT1G/SLC39A14/SLC39A8/S100A9/LCK	5	1.19048
BP	GO:0071354	cellular response to interleukin-6	5/305	42/18903	0.000551943	0.00259773	0.00131638	IL6R/STAT3/PTPN2/IL6/CAMP	5	1.19048
BP	GO:0002312	B cell activation involved in immune response	7/305	88/18903	0.000552548	0.00259773	0.00131638	BCL3/TFRC/TLR4/MSH6/IL10/TGFB1/IL6	7	0.795455
BP	GO:0032370	positive regulation of lipid transport	7/305	88/18903	0.000552548	0.00259773	0.00131638	BMP6/PRELID1/LPCAT3/CAV1/ACSL5/PRKCD/P2RX4	7	0.795455
BP	GO:0032945	negative regulation of mononuclear cell proliferation	7/305	88/18903	0.000552548	0.00259773	0.00131638	BLK/CD300A/IL10/LYN/BMP4/TYROBP/BTK	7	0.795455
BP	GO:0043367	CD4-positive	alpha-beta T cell differentiation	7/305	88/18903	0.000552548	0.00259773	0.00131638	BCL3/ZC3H12A/IL6R/STAT3/IL6/IL18/IL4R	7	0.795455
BP	GO:0042445	hormone metabolic process	12/305	241/18903	0.000571524	0.00268431	0.00136025	AKR1C1/AKR1C2/AKR1C3/STUB1/BMP6/CYP1B1/TCF7L2/CTSZ/CTSB/TSPO/SGPL1/CTSG	12	0.497925
BP	GO:0002218	activation of innate immune response	6/305	64/18903	0.000574048	0.00268825	0.00136225	TLR4/SYK/LYN/TYROBP/PAK1/PYCARD	6	0.9375
BP	GO:0051893	regulation of focal adhesion assembly	6/305	64/18903	0.000574048	0.00268825	0.00136225	VEGFA/KDR/THBS1/POLDIP2/RAC1/SMAD3	6	0.9375
BP	GO:0090109	regulation of cell-substrate junction assembly	6/305	64/18903	0.000574048	0.00268825	0.00136225	VEGFA/KDR/THBS1/POLDIP2/RAC1/SMAD3	6	0.9375
BP	GO:0045089	positive regulation of innate immune response	9/305	145/18903	0.000587881	0.00275034	0.00139371	TLR4/SYK/LYN/TYROBP/FADD/PAK1/HMGB2/PYCARD/IKBKE	9	0.62069
BP	GO:0002347	response to tumor cell	5/305	43/18903	0.000616414	0.00287151	0.00145511	DAPK1/PRF1/LAPTM5/PRDX2/NOTCH1	5	1.16279
BP	GO:0033574	response to testosterone	5/305	43/18903	0.000616414	0.00287151	0.00145511	THBS1/CA9/BAD/NCOA4/TSPO	5	1.16279
BP	GO:0060412	ventricular septum morphogenesis	5/305	43/18903	0.000616414	0.00287151	0.00145511	NOS3/TGFB2/BMP4/NOTCH1/TGFBR1	5	1.16279
BP	GO:0019827	stem cell population maintenance	10/305	177/18903	0.000619777	0.00287151	0.00145511	PADI4/RAF1/KIT/MYC/STAT3/TRIM8/FOXO1/NOTCH1/GATA2/ING2	10	0.564972
BP	GO:0002604	regulation of dendritic cell antigen processing and presentation	3/305	11/18903	0.00062345	0.00287151	0.00145511	SLC11A1/THBS1/CCR7	3	2.72727
BP	GO:0010917	negative regulation of mitochondrial membrane potential	3/305	11/18903	0.00062345	0.00287151	0.00145511	BNIP3/PRELID1/PMAIP1	3	2.72727
BP	GO:0042118	endothelial cell activation	3/305	11/18903	0.00062345	0.00287151	0.00145511	PPIA/P2RX4/TGFBR1	3	2.72727
BP	GO:0045837	negative regulation of membrane potential	3/305	11/18903	0.00062345	0.00287151	0.00145511	BNIP3/PRELID1/PMAIP1	3	2.72727
BP	GO:0051081	nuclear membrane disassembly	3/305	11/18903	0.00062345	0.00287151	0.00145511	PRKCB/NDEL1/PLK1	3	2.72727
BP	GO:0060767	epithelial cell proliferation involved in prostate gland development	3/305	11/18903	0.00062345	0.00287151	0.00145511	NOTCH1/STK11/CDKN1B	3	2.72727
BP	GO:0090184	positive regulation of kidney development	3/305	11/18903	0.00062345	0.00287151	0.00145511	MYC/BMP4/RET	3	2.72727
BP	GO:0097400	interleukin-17-mediated signaling pathway	3/305	11/18903	0.00062345	0.00287151	0.00145511	NOTCH1/IL17RA/IKBKE	3	2.72727
BP	GO:1902510	regulation of apoptotic DNA fragmentation	3/305	11/18903	0.00062345	0.00287151	0.00145511	IL6/AIFM1/DFFA	3	2.72727
BP	GO:1905668	positive regulation of protein localization to endosome	3/305	11/18903	0.00062345	0.00287151	0.00145511	EZR/SORL1/EGF	3	2.72727
BP	GO:2000727	positive regulation of cardiac muscle cell differentiation	3/305	11/18903	0.00062345	0.00287151	0.00145511	TGFB1/BMP4/ARRB2	3	2.72727
BP	GO:2001241	positive regulation of extrinsic apoptotic signaling pathway in absence of ligand	3/305	11/18903	0.00062345	0.00287151	0.00145511	HTRA2/PPP1CA/RET	3	2.72727
BP	GO:0040014	regulation of multicellular organism growth	6/305	65/18903	0.00062398	0.00287151	0.00145511	CDK4/HTRA2/STAT3/EZR/STAT5A/SGPL1	6	0.923077
BP	GO:0060191	regulation of lipase activity	7/305	90/18903	0.000632761	0.00290633	0.00147276	ANGPTL4/PDPK1/KIT/HRAS/SORT1/FGFR1/HTR2B	7	0.777778
BP	GO:0070098	chemokine-mediated signaling pathway	7/305	90/18903	0.000632761	0.00290633	0.00147276	CXCL1/CIB1/CXCR4/LYN/CCR7/CX3CR1/CXCL8	7	0.777778
BP	GO:0001503	ossification	17/305	429/18903	0.000641782	0.00293753	0.00148857	FGR/BMP6/IL6R/ALOX5/GLI2/TGFB2/TGFB1/SORT1/HGF/BMP4/IL6/RYR1/NOTCH1/KL/SMAD3/CCN2/SFRP2	17	0.39627
BP	GO:0003323	type B pancreatic cell development	4/305	25/18903	0.000643237	0.00293753	0.00148857	PDPK1/BMP6/BMP4/BAD	4	1.6
BP	GO:0045649	regulation of macrophage differentiation	4/305	25/18903	0.000643237	0.00293753	0.00148857	PTPN2/TGFB1/FADD/GATA2	4	1.6
BP	GO:0071450	cellular response to oxygen radical	4/305	25/18903	0.000643237	0.00293753	0.00148857	SOD2/NFE2L2/NOS3/PRDX2	4	1.6
BP	GO:0071451	cellular response to superoxide	4/305	25/18903	0.000643237	0.00293753	0.00148857	SOD2/NFE2L2/NOS3/PRDX2	4	1.6
BP	GO:0090023	positive regulation of neutrophil chemotaxis	4/305	25/18903	0.000643237	0.00293753	0.00148857	RAC2/RAC1/CCR7/CXCL8	4	1.6
BP	GO:0048771	tissue remodeling	10/305	179/18903	0.000676236	0.00308094	0.00156124	TFRC/NOS3/SYK/TGFB1/IL7/IL6/IL18/GPR137/CAV1/FLNA	10	0.558659
BP	GO:0090276	regulation of peptide hormone secretion	10/305	179/18903	0.000676236	0.00308094	0.00156124	BLK/PPARD/SREBF1/ALOX5/IL6/FOXO1/TCF7L2/BAD/INHBB/SSTR5	10	0.558659
BP	GO:0034605	cellular response to heat	6/305	66/18903	0.000677215	0.00308094	0.00156124	HMOX1/STUB1/HTRA2/LYN/THBS1/EIF2S1	6	0.909091
BP	GO:0060389	pathway-restricted SMAD protein phosphorylation	6/305	66/18903	0.000677215	0.00308094	0.00156124	BMP6/TGFB2/TGFB1/BMP4/INHBB/TGFBR1	6	0.909091
BP	GO:1903573	negative regulation of response to endoplasmic reticulum stress	5/305	44/18903	0.000686367	0.00311665	0.00157934	ALOX5/CREB3/LPCAT3/PPP1R15A/GRINA	5	1.13636
BP	GO:1904706	negative regulation of vascular associated smooth muscle cell proliferation	5/305	44/18903	0.000686367	0.00311665	0.00157934	HMOX1/SOD2/IL10/TPM1/CDKN1B	5	1.13636
BP	GO:0031398	positive regulation of protein ubiquitination	8/305	119/18903	0.000698669	0.00316951	0.00160612	UBE2C/STUB1/SEPTIN4/LAPTM5/XIAP/CAV1/KDM1A/PLK1	8	0.672269
BP	GO:0061351	neural precursor cell proliferation	9/305	149/18903	0.000715181	0.00324134	0.00164252	VEGFA/MELK/LYN/FOXO1/NOTCH1/KDM1A/EGF/CX3CR1/GATA2	9	0.604027
BP	GO:0009791	post-embryonic development	7/305	92/18903	0.000721947	0.00326582	0.00165493	VEGFA/SOD2/ACO1/KDR/BMP4/SGPL1/TGFBR1	7	0.76087
BP	GO:0032273	positive regulation of protein polymerization	7/305	92/18903	0.000721947	0.00326582	0.00165493	PAK1/RAC1/CCR7/RPS3/PYCARD/ARF6/CDKN1B	7	0.76087
BP	GO:0070613	regulation of protein processing	6/305	67/18903	0.000733898	0.00331362	0.00167915	ENO1/THBS1/LPCAT3/XIAP/CTSZ/PLAUR	6	0.895522
BP	GO:1901224	positive regulation of NIK/NF-kappaB signaling	6/305	67/18903	0.000733898	0.00331362	0.00167915	TLR4/TLR2/LAPTM5/IL18/CD14/RPS3	6	0.895522
BP	GO:0110148	biomineralization	10/305	181/18903	0.000736875	0.00332392	0.00168437	FGR/BMP6/ADORA1/NOS3/ALOX5/TGFB1/BMP4/NOTCH1/KL/SMAD3	10	0.552486
BP	GO:0002821	positive regulation of adaptive immune response	8/305	120/18903	0.000738296	0.0033272	0.00168603	SLC11A1/TFRC/TGFB1/IL6/IL18/FADD/BTK/PYCARD	8	0.666667
BP	GO:0050857	positive regulation of antigen receptor-mediated signaling pathway	4/305	26/18903	0.000750607	0.00337545	0.00171048	PRKCB/CCR7/LCK/RPS3	4	1.53846
BP	GO:0070102	interleukin-6-mediated signaling pathway	4/305	26/18903	0.000750607	0.00337545	0.00171048	IL6R/STAT3/PTPN2/IL6	4	1.53846
BP	GO:0006874	cellular calcium ion homeostasis	13/305	284/18903	0.000751119	0.00337545	0.00171048	BNIP3/PDPK1/ADORA1/ITPR3/LYN/PRKCB/RYR1/CAV1/CCR7/LCK/GRINA/HTR2B/FLNA	13	0.457746
BP	GO:0070741	response to interleukin-6	5/305	45/18903	0.000762091	0.00341834	0.00173221	IL6R/STAT3/PTPN2/IL6/CAMP	5	1.11111
BP	GO:1900744	regulation of p38MAPK cascade	5/305	45/18903	0.000762091	0.00341834	0.00173221	VEGFA/ZC3H12A/HGF/BMP4/EZR	5	1.11111
BP	GO:0009416	response to light stimulus	14/305	321/18903	0.000763838	0.00342297	0.00173456	BCL3/PBK/MSH6/KIT/MYC/PPP1CA/MMP1/GPX1/EIF2S1/OGG1/KDM1A/STK11/PRKCD/NOC2L	14	0.436137
BP	GO:0002822	regulation of adaptive immune response based on somatic recombination of immune receptors built from immunoglobulin superfamily domains	10/305	182/18903	0.000768834	0.00343504	0.00174068	SLC11A1/ZC3H12A/TFRC/IL10/TGFB1/IL6/IL18/IL4R/FADD/BTK	10	0.549451
BP	GO:0046890	regulation of lipid biosynthetic process	10/305	182/18903	0.000768834	0.00343504	0.00174068	AKR1C3/BMP6/CDK4/SREBF1/ABCA2/LPCAT3/PRKCD/TSPO/SIRT3/HTR2B	10	0.549451
BP	GO:0045185	maintenance of protein location	7/305	93/18903	0.000770121	0.00343504	0.00174068	HK2/IL10/CAV1/SORL1/TSPO/VPS13C/FLNA	7	0.752688
BP	GO:0051781	positive regulation of cell division	7/305	93/18903	0.000770121	0.00343504	0.00174068	VEGFA/TGFB2/TGFB1/BIRC5/POLDIP2/HTR2B/SSTR5	7	0.752688
BP	GO:1904705	regulation of vascular associated smooth muscle cell proliferation	7/305	93/18903	0.000770121	0.00343504	0.00174068	HMOX1/SOD2/NR4A3/IL10/ERN1/TPM1/CDKN1B	7	0.752688
BP	GO:0072659	protein localization to plasma membrane	13/305	285/18903	0.000775872	0.00345747	0.00175204	PDPK1/ITGA3/CIB1/SLC9A3R1/RHOG/TGFB1/APPL1/VAMP8/SQSTM1/EZR/GGA3/ARF6/FLNA	13	0.45614
BP	GO:0030301	cholesterol transport	8/305	121/18903	0.000779713	0.00346813	0.00175744	AKR1C1/NPC1/ABCA2/LPCAT3/LAMTOR1/CAV1/EGF/TSPO	8	0.661157
BP	GO:0051101	regulation of DNA binding	8/305	121/18903	0.000779713	0.00346813	0.00175744	HMOX1/BCL3/TGFB1/KDM1A/HMGB2/EGF/PLAUR/POU4F1	8	0.661157
BP	GO:0016485	protein processing	12/305	250/18903	0.00078883	0.00350217	0.00177469	ENO1/HTRA2/CTSS/THBS1/LPCAT3/FADD/XIAP/CTSZ/BAD/PYCARD/PLAUR/CTSG	12	0.48
BP	GO:0060047	heart contraction	12/305	250/18903	0.00078883	0.00350217	0.00177469	ZC3H12A/ADORA1/NOS3/SREBF1/CXCR4/TGFB2/TPM1/GPX1/CAV1/CCN2/P2RX4/FLNA	12	0.48
BP	GO:0048880	sensory system development	16/305	398/18903	0.000790478	0.00350624	0.00177675	VEGFA/BMP6/ITGAM/STAT3/TGFB2/KDR/CYP1B1/BMP4/NTRK2/NOTCH1/SKIL/SMAD3/TGFBR1/RET/CDKN1B/POU4F1	16	0.40201
BP	GO:0042987	amyloid precursor protein catabolic process	6/305	68/18903	0.000794181	0.00351289	0.00178013	LYN/ABCA2/NTRK2/IFNGR1/SORL1/GGA3	6	0.882353
BP	GO:0043550	regulation of lipid kinase activity	6/305	68/18903	0.000794181	0.00351289	0.00178013	FGR/KIT/TGFB1/LYN/CCR7/EEF1A2	6	0.882353
BP	GO:0048663	neuron fate commitment	6/305	68/18903	0.000794181	0.00351289	0.00178013	GLI2/BMP4/NOTCH1/GATA2/TGFBR1/POU4F1	6	0.882353
BP	GO:0035304	regulation of protein dephosphorylation	7/305	94/18903	0.000820802	0.00359987	0.0018242	ADORA1/CD300A/TGFB1/PPP1R15A/PPIA/PRKCD/MGAT5	7	0.744681
BP	GO:0002887	negative regulation of myeloid leukocyte mediated immunity	3/305	12/18903	0.000821367	0.00359987	0.0018242	HMOX1/CD300A/CX3CR1	3	2.5
BP	GO:0003157	endocardium development	3/305	12/18903	0.000821367	0.00359987	0.0018242	STK3/KDR/NOTCH1	3	2.5
BP	GO:0014745	negative regulation of muscle adaptation	3/305	12/18903	0.000821367	0.00359987	0.0018242	NOS3/FOXO1/SMAD3	3	2.5
BP	GO:0030397	membrane disassembly	3/305	12/18903	0.000821367	0.00359987	0.0018242	PRKCB/NDEL1/PLK1	3	2.5
BP	GO:0036295	cellular response to increased oxygen levels	3/305	12/18903	0.000821367	0.00359987	0.0018242	ATG7/FOXO1/CAV1	3	2.5
BP	GO:0048103	somatic stem cell division	3/305	12/18903	0.000821367	0.00359987	0.0018242	KIT/TGFB2/NOTCH1	3	2.5
BP	GO:0090435	protein localization to nuclear envelope	3/305	12/18903	0.000821367	0.00359987	0.0018242	LMNB1/LMNB2/PLK1	3	2.5
BP	GO:1900272	negative regulation of long-term synaptic potentiation	3/305	12/18903	0.000821367	0.00359987	0.0018242	ADORA1/TYROBP/CX3CR1	3	2.5
BP	GO:1905666	regulation of protein localization to endosome	3/305	12/18903	0.000821367	0.00359987	0.0018242	EZR/SORL1/EGF	3	2.5
BP	GO:0030278	regulation of ossification	8/305	122/18903	0.000822978	0.00360363	0.00182611	BMP6/ALOX5/TGFB2/TGFB1/BMP4/NOTCH1/KL/SMAD3	8	0.655738
BP	GO:0010611	regulation of cardiac muscle hypertrophy	6/305	69/18903	0.000858215	0.00374764	0.00189908	NR4A3/G6PD/FOXO1/NOTCH1/SMAD3/P2RX4	6	0.869565
BP	GO:0034394	protein localization to cell surface	6/305	69/18903	0.000858215	0.00374764	0.00189908	ABCA2/TYROBP/EGF/GGA3/ARF6/FLNA	6	0.869565
BP	GO:0046847	filopodium assembly	6/305	69/18903	0.000858215	0.00374764	0.00189908	ITGB4/EZR/CCR7/PRKCD/ARF6/TGFBR1	6	0.869565
BP	GO:0071482	cellular response to light stimulus	8/305	123/18903	0.00086815	0.00378205	0.00191652	PBK/MYC/MMP1/EIF2S1/KDM1A/STK11/PRKCD/NOC2L	8	0.650407
BP	GO:0002092	positive regulation of receptor internalization	4/305	27/18903	0.000870046	0.00378205	0.00191652	VEGFA/SYK/ARRB2/EGF	4	1.48148
BP	GO:0031639	plasminogen activation	4/305	27/18903	0.000870046	0.00378205	0.00191652	ENO1/THBS1/CTSZ/PLAUR	4	1.48148
BP	GO:0032967	positive regulation of collagen biosynthetic process	4/305	27/18903	0.000870046	0.00378205	0.00191652	TGFB1/BMP4/ARRB2/CCN2	4	1.48148
BP	GO:2000737	negative regulation of stem cell differentiation	4/305	27/18903	0.000870046	0.00378205	0.00191652	NFE2L2/STAT3/NOTCH1/EZH2	4	1.48148
BP	GO:0014909	smooth muscle cell migration	7/305	95/18903	0.000874081	0.0037927	0.00192192	PPARD/TLR4/NFE2L2/NR4A3/CYP1B1/TPM1/SORL1	7	0.736842
BP	GO:0045638	negative regulation of myeloid cell differentiation	7/305	95/18903	0.000874081	0.0037927	0.00192192	TLR4/CIB1/MYC/PTPN2/LYN/GPR137/GATA2	7	0.736842
BP	GO:0006109	regulation of carbohydrate metabolic process	10/305	186/18903	0.000908305	0.00393763	0.00199536	PMAIP1/STAT3/PTPN2/TGFB1/PPP1CA/FOXO1/BAD/EGF/STK11/RUBCNL	10	0.537634
BP	GO:0031109	microtubule polymerization or depolymerization	8/305	124/18903	0.000915291	0.00396074	0.00200707	CIB1/ARHGEF7/NDEL1/PAK1/RAC1/KIF2C/RPS3/CDKN1B	8	0.645161
BP	GO:0051209	release of sequestered calcium ion into cytosol	8/305	124/18903	0.000915291	0.00396074	0.00200707	PDPK1/ITPR3/LYN/RYR1/CCR7/LCK/HTR2B/FLNA	8	0.645161
BP	GO:0003073	regulation of systemic arterial blood pressure	7/305	96/18903	0.000930051	0.00401373	0.00203392	SOD2/ADORA1/NOS3/TPM1/CTSZ/KL/CTSG	7	0.729167
BP	GO:0045807	positive regulation of endocytosis	7/305	96/18903	0.000930051	0.00401373	0.00203392	VEGFA/SYK/APPL1/ARRB2/EGF/CD14/GATA2	7	0.729167
BP	GO:0070664	negative regulation of leukocyte proliferation	7/305	96/18903	0.000930051	0.00401373	0.00203392	BLK/CD300A/IL10/LYN/BMP4/TYROBP/BTK	7	0.729167
BP	GO:0048469	cell maturation	10/305	187/18903	0.000946237	0.0040799	0.00206745	VEGFA/KDR/G6PD/AURKA/DLD/FEM1B/KDM1A/BTK/GATA2/RET	10	0.534759
BP	GO:0050871	positive regulation of B cell activation	9/305	155/18903	0.000947544	0.00408186	0.00206845	TFRC/TLR4/IL10/SYK/TGFB1/IL7/IL6/BAD/BTK	9	0.580645
BP	GO:0001952	regulation of cell-matrix adhesion	8/305	125/18903	0.000964462	0.00414355	0.00209971	VEGFA/CIB1/KDR/THBS1/POLDIP2/RAC1/CCR7/SMAD3	8	0.64
BP	GO:0019730	antimicrobial humoral response	8/305	125/18903	0.000964462	0.00414355	0.00209971	SLC11A1/CXCL1/BCL3/GAPDH/CAMP/S100A9/CXCL8/CTSG	8	0.64
BP	GO:0051283	negative regulation of sequestering of calcium ion	8/305	125/18903	0.000964462	0.00414355	0.00209971	PDPK1/ITPR3/LYN/RYR1/CCR7/LCK/HTR2B/FLNA	8	0.64
BP	GO:0032970	regulation of actin filament-based process	16/305	406/18903	0.000974684	0.00418371	0.00212006	ADORA1/RAC2/HRAS/RHOG/PAK1/TPM1/RAC1/CAV1/CCR7/SMAD3/PRKCD/CCN2/PYCARD/ARF6/TGFBR1/FLNA	16	0.394089
BP	GO:0043502	regulation of muscle adaptation	7/305	97/18903	0.000988806	0.00424052	0.00214885	NR4A3/NOS3/G6PD/FOXO1/NOTCH1/SMAD3/P2RX4	7	0.721649
BP	GO:0002548	monocyte chemotaxis	6/305	71/18903	0.000998161	0.00426769	0.00216261	IL6R/CREB3/LYN/IL6/CX3CR1/CTSG	6	0.84507
BP	GO:0032715	negative regulation of interleukin-6 production	6/305	71/18903	0.000998161	0.00426769	0.00216261	ZC3H12A/TLR4/IL10/HGF/ARRB2/SIRPA	6	0.84507
BP	GO:0000303	response to superoxide	4/305	28/18903	0.00100227	0.00426769	0.00216261	SOD2/NFE2L2/NOS3/PRDX2	4	1.42857
BP	GO:0002052	positive regulation of neuroblast proliferation	4/305	28/18903	0.00100227	0.00426769	0.00216261	VEGFA/NOTCH1/KDM1A/CX3CR1	4	1.42857
BP	GO:0010714	positive regulation of collagen metabolic process	4/305	28/18903	0.00100227	0.00426769	0.00216261	TGFB1/BMP4/ARRB2/CCN2	4	1.42857
BP	GO:0070723	response to cholesterol	4/305	28/18903	0.00100227	0.00426769	0.00216261	TGFB1/ABCA2/INHBB/TGFBR1	4	1.42857
BP	GO:0071624	positive regulation of granulocyte chemotaxis	4/305	28/18903	0.00100227	0.00426769	0.00216261	RAC2/RAC1/CCR7/CXCL8	4	1.42857
BP	GO:1902883	negative regulation of response to oxidative stress	4/305	28/18903	0.00100227	0.00426769	0.00216261	NFE2L2/NR4A3/IL10/HGF	4	1.42857
BP	GO:0003197	endocardial cushion development	5/305	48/18903	0.00102686	0.00435686	0.0022078	NOS3/TGFB2/BMP4/NOTCH1/TGFBR1	5	1.04167
BP	GO:0045747	positive regulation of Notch signaling pathway	5/305	48/18903	0.00102686	0.00435686	0.0022078	NOS3/KIT/STAT3/TGFB2/NOTCH1	5	1.04167
BP	GO:0048538	thymus development	5/305	48/18903	0.00102686	0.00435686	0.0022078	MAP2K1/RAF1/FADD/PRDX2/TGFBR1	5	1.04167
BP	GO:1902003	regulation of amyloid-beta formation	5/305	48/18903	0.00102686	0.00435686	0.0022078	ABCA2/NTRK2/IFNGR1/SORL1/GGA3	5	1.04167
BP	GO:0120162	positive regulation of cold-induced thermogenesis	7/305	98/18903	0.00105044	0.00442944	0.00224458	VEGFA/CXCR4/SYK/IL18/IL4R/CAV1/KDM1A	7	0.714286
BP	GO:0032494	response to peptidoglycan	3/305	13/18903	0.00105507	0.00442944	0.00224458	MYD88/IL6/CAMP	3	2.30769
BP	GO:0036006	cellular response to macrophage colony-stimulating factor stimulus	3/305	13/18903	0.00105507	0.00442944	0.00224458	TLR4/TLR2/PTPN2	3	2.30769
BP	GO:0048680	positive regulation of axon regeneration	3/305	13/18903	0.00105507	0.00442944	0.00224458	STK24/NDEL1/FLNA	3	2.30769
BP	GO:0051608	histamine transport	3/305	13/18903	0.00105507	0.00442944	0.00224458	LYN/VAMP8/BTK	3	2.30769
BP	GO:0070341	fat cell proliferation	3/305	13/18903	0.00105507	0.00442944	0.00224458	PPARD/SQSTM1/GATA2	3	2.30769
BP	GO:0070486	leukocyte aggregation	3/305	13/18903	0.00105507	0.00442944	0.00224458	NR4A3/RAC2/S100A9	3	2.30769
BP	GO:0090153	regulation of sphingolipid biosynthetic process	3/305	13/18903	0.00105507	0.00442944	0.00224458	ABCA2/PRKCD/SIRT3	3	2.30769
BP	GO:0097048	dendritic cell apoptotic process	3/305	13/18903	0.00105507	0.00442944	0.00224458	BLK/LYN/CCR7	3	2.30769
BP	GO:1903624	regulation of DNA catabolic process	3/305	13/18903	0.00105507	0.00442944	0.00224458	IL6/AIFM1/DFFA	3	2.30769
BP	GO:1905038	regulation of membrane lipid metabolic process	3/305	13/18903	0.00105507	0.00442944	0.00224458	ABCA2/PRKCD/SIRT3	3	2.30769
BP	GO:2000668	regulation of dendritic cell apoptotic process	3/305	13/18903	0.00105507	0.00442944	0.00224458	BLK/LYN/CCR7	3	2.30769
BP	GO:0001704	formation of primary germ layer	8/305	127/18903	0.00106915	0.00448068	0.00227055	LAMA3/LAMB3/ITGB4/ITGA3/MAP2K1/BMP4/SMAD3/SFRP2	8	0.629921
BP	GO:0051282	regulation of sequestering of calcium ion	8/305	127/18903	0.00106915	0.00448068	0.00227055	PDPK1/ITPR3/LYN/RYR1/CCR7/LCK/HTR2B/FLNA	8	0.629921
BP	GO:0014743	regulation of muscle hypertrophy	6/305	72/18903	0.00107439	0.00448694	0.00227372	NR4A3/G6PD/FOXO1/NOTCH1/SMAD3/P2RX4	6	0.833333
BP	GO:0046626	regulation of insulin receptor signaling pathway	6/305	72/18903	0.00107439	0.00448694	0.00227372	SIK2/CDK4/PTPN2/PRKCB/SORL1/PRKCD	6	0.833333
BP	GO:0070265	necrotic cell death	6/305	72/18903	0.00107439	0.00448694	0.00227372	BNIP3/PPIF/FADD/AIFM1/CAV1/TSPO	6	0.833333
BP	GO:1903317	regulation of protein maturation	6/305	72/18903	0.00107439	0.00448694	0.00227372	ENO1/THBS1/LPCAT3/XIAP/CTSZ/PLAUR	6	0.833333
BP	GO:0001678	cellular glucose homeostasis	9/305	158/18903	0.00108482	0.00451865	0.00228979	PPARD/HK2/SLC39A14/RAF1/ERN1/FOXO1/GPX1/BAD/ICAM1	9	0.56962
BP	GO:0044409	entry into host	9/305	158/18903	0.00108482	0.00451865	0.00228979	TFRC/CXCR4/NPC1/TRIM8/VAMP8/CTSB/CAV1/ICAM1/CXCL8	9	0.56962
BP	GO:0090101	negative regulation of transmembrane receptor protein serine/threonine kinase signaling pathway	9/305	158/18903	0.00108482	0.00451865	0.00228979	PDPK1/STUB1/NOTCH1/CAV1/SORL1/SKIL/SNX6/SFRP2/ING2	9	0.56962
BP	GO:0015980	energy derivation by oxidation of organic compounds	14/305	333/18903	0.00108684	0.00452313	0.00229206	BNIP3/SOD2/PRELID1/PPIF/ACO1/NR4A3/PDHB/MYC/PPP1CA/DLD/CISD1/KL/SIRT3/RUBCNL	14	0.42042
BP	GO:0044262	cellular carbohydrate metabolic process	13/305	296/18903	0.00109658	0.00455973	0.0023106	HK2/GNPTG/PGD/PMAIP1/STAT3/PTPN2/IDUA/PPP1CA/FOXO1/BAD/STK11/PFKFB3/RUBCNL	13	0.439189
BP	GO:0008217	regulation of blood pressure	10/305	191/18903	0.00111119	0.00461647	0.00233936	HMOX1/SOD2/ADORA1/NOS3/TPM1/CTSZ/KL/SMAD3/P2RX4/CTSG	10	0.52356
BP	GO:0030072	peptide hormone secretion	11/305	225/18903	0.00111462	0.0046267	0.00234454	BLK/PPARD/RAF1/SREBF1/ALOX5/IL6/FOXO1/TCF7L2/BAD/INHBB/SSTR5	11	0.488889
BP	GO:0051225	spindle assembly	8/305	128/18903	0.00112479	0.00466486	0.00236388	AURKA/BIRC5/POLDIP2/CHEK2/CHMP2A/RPS3/FLNA/PLK1	8	0.625
BP	GO:0003044	regulation of systemic arterial blood pressure mediated by a chemical signal	5/305	49/18903	0.00112865	0.00466874	0.00236584	SOD2/NOS3/TPM1/CTSZ/CTSG	5	1.02041
BP	GO:0042311	vasodilation	5/305	49/18903	0.00112865	0.00466874	0.00236584	PPARD/SOD2/ADORA1/NOS3/GPX1	5	1.02041
BP	GO:0048546	digestive tract morphogenesis	5/305	49/18903	0.00112865	0.00466874	0.00236584	GLI2/BMP4/NOTCH1/SMAD3/SFRP2	5	1.02041
BP	GO:0003015	heart process	12/305	261/18903	0.00114431	0.00472023	0.00239194	ZC3H12A/ADORA1/NOS3/SREBF1/CXCR4/TGFB2/TPM1/GPX1/CAV1/CCN2/P2RX4/FLNA	12	0.45977
BP	GO:0000305	response to oxygen radical	4/305	29/18903	0.00114801	0.00472023	0.00239194	SOD2/NFE2L2/NOS3/PRDX2	4	1.37931
BP	GO:0031571	mitotic G1 DNA damage checkpoint signaling	4/305	29/18903	0.00114801	0.00472023	0.00239194	RPS27L/PLK3/CHEK2/CDKN1B	4	1.37931
BP	GO:0034698	response to gonadotropin	4/305	29/18903	0.00114801	0.00472023	0.00239194	ITGA3/CYP1B1/NOTCH1/INHBB	4	1.37931
BP	GO:0042104	positive regulation of activated T cell proliferation	4/305	29/18903	0.00114801	0.00472023	0.00239194	IL18/FADD/RPS3/PYCARD	4	1.37931
BP	GO:0048265	response to pain	4/305	29/18903	0.00114801	0.00472023	0.00239194	THBS1/TSPO/P2RX4/RET	4	1.37931
BP	GO:0051873	killing by host of symbiont cells	4/305	29/18903	0.00114801	0.00472023	0.00239194	GAPDH/MYD88/CAMP/CTSG	4	1.37931
BP	GO:0060415	muscle tissue morphogenesis	6/305	73/18903	0.00115501	0.00474496	0.00240446	TGFB2/TGFB1/TPM1/NOTCH1/TGFBR1/POU4F1	6	0.821918
BP	GO:0034620	cellular response to unfolded protein	7/305	100/18903	0.00118275	0.00484231	0.0024538	STUB1/NFE2L2/CREB3/PTPN2/ERN1/EIF2S1/PPP1R15A	7	0.7
BP	GO:0042632	cholesterol homeostasis	7/305	100/18903	0.00118275	0.00484231	0.0024538	AKR1C1/NPC1/ABCA2/IL18/LAMTOR1/CAV1/TSPO	7	0.7
BP	GO:0048709	oligodendrocyte differentiation	7/305	100/18903	0.00118275	0.00484231	0.0024538	BNIP3/TLR2/CXCR4/LYN/ABCA2/NTRK2/NOTCH1	7	0.7
BP	GO:0097306	cellular response to alcohol	7/305	100/18903	0.00118275	0.00484231	0.0024538	AKR1C2/AKR1C3/SOD2/CDK4/CYP1B1/AIFM1/INHBB	7	0.7
BP	GO:0002066	columnar/cuboidal epithelial cell development	5/305	50/18903	0.00123773	0.00506307	0.00256567	PDPK1/BMP6/BMP4/BAD/GATA2	5	1
BP	GO:0090307	mitotic spindle assembly	6/305	74/18903	0.00124018	0.00506875	0.00256854	BIRC5/POLDIP2/CHEK2/CHMP2A/FLNA/PLK1	6	0.810811
BP	GO:0045621	positive regulation of lymphocyte differentiation	8/305	130/18903	0.00124301	0.00507597	0.0025722	IL10/GLI2/SYK/IL7/IL18/IL4R/BAD/BTK	8	0.615385
BP	GO:0061136	regulation of proteasomal protein catabolic process	10/305	194/18903	0.00124975	0.00509916	0.00258396	PBK/STUB1/NFE2L2/AURKA/PLK3/TLK2/GPX1/CAV1/PSME3/PLK1	10	0.515464
BP	GO:0055092	sterol homeostasis	7/305	101/18903	0.00125363	0.00511061	0.00258976	AKR1C1/NPC1/ABCA2/IL18/LAMTOR1/CAV1/TSPO	7	0.693069
BP	GO:0051208	sequestering of calcium ion	8/305	131/18903	0.00130572	0.00527816	0.00267466	PDPK1/ITPR3/LYN/RYR1/CCR7/LCK/HTR2B/FLNA	8	0.610687
BP	GO:0002360	T cell lineage commitment	4/305	30/18903	0.00130796	0.00527816	0.00267466	IL6R/STAT3/IL7/IL6	4	1.33333
BP	GO:0008045	motor neuron axon guidance	4/305	30/18903	0.00130796	0.00527816	0.00267466	RAC2/LAMC2/RHOG/RAC1	4	1.33333
BP	GO:0043032	positive regulation of macrophage activation	4/305	30/18903	0.00130796	0.00527816	0.00267466	TLR4/IL10/THBS1/IL4R	4	1.33333
BP	GO:0044819	mitotic G1/S transition checkpoint signaling	4/305	30/18903	0.00130796	0.00527816	0.00267466	RPS27L/PLK3/CHEK2/CDKN1B	4	1.33333
BP	GO:0071480	cellular response to gamma radiation	4/305	30/18903	0.00130796	0.00527816	0.00267466	HRAS/TLK2/KDM1A/CHEK2	4	1.33333
BP	GO:0072539	T-helper 17 cell differentiation	4/305	30/18903	0.00130796	0.00527816	0.00267466	ZC3H12A/IL6R/STAT3/IL6	4	1.33333
BP	GO:0090140	regulation of mitochondrial fission	4/305	30/18903	0.00130796	0.00527816	0.00267466	BNIP3/KDR/AURKA/DCN	4	1.33333
BP	GO:1901798	positive regulation of signal transduction by p53 class mediator	4/305	30/18903	0.00130796	0.00527816	0.00267466	HIC1/PMAIP1/MYC/ZNF385A	4	1.33333
BP	GO:1902230	negative regulation of intrinsic apoptotic signaling pathway in response to DNA damage	4/305	30/18903	0.00130796	0.00527816	0.00267466	ZNF385A/KDM1A/SFRP2/ING2	4	1.33333
BP	GO:1903203	regulation of oxidative stress-induced neuron death	4/305	30/18903	0.00130796	0.00527816	0.00267466	TLR4/NR4A3/IL10/MCL1	4	1.33333
BP	GO:1903205	regulation of hydrogen peroxide-induced cell death	4/305	30/18903	0.00130796	0.00527816	0.00267466	NFE2L2/NR4A3/IL10/HGF	4	1.33333
BP	GO:0003222	ventricular trabecula myocardium morphogenesis	3/305	14/18903	0.00132685	0.0053319	0.0027019	TGFB2/NOTCH1/TGFBR1	3	2.14286
BP	GO:0043558	regulation of translational initiation in response to stress	3/305	14/18903	0.00132685	0.0053319	0.0027019	PPP1CA/EIF2S1/PPP1R15A	3	2.14286
BP	GO:0050930	induction of positive chemotaxis	3/305	14/18903	0.00132685	0.0053319	0.0027019	VEGFA/SCG2/CXCL8	3	2.14286
BP	GO:0072540	T-helper 17 cell lineage commitment	3/305	14/18903	0.00132685	0.0053319	0.0027019	IL6R/STAT3/IL6	3	2.14286
BP	GO:1901533	negative regulation of hematopoietic progenitor cell differentiation	3/305	14/18903	0.00132685	0.0053319	0.0027019	NFE2L2/NOTCH1/GATA2	3	2.14286
BP	GO:0045669	positive regulation of osteoblast differentiation	6/305	75/18903	0.00133007	0.00533591	0.00270392	BMP6/IL6R/HGF/BMP4/IL6/SFRP2	6	0.8
BP	GO:0046323	glucose import	6/305	75/18903	0.00133007	0.00533591	0.00270392	HK2/NFE2L2/APPL1/SORT1/SLC2A1/PEA15	6	0.8
BP	GO:0030850	prostate gland development	5/305	51/18903	0.00135441	0.00541992	0.00274649	BMP4/FEM1B/NOTCH1/STK11/CDKN1B	5	0.980392
BP	GO:0032692	negative regulation of interleukin-1 production	5/305	51/18903	0.00135441	0.00541992	0.00274649	ZC3H12A/IL10/ARRB2/CX3CR1/MEFV	5	0.980392
BP	GO:0043277	apoptotic cell clearance	5/305	51/18903	0.00135441	0.00541992	0.00274649	RAC2/RHOG/THBS1/TYROBP/RAC1	5	0.980392
BP	GO:0021700	developmental maturation	13/305	304/18903	0.00139384	0.00557302	0.00282408	VEGFA/TGFB2/KDR/G6PD/AURKA/DLD/RYR1/FEM1B/KDM1A/BTK/CX3CR1/GATA2/RET	13	0.427632
BP	GO:0045639	positive regulation of myeloid cell differentiation	7/305	103/18903	0.00140533	0.00561426	0.00284498	STAT3/TGFB1/TYROBP/FADD/HMGB2/GATA2/POU4F1	7	0.679612
BP	GO:0002637	regulation of immunoglobulin production	6/305	76/18903	0.00142486	0.00568755	0.00288212	TFRC/IL10/TGFB1/IL6/IL4R/BTK	6	0.789474
BP	GO:0002244	hematopoietic progenitor cell differentiation	8/305	133/18903	0.00143868	0.00573793	0.00290765	NFE2L2/KIT/KDR/TGFB1/LYN/BMP4/NOTCH1/GATA2	8	0.601504
BP	GO:1905710	positive regulation of membrane permeability	5/305	52/18903	0.00147901	0.00588469	0.00298202	BNIP3/PPIF/BBC3/SLC25A5/LAPTM5	5	0.961538
BP	GO:0001945	lymph vessel development	4/305	31/18903	0.00148285	0.00588469	0.00298202	VEGFA/LGALS8/KDR/SYK	4	1.29032
BP	GO:0002220	innate immune response activating cell surface receptor signaling pathway	4/305	31/18903	0.00148285	0.00588469	0.00298202	SYK/LYN/TYROBP/PAK1	4	1.29032
BP	GO:0003309	type B pancreatic cell differentiation	4/305	31/18903	0.00148285	0.00588469	0.00298202	PDPK1/BMP6/BMP4/BAD	4	1.29032
BP	GO:0048679	regulation of axon regeneration	4/305	31/18903	0.00148285	0.00588469	0.00298202	MAP2K1/STK24/NDEL1/FLNA	4	1.29032
BP	GO:0060390	regulation of SMAD protein signal transduction	4/305	31/18903	0.00148285	0.00588469	0.00298202	BMP6/TGFB1/BMP4/TGFBR1	4	1.29032
BP	GO:0000041	transition metal ion transport	7/305	104/18903	0.00148636	0.00588883	0.00298411	SLC11A1/CP/TFRC/SLC39A14/SLC31A1/SLC39A8/FTH1	7	0.673077
BP	GO:0060291	long-term synaptic potentiation	7/305	104/18903	0.00148636	0.00588883	0.00298411	ADORA1/ITPR3/TYROBP/SQSTM1/NTRK2/GFAP/CX3CR1	7	0.673077
BP	GO:0010827	regulation of glucose transmembrane transport	6/305	77/18903	0.00152471	0.00603577	0.00305858	HK2/NFE2L2/NR4A3/APPL1/PRKCB/PEA15	6	0.779221
BP	GO:2001022	positive regulation of response to DNA damage stimulus	9/305	166/18903	0.001531	0.00605568	0.00306866	PBK/HIC1/PMAIP1/MYC/ZNF385A/TFPT/SKIL/PRKCD/RPS3	9	0.542169
BP	GO:0008585	female gonad development	7/305	105/18903	0.00157099	0.00620872	0.00314621	VEGFA/NOS3/KIT/KDR/ARRB2/SGPL1/INHBB	7	0.666667
BP	GO:0015918	sterol transport	8/305	135/18903	0.00158217	0.00624776	0.003166	AKR1C1/NPC1/ABCA2/LPCAT3/LAMTOR1/CAV1/EGF/TSPO	8	0.592593
BP	GO:0003205	cardiac chamber development	9/305	167/18903	0.00159585	0.00629138	0.0031881	NOS3/TGFB2/TGFB1/BMP4/TPM1/NOTCH1/SFRP2/TGFBR1/POU4F1	9	0.538922
BP	GO:0030307	positive regulation of cell growth	9/305	167/18903	0.00159585	0.00629138	0.0031881	VEGFA/CIB1/CXCR4/TGFB2/NDEL1/S100A9/SFRP2/TGFBR1/MAP2K5	9	0.538922
BP	GO:0071622	regulation of granulocyte chemotaxis	5/305	53/18903	0.00161184	0.00634918	0.00321739	RAC2/THBS1/RAC1/CCR7/CXCL8	5	0.943396
BP	GO:0050772	positive regulation of axonogenesis	6/305	78/18903	0.00162979	0.00639247	0.00323933	VEGFA/MAP2K1/NDEL1/NTRK2/SKIL/STK11	6	0.769231
BP	GO:0061045	negative regulation of wound healing	6/305	78/18903	0.00162979	0.00639247	0.00323933	NOS3/ALOX5/THBS1/SMAD3/PRKCD/PLAUR	6	0.769231
BP	GO:1903533	regulation of protein targeting	6/305	78/18903	0.00162979	0.00639247	0.00323933	CIB1/HTRA2/RAC2/ITGAM/SREBF1/HRAS	6	0.769231
BP	GO:0007411	axon guidance	11/305	236/18903	0.00163243	0.00639247	0.00323933	LAMA3/VEGFA/SIAH1/UNC5B/RAC2/GLI2/LAMC2/RHOG/RAC1/NOTCH1/RET	11	0.466102
BP	GO:0002468	dendritic cell antigen processing and presentation	3/305	15/18903	0.00163885	0.00639247	0.00323933	SLC11A1/THBS1/CCR7	3	2
BP	GO:0045064	T-helper 2 cell differentiation	3/305	15/18903	0.00163885	0.00639247	0.00323933	BCL3/IL18/IL4R	3	2
BP	GO:0046479	glycosphingolipid catabolic process	3/305	15/18903	0.00163885	0.00639247	0.00323933	NEU1/PRKCD/GLA	3	2
BP	GO:1901722	regulation of cell proliferation involved in kidney development	3/305	15/18903	0.00163885	0.00639247	0.00323933	IL6R/MYC/BMP4	3	2
BP	GO:1902166	negative regulation of intrinsic apoptotic signaling pathway in response to DNA damage by p53 class mediator	3/305	15/18903	0.00163885	0.00639247	0.00323933	ZNF385A/KDM1A/ING2	3	2
BP	GO:1902563	regulation of neutrophil activation	3/305	15/18903	0.00163885	0.00639247	0.00323933	CD300A/ITGAM/SYK	3	2
BP	GO:1904424	regulation of GTP binding	3/305	15/18903	0.00163885	0.00639247	0.00323933	ARHGEF7/POLDIP2/EIF2S1	3	2
BP	GO:1904923	regulation of autophagy of mitochondrion in response to mitochondrial depolarization	3/305	15/18903	0.00163885	0.00639247	0.00323933	HK2/HTRA2/VPS13C	3	2
BP	GO:0007498	mesoderm development	8/305	136/18903	0.00165805	0.00645129	0.00326914	VEGFA/ITGB4/ITGA3/BMP4/BTK/SMAD3/SFRP2/POU4F1	8	0.588235
BP	GO:0043401	steroid hormone mediated signaling pathway	8/305	136/18903	0.00165805	0.00645129	0.00326914	PPARD/UBA5/NR4A3/BMP4/PAK1/KDM1A/NCOA4/UFM1	8	0.588235
BP	GO:1903052	positive regulation of proteolysis involved in protein catabolic process	8/305	136/18903	0.00165805	0.00645129	0.00326914	STUB1/NFE2L2/AURKA/PLK3/LAPTM5/CAV1/EGF/PLK1	8	0.588235
BP	GO:1901890	positive regulation of cell junction assembly	7/305	106/18903	0.00165933	0.00645129	0.00326914	VEGFA/KDR/POLDIP2/NTRK2/RAC1/CAV1/SMAD3	7	0.660377
BP	GO:0002758	innate immune response-activating signal transduction	4/305	32/18903	0.0016734	0.00647968	0.00328352	SYK/LYN/TYROBP/PAK1	4	1.25
BP	GO:0003180	aortic valve morphogenesis	4/305	32/18903	0.0016734	0.00647968	0.00328352	NOS3/TGFB1/BMP4/NOTCH1	4	1.25
BP	GO:0030149	sphingolipid catabolic process	4/305	32/18903	0.0016734	0.00647968	0.00328352	NEU1/PRKCD/SGPL1/GLA	4	1.25
BP	GO:0031116	positive regulation of microtubule polymerization	4/305	32/18903	0.0016734	0.00647968	0.00328352	PAK1/RAC1/RPS3/CDKN1B	4	1.25
BP	GO:1990776	response to angiotensin	4/305	32/18903	0.0016734	0.00647968	0.00328352	NFE2L2/CAV1/KL/PRKCD	4	1.25
BP	GO:0034764	positive regulation of transmembrane transport	11/305	237/18903	0.00168791	0.00652533	0.00330665	PDPK1/NFE2L2/NR4A3/SLC9A3R1/APPL1/G6PD/CTSS/CAV1/ACSL5/P2RX4/FLNA	11	0.464135
BP	GO:0097485	neuron projection guidance	11/305	237/18903	0.00168791	0.00652533	0.00330665	LAMA3/VEGFA/SIAH1/UNC5B/RAC2/GLI2/LAMC2/RHOG/RAC1/NOTCH1/RET	11	0.464135
BP	GO:0006672	ceramide metabolic process	7/305	107/18903	0.00175148	0.00675054	0.00342078	NEU1/HTRA2/ABCA2/PRKCD/SIRT3/SGPL1/GLA	7	0.654206
BP	GO:0014009	glial cell proliferation	5/305	54/18903	0.00175322	0.00675054	0.00342078	LYN/IL6/NOTCH1/GFAP/TSPO	5	0.925926
BP	GO:0031113	regulation of microtubule polymerization	5/305	54/18903	0.00175322	0.00675054	0.00342078	ARHGEF7/PAK1/RAC1/RPS3/CDKN1B	5	0.925926
BP	GO:0032330	regulation of chondrocyte differentiation	5/305	54/18903	0.00175322	0.00675054	0.00342078	BMP6/BMP4/SMAD3/CCN2/TGFBR1	5	0.925926
BP	GO:0042149	cellular response to glucose starvation	5/305	54/18903	0.00175322	0.00675054	0.00342078	ZC3H12A/NFE2L2/SIK2/PMAIP1/SLC2A1	5	0.925926
BP	GO:0042391	regulation of membrane potential	16/305	431/18903	0.00180188	0.00693233	0.0035129	BNIP3/SOD2/PRELID1/ADORA1/PMAIP1/KDR/DLD/ARRB2/NTRK2/CAV1/SLC39A8/DCN/BAD/TSPO/P2RX4/FLNA	16	0.37123
BP	GO:1901888	regulation of cell junction assembly	10/305	204/18903	0.00181682	0.0069842	0.00353918	VEGFA/TLR2/KDR/THBS1/POLDIP2/NTRK2/RAC1/CAV1/SMAD3/ARF6	10	0.490196
BP	GO:0030879	mammary gland development	8/305	138/18903	0.00181844	0.00698478	0.00353947	VEGFA/HK2/GLI2/BMP4/GPX1/CAV1/STAT5A/EGF	8	0.57971
BP	GO:0044772	mitotic cell cycle phase transition	17/305	473/18903	0.00184571	0.00706829	0.00358179	MELK/UBE2C/CDK4/MYC/RPS27L/APPL1/AURKA/PLK3/CDKN3/BIRC5/PSME3/CHEK2/CHMP2A/PIM2/EZH2/CDKN1B/PLK1	17	0.359408
BP	GO:0006090	pyruvate metabolic process	7/305	108/18903	0.00184756	0.00706829	0.00358179	HK2/ENO1/NR4A3/GAPDH/PDHB/STAT3/DLD	7	0.648148
BP	GO:0014812	muscle cell migration	7/305	108/18903	0.00184756	0.00706829	0.00358179	PPARD/TLR4/NFE2L2/NR4A3/CYP1B1/TPM1/SORL1	7	0.648148
BP	GO:0032231	regulation of actin filament bundle assembly	7/305	108/18903	0.00184756	0.00706829	0.00358179	PAK1/TPM1/RAC1/SMAD3/CCN2/TGFBR1/FLNA	7	0.648148
BP	GO:0090263	positive regulation of canonical Wnt signaling pathway	7/305	108/18903	0.00184756	0.00706829	0.00358179	TGFB1/ZEB2/XIAP/CAV1/EGF/SMAD3/SFRP2	7	0.648148
BP	GO:0150063	visual system development	15/305	392/18903	0.00185543	0.00708507	0.00359029	VEGFA/BMP6/ITGAM/STAT3/TGFB2/KDR/CYP1B1/BMP4/NTRK2/NOTCH1/SKIL/SMAD3/TGFBR1/RET/CDKN1B	15	0.382653
BP	GO:0003151	outflow tract morphogenesis	6/305	80/18903	0.00185639	0.00708507	0.00359029	VEGFA/TGFB2/BMP4/RYR1/NOTCH1/SFRP2	6	0.75
BP	GO:0048644	muscle organ morphogenesis	6/305	80/18903	0.00185639	0.00708507	0.00359029	TGFB2/TGFB1/TPM1/NOTCH1/TGFBR1/POU4F1	6	0.75
BP	GO:0030511	positive regulation of transforming growth factor beta receptor signaling pathway	4/305	33/18903	0.0018803	0.00713083	0.00361349	THBS1/ZEB2/STK11/ING2	4	1.21212
BP	GO:0036314	response to sterol	4/305	33/18903	0.0018803	0.00713083	0.00361349	TGFB1/ABCA2/INHBB/TGFBR1	4	1.21212
BP	GO:0036475	neuron death in response to oxidative stress	4/305	33/18903	0.0018803	0.00713083	0.00361349	TLR4/NR4A3/IL10/MCL1	4	1.21212
BP	GO:0050858	negative regulation of antigen receptor-mediated signaling pathway	4/305	33/18903	0.0018803	0.00713083	0.00361349	CD300A/PTPN2/LAPTM5/EZR	4	1.21212
BP	GO:0090183	regulation of kidney development	4/305	33/18903	0.0018803	0.00713083	0.00361349	VEGFA/MYC/BMP4/RET	4	1.21212
BP	GO:1902253	regulation of intrinsic apoptotic signaling pathway by p53 class mediator	4/305	33/18903	0.0018803	0.00713083	0.00361349	MYC/ZNF385A/KDM1A/ING2	4	1.21212
BP	GO:1903846	positive regulation of cellular response to transforming growth factor beta stimulus	4/305	33/18903	0.0018803	0.00713083	0.00361349	THBS1/ZEB2/STK11/ING2	4	1.21212
BP	GO:2000191	regulation of fatty acid transport	4/305	33/18903	0.0018803	0.00713083	0.00361349	SYK/THBS1/ACSL5/P2RX4	4	1.21212
BP	GO:0002043	blood vessel endothelial cell proliferation involved in sprouting angiogenesis	5/305	55/18903	0.00190349	0.00718462	0.00364074	HMOX1/VEGFA/BMP4/THBS1/GATA2	5	0.909091
BP	GO:0003179	heart valve morphogenesis	5/305	55/18903	0.00190349	0.00718462	0.00364074	NOS3/TGFB2/TGFB1/BMP4/NOTCH1	5	0.909091
BP	GO:0010518	positive regulation of phospholipase activity	5/305	55/18903	0.00190349	0.00718462	0.00364074	PDPK1/KIT/HRAS/FGFR1/HTR2B	5	0.909091
BP	GO:0031103	axon regeneration	5/305	55/18903	0.00190349	0.00718462	0.00364074	MAP2K1/STK24/NDEL1/TSPO/FLNA	5	0.909091
BP	GO:0042743	hydrogen peroxide metabolic process	5/305	55/18903	0.00190349	0.00718462	0.00364074	SOD2/RAC2/GPX1/RAC1/PRDX2	5	0.909091
BP	GO:2000107	negative regulation of leukocyte apoptotic process	5/305	55/18903	0.00190349	0.00718462	0.00364074	BCL3/BMP4/FADD/CCR7/NOC2L	5	0.909091
BP	GO:0046545	development of primary female sexual characteristics	7/305	109/18903	0.00194768	0.00734562	0.00372233	VEGFA/NOS3/KIT/KDR/ARRB2/SGPL1/INHBB	7	0.642202
BP	GO:2000241	regulation of reproductive process	10/305	206/18903	0.00195198	0.00735603	0.0037276	STK3/VEGFA/CIB1/KIT/BMP4/AURKA/NOTCH1/STK11/INHBB/CDKN1B	10	0.485437
BP	GO:0032371	regulation of sterol transport	6/305	81/18903	0.00197825	0.00742913	0.00376465	ABCA2/LPCAT3/LAMTOR1/CAV1/EGF/TSPO	6	0.740741
BP	GO:0032374	regulation of cholesterol transport	6/305	81/18903	0.00197825	0.00742913	0.00376465	ABCA2/LPCAT3/LAMTOR1/CAV1/EGF/TSPO	6	0.740741
BP	GO:0044773	mitotic DNA damage checkpoint signaling	6/305	81/18903	0.00197825	0.00742913	0.00376465	PBK/RPS27L/PLK3/CHEK2/CDKN1B/PLK1	6	0.740741
BP	GO:0032984	protein-containing complex disassembly	11/305	242/18903	0.00198893	0.00742913	0.00376465	HMGA1/BNIP3/CIB1/CALCOCO2/MYC/PPP1CA/VAMP8/KIF2C/TMEM39A/CHMP2A/RUBCNL	11	0.454545
BP	GO:0060048	cardiac muscle contraction	8/305	140/18903	0.00199083	0.00742913	0.00376465	ZC3H12A/ADORA1/CXCR4/TPM1/CAV1/CCN2/P2RX4/FLNA	8	0.571429
BP	GO:0006828	manganese ion transport	3/305	16/18903	0.00199311	0.00742913	0.00376465	SLC11A1/SLC39A14/SLC39A8	3	1.875
BP	GO:0031053	primary miRNA processing	3/305	16/18903	0.00199311	0.00742913	0.00376465	STAT3/IL6/SMAD3	3	1.875
BP	GO:0034112	positive regulation of homotypic cell-cell adhesion	3/305	16/18903	0.00199311	0.00742913	0.00376465	IL6/PLAUR/CTSG	3	1.875
BP	GO:0042448	progesterone metabolic process	3/305	16/18903	0.00199311	0.00742913	0.00376465	AKR1C1/AKR1C2/AKR1C3	3	1.875
BP	GO:0043517	positive regulation of DNA damage response	signal transduction by p53 class mediator	3/305	16/18903	0.00199311	0.00742913	0.00376465	HIC1/PMAIP1/ZNF385A	3	1.875
BP	GO:0048266	behavioral response to pain	3/305	16/18903	0.00199311	0.00742913	0.00376465	THBS1/TSPO/P2RX4	3	1.875
BP	GO:0050862	positive regulation of T cell receptor signaling pathway	3/305	16/18903	0.00199311	0.00742913	0.00376465	CCR7/LCK/RPS3	3	1.875
BP	GO:0050965	detection of temperature stimulus involved in sensory perception of pain	3/305	16/18903	0.00199311	0.00742913	0.00376465	ADORA1/CXCR4/ARRB2	3	1.875
BP	GO:1901201	regulation of extracellular matrix assembly	3/305	16/18903	0.00199311	0.00742913	0.00376465	TGFB1/NOTCH1/SMAD3	3	1.875
BP	GO:0034205	amyloid-beta formation	5/305	56/18903	0.00206296	0.00765969	0.00388148	ABCA2/NTRK2/IFNGR1/SORL1/GGA3	5	0.892857
BP	GO:0043551	regulation of phosphatidylinositol 3-kinase activity	5/305	56/18903	0.00206296	0.00765969	0.00388148	FGR/KIT/TGFB1/LYN/CCR7	5	0.892857
BP	GO:0043687	post-translational protein modification	5/305	56/18903	0.00206296	0.00765969	0.00388148	ATG7/PADI4/PRKCB/ABCA2/PRKCD	5	0.892857
BP	GO:0045806	negative regulation of endocytosis	5/305	56/18903	0.00206296	0.00765969	0.00388148	CD300A/ABCA2/RAC1/CAV1/ARF6	5	0.892857
BP	GO:0050832	defense response to fungus	5/305	56/18903	0.00206296	0.00765969	0.00388148	GAPDH/IL17RA/S100A9/CX3CR1/CTSG	5	0.892857
BP	GO:0006986	response to unfolded protein	8/305	141/18903	0.00208172	0.00769946	0.00390163	STUB1/NFE2L2/CREB3/PTPN2/THBS1/ERN1/EIF2S1/PPP1R15A	8	0.567376
BP	GO:0032434	regulation of proteasomal ubiquitin-dependent protein catabolic process	8/305	141/18903	0.00208172	0.00769946	0.00390163	PBK/STUB1/NFE2L2/AURKA/PLK3/TLK2/CAV1/PLK1	8	0.567376
BP	GO:0045667	regulation of osteoblast differentiation	8/305	141/18903	0.00208172	0.00769946	0.00390163	BMP6/IL6R/HGF/BMP4/IL6/NOTCH1/SMAD3/SFRP2	8	0.567376
BP	GO:0070555	response to interleukin-1	8/305	141/18903	0.00208172	0.00769946	0.00390163	ZC3H12A/MYD88/IL6/SIRPA/CAMP/PYCARD/INHBB/CXCL8	8	0.567376
BP	GO:0090090	negative regulation of canonical Wnt signaling pathway	8/305	141/18903	0.00208172	0.00769946	0.00390163	STK3/SLC9A3R1/FOXO1/TCF7L2/NOTCH1/CAV1/STK11/SFRP2	8	0.567376
BP	GO:0034405	response to fluid shear stress	4/305	34/18903	0.00210426	0.00773502	0.00391965	NFE2L2/NOS3/P2RX4/MAP2K5	4	1.17647
BP	GO:0036474	cell death in response to hydrogen peroxide	4/305	34/18903	0.00210426	0.00773502	0.00391965	NFE2L2/NR4A3/IL10/HGF	4	1.17647
BP	GO:0048333	mesodermal cell differentiation	4/305	34/18903	0.00210426	0.00773502	0.00391965	ITGB4/ITGA3/BMP4/SFRP2	4	1.17647
BP	GO:0051450	myoblast proliferation	4/305	34/18903	0.00210426	0.00773502	0.00391965	PPARD/FGR/HGF/GPX1	4	1.17647
BP	GO:0055094	response to lipoprotein particle	4/305	34/18903	0.00210426	0.00773502	0.00391965	TLR4/NPC1/MYD88/SYK	4	1.17647
BP	GO:0090022	regulation of neutrophil chemotaxis	4/305	34/18903	0.00210426	0.00773502	0.00391965	RAC2/RAC1/CCR7/CXCL8	4	1.17647
BP	GO:1902624	positive regulation of neutrophil migration	4/305	34/18903	0.00210426	0.00773502	0.00391965	RAC2/RAC1/CCR7/CXCL8	4	1.17647
BP	GO:1905207	regulation of cardiocyte differentiation	4/305	34/18903	0.00210426	0.00773502	0.00391965	TGFB2/TGFB1/BMP4/ARRB2	4	1.17647
BP	GO:0030178	negative regulation of Wnt signaling pathway	9/305	174/18903	0.00211402	0.00775302	0.00392877	STK3/HIC1/SLC9A3R1/FOXO1/TCF7L2/NOTCH1/CAV1/STK11/SFRP2	9	0.517241
BP	GO:0031214	biomineral tissue development	9/305	174/18903	0.00211402	0.00775302	0.00392877	FGR/BMP6/NOS3/ALOX5/TGFB1/BMP4/NOTCH1/KL/SMAD3	9	0.517241
BP	GO:0055088	lipid homeostasis	9/305	174/18903	0.00211402	0.00775302	0.00392877	AKR1C1/ANGPTL4/ADORA1/NPC1/ABCA2/IL18/LAMTOR1/CAV1/TSPO	9	0.517241
BP	GO:0051258	protein polymerization	12/305	281/18903	0.00212936	0.00780331	0.00395426	UBE2C/ARHGEF7/NDEL1/PAK1/RAC1/CCR7/PRKCD/CHMP2A/RPS3/PYCARD/ARF6/CDKN1B	12	0.427046
BP	GO:0018107	peptidyl-threonine phosphorylation	7/305	111/18903	0.00216049	0.00790527	0.00400593	PDPK1/TGFB1/EGF/STK11/PRKCD/TGFBR1/PLK1	7	0.630631
BP	GO:0120034	positive regulation of plasma membrane bounded cell projection assembly	7/305	111/18903	0.00216049	0.00790527	0.00400593	KIT/RAC2/HRAS/NDEL1/RAC1/CCR7/TGFBR1	7	0.630631
BP	GO:0014074	response to purine-containing compound	8/305	142/18903	0.00217584	0.00795538	0.00403132	ADORA1/SREBF1/CYP1B1/RYR1/EZR/KDM1A/P2RX4/INHBB	8	0.56338
BP	GO:1901617	organic hydroxy compound biosynthetic process	11/305	245/18903	0.0021896	0.00799872	0.00405328	AKR1C3/BMP6/SREBF1/TGFB2/APPL1/G6PD/ABCA2/LPCAT3/ZEB2/KL/FDFT1	11	0.44898
BP	GO:0006959	humoral immune response	13/305	320/18903	0.00219104	0.00799872	0.00405328	SLC11A1/CXCL1/BCL3/GAPDH/ALOX5/IL7/IL6/NOTCH1/CCR7/CAMP/S100A9/CXCL8/CTSG	13	0.40625
BP	GO:0043388	positive regulation of DNA binding	5/305	57/18903	0.00223197	0.00814192	0.00412585	TGFB1/HMGB2/EGF/PLAUR/POU4F1	5	0.877193
BP	GO:0007492	endoderm development	6/305	83/18903	0.00224003	0.00815269	0.0041313	LAMA3/LAMB3/MAP2K1/BMP4/NOTCH1/SMAD3	6	0.722892
BP	GO:0030500	regulation of bone mineralization	6/305	83/18903	0.00224003	0.00815269	0.0041313	BMP6/ALOX5/TGFB1/BMP4/KL/SMAD3	6	0.722892
BP	GO:0061515	myeloid cell development	6/305	83/18903	0.00224003	0.00815269	0.0041313	TLR2/KIT/ZNF385A/G6PD/TYROBP/FLNA	6	0.722892
BP	GO:0045930	negative regulation of mitotic cell cycle	11/305	246/18903	0.00226002	0.00821921	0.00416501	PBK/IL10/SLC9A3R1/RPS27L/BMP4/PLK3/BIRC5/CHEK2/EZH2/CDKN1B/PLK1	11	0.447154
BP	GO:0010324	membrane invagination	8/305	143/18903	0.00227328	0.00824908	0.00418015	CD300A/RAC2/ITGAM/RHOG/THBS1/RAC1/GATA2/CHMP2A	8	0.559441
BP	GO:0045445	myoblast differentiation	7/305	112/18903	0.00227341	0.00824908	0.00418015	PPARD/TGFB1/BMP4/IL18/GPX1/TCF7L2/NOTCH1	7	0.625
BP	GO:0048259	regulation of receptor-mediated endocytosis	7/305	112/18903	0.00227341	0.00824908	0.00418015	VEGFA/SYK/ABCA2/ARRB2/RAC1/EGF/ARF6	7	0.625
BP	GO:0002719	negative regulation of cytokine production involved in immune response	4/305	35/18903	0.00234598	0.00850594	0.00431031	HMOX1/IL10/TGFB2/TGFB1	4	1.14286
BP	GO:0045787	positive regulation of cell cycle	14/305	362/18903	0.0023645	0.00856071	0.00433806	PBK/UBE2C/CDK4/IL10/TGFB2/AURKA/BIRC5/POLDIP2/EGF/CHEK2/CCN2/EZH2/SSTR5/CDKN1B	14	0.38674
BP	GO:0030177	positive regulation of Wnt signaling pathway	8/305	144/18903	0.00237411	0.00856071	0.00433806	TLR2/TGFB1/ZEB2/XIAP/CAV1/EGF/SMAD3/SFRP2	8	0.555556
BP	GO:0031397	negative regulation of protein ubiquitination	6/305	84/18903	0.00238031	0.00856071	0.00433806	ARRB2/SQSTM1/CAV1/PPIA/TSPO/RPS3	6	0.714286
BP	GO:0002456	T cell mediated immunity	7/305	113/18903	0.00239083	0.00856071	0.00433806	PRF1/IL6/IL18/FADD/CD70/CD8A/ICAM1	7	0.619469
BP	GO:0003198	epithelial to mesenchymal transition involved in endocardial cushion formation	3/305	17/18903	0.00239149	0.00856071	0.00433806	TGFB2/NOTCH1/TGFBR1	3	1.76471
BP	GO:0010763	positive regulation of fibroblast migration	3/305	17/18903	0.00239149	0.00856071	0.00433806	TGFB1/ARHGEF7/THBS1	3	1.76471
BP	GO:0016202	regulation of striated muscle tissue development	3/305	17/18903	0.00239149	0.00856071	0.00433806	TGFB1/BMP4/SMAD3	3	1.76471
BP	GO:0019377	glycolipid catabolic process	3/305	17/18903	0.00239149	0.00856071	0.00433806	NEU1/PRKCD/GLA	3	1.76471
BP	GO:0033194	response to hydroperoxide	3/305	17/18903	0.00239149	0.00856071	0.00433806	DAPK1/GPX1/PRKCD	3	1.76471
BP	GO:0035729	cellular response to hepatocyte growth factor stimulus	3/305	17/18903	0.00239149	0.00856071	0.00433806	IL10/APPL1/HGF	3	1.76471
BP	GO:0036005	response to macrophage colony-stimulating factor	3/305	17/18903	0.00239149	0.00856071	0.00433806	TLR4/TLR2/PTPN2	3	1.76471
BP	GO:0044539	long-chain fatty acid import into cell	3/305	17/18903	0.00239149	0.00856071	0.00433806	THBS1/SLC2A1/ACSL5	3	1.76471
BP	GO:0061709	reticulophagy	3/305	17/18903	0.00239149	0.00856071	0.00433806	UBA5/ATG2B/UFM1	3	1.76471
BP	GO:0072109	glomerular mesangium development	3/305	17/18903	0.00239149	0.00856071	0.00433806	IL6R/BMP4/NOTCH1	3	1.76471
BP	GO:1902165	regulation of intrinsic apoptotic signaling pathway in response to DNA damage by p53 class mediator	3/305	17/18903	0.00239149	0.00856071	0.00433806	ZNF385A/KDM1A/ING2	3	1.76471
BP	GO:1904683	regulation of metalloendopeptidase activity	3/305	17/18903	0.00239149	0.00856071	0.00433806	TIMP3/STAT3/SORL1	3	1.76471
BP	GO:2001267	regulation of cysteine-type endopeptidase activity involved in apoptotic signaling pathway	3/305	17/18903	0.00239149	0.00856071	0.00433806	HTRA2/SMAD3/PLAUR	3	1.76471
BP	GO:0001541	ovarian follicle development	5/305	58/18903	0.00241084	0.00860422	0.00436011	VEGFA/KIT/KDR/ARRB2/INHBB	5	0.862069
BP	GO:0001961	positive regulation of cytokine-mediated signaling pathway	5/305	58/18903	0.00241084	0.00860422	0.00436011	CXCR4/IL7/LAPTM5/FADD/IKBKE	5	0.862069
BP	GO:0010803	regulation of tumor necrosis factor-mediated signaling pathway	5/305	58/18903	0.00241084	0.00860422	0.00436011	PTPN2/SYK/LAPTM5/XIAP/PYCARD	5	0.862069
BP	GO:0038202	TORC1 signaling	5/305	58/18903	0.00241084	0.00860422	0.00436011	GPR137/LAMTOR1/LAMTOR4/RNF152/STK11	5	0.862069
BP	GO:0007033	vacuole organization	10/305	213/18903	0.00249029	0.00888115	0.00450045	ATG7/ATP6V0B/ATP6V1H/LAPTM5/ELAPOR1/LAMTOR1/TMEM39A/ATG101/CHMP2A/ATG2B	10	0.469484
BP	GO:0140014	mitotic nuclear division	13/305	325/18903	0.00250603	0.00893063	0.00452552	UBE2C/BMP4/AURKA/NDEL1/BIRC5/POLDIP2/KIF2C/EGF/CHEK2/CHMP2A/FLNA/CDKN1B/PLK1	13	0.4
BP	GO:0002824	positive regulation of adaptive immune response based on somatic recombination of immune receptors built from immunoglobulin superfamily domains	7/305	114/18903	0.00251287	0.00894835	0.00453449	SLC11A1/TFRC/TGFB1/IL6/IL18/FADD/BTK	7	0.614035
BP	GO:0034103	regulation of tissue remodeling	6/305	85/18903	0.0025271	0.00897899	0.00455002	TFRC/SYK/TGFB1/IL6/IL18/GPR137	6	0.705882
BP	GO:0044774	mitotic DNA integrity checkpoint signaling	6/305	85/18903	0.0025271	0.00897899	0.00455002	PBK/RPS27L/PLK3/CHEK2/CDKN1B/PLK1	6	0.705882
BP	GO:0046785	microtubule polymerization	6/305	85/18903	0.0025271	0.00897899	0.00455002	ARHGEF7/NDEL1/PAK1/RAC1/RPS3/CDKN1B	6	0.705882
BP	GO:0045786	negative regulation of cell cycle	15/305	405/18903	0.00253509	0.00900069	0.00456102	PBK/HTRA2/IL10/SLC9A3R1/RPS27L/TGFB1/BMP4/PLK3/BIRC5/FEM1B/CHEK2/CHMP2A/EZH2/CDKN1B/PLK1	15	0.37037
BP	GO:0032956	regulation of actin cytoskeleton organization	14/305	365/18903	0.00254832	0.00904096	0.00458143	RAC2/HRAS/RHOG/PAK1/TPM1/RAC1/CCR7/SMAD3/PRKCD/CCN2/PYCARD/ARF6/TGFBR1/FLNA	14	0.383562
BP	GO:0000082	G1/S transition of mitotic cell cycle	11/305	250/18903	0.00256036	0.00907695	0.00459966	CDK4/MYC/RPS27L/APPL1/PLK3/CDKN3/PSME3/CHEK2/PIM2/EZH2/CDKN1B	11	0.44
BP	GO:0008016	regulation of heart contraction	10/305	214/18903	0.00257606	0.00912584	0.00462444	ZC3H12A/ADORA1/NOS3/SREBF1/TGFB2/TPM1/CAV1/CCN2/P2RX4/FLNA	10	0.46729
BP	GO:0097352	autophagosome maturation	5/305	59/18903	0.0025999	0.00918481	0.00465432	CALCOCO2/VAMP8/TMEM39A/CHMP2A/RUBCNL	5	0.847458
BP	GO:0000423	mitophagy	4/305	36/18903	0.00260614	0.00918481	0.00465432	HTRA2/SLC25A5/SQSTM1/VPS13C	4	1.11111
BP	GO:0002504	antigen processing and presentation of peptide or polysaccharide antigen via MHC class II	4/305	36/18903	0.00260614	0.00918481	0.00465432	CTSS/THBS1/PYCARD/CTSF	4	1.11111
BP	GO:0030224	monocyte differentiation	4/305	36/18903	0.00260614	0.00918481	0.00465432	VEGFA/MT1G/MYC/BMP4	4	1.11111
BP	GO:0031112	positive regulation of microtubule polymerization or depolymerization	4/305	36/18903	0.00260614	0.00918481	0.00465432	PAK1/RAC1/RPS3/CDKN1B	4	1.11111
BP	GO:0071711	basement membrane organization	4/305	36/18903	0.00260614	0.00918481	0.00465432	LAMB3/CTSS/CAV1/HMCN1	4	1.11111
BP	GO:1905332	positive regulation of morphogenesis of an epithelium	4/305	36/18903	0.00260614	0.00918481	0.00465432	VEGFA/BMP4/EGF/PIK3CD	4	1.11111
BP	GO:0035710	CD4-positive	alpha-beta T cell activation	7/305	115/18903	0.00263964	0.00929604	0.00471069	BCL3/ZC3H12A/IL6R/STAT3/IL6/IL18/IL4R	7	0.608696
BP	GO:0032535	regulation of cellular component size	14/305	367/18903	0.00267729	0.00940562	0.00476622	VEGFA/SLC9A3R1/PPP1CA/NDEL1/RAC1/EZR/PPP1R15A/KDM1A/CCR7/LAMTOR4/PRKCD/PYCARD/ARF6/RET	14	0.381471
BP	GO:0006970	response to osmotic stress	6/305	86/18903	0.00268058	0.00940562	0.00476622	PDPK1/PLK3/SLC2A1/BAD/TSPO/PYCARD	6	0.697674
BP	GO:0032092	positive regulation of protein binding	6/305	86/18903	0.00268058	0.00940562	0.00476622	STK3/BLK/BMP4/POLDIP2/TCF7L2/CAV1	6	0.697674
BP	GO:0033077	T cell differentiation in thymus	6/305	86/18903	0.00268058	0.00940562	0.00476622	GLI2/PTPN2/BMP4/FADD/CCR7/STK11	6	0.697674
BP	GO:0033273	response to vitamin	6/305	86/18903	0.00268058	0.00940562	0.00476622	PPARD/SOD2/GPX1/OGG1/KL/TSPO	6	0.697674
BP	GO:0035296	regulation of tube diameter	8/305	147/18903	0.00269778	0.00944519	0.00478627	PPARD/SOD2/ADORA1/NOS3/GPX1/CAV1/HTR2B/PIK3C2A	8	0.544218
BP	GO:0051592	response to calcium ion	8/305	147/18903	0.00269778	0.00944519	0.00478627	AKR1C3/PPIF/ITPR3/THBS1/RYR1/CAV1/BAD/INHBB	8	0.544218
BP	GO:0097746	blood vessel diameter maintenance	8/305	147/18903	0.00269778	0.00944519	0.00478627	PPARD/SOD2/ADORA1/NOS3/GPX1/CAV1/HTR2B/PIK3C2A	8	0.544218
BP	GO:0048568	embryonic organ development	16/305	449/18903	0.00270908	0.00947781	0.0048028	STK3/VEGFA/MAP2K1/KIT/IL10/SLC9A3R1/GLI2/TGFB2/KDR/TGFB1/BMP4/NOTCH1/SMAD3/GATA2/TGFBR1/CXCL8	16	0.356347
BP	GO:0002065	columnar/cuboidal epithelial cell differentiation	7/305	116/18903	0.00277127	0.00968832	0.00490947	PDPK1/BMP6/BMP4/NOTCH1/CAV1/BAD/GATA2	7	0.603448
BP	GO:0042692	muscle cell differentiation	15/305	409/18903	0.0027816	0.00971733	0.00492417	VEGFA/SOD2/KIT/TGFB1/SORT1/G6PD/BMP4/ARRB2/IL4R/RYR1/TPM1/GPX1/NOTCH1/KDM1A/EZH2	15	0.366748
BP	GO:1903670	regulation of sprouting angiogenesis	5/305	60/18903	0.00279948	0.00977264	0.0049522	VEGFA/PDPK1/IL10/ALOX5/THBS1	5	0.833333
BP	GO:0035150	regulation of tube size	8/305	148/18903	0.002813	0.00979221	0.00496212	PPARD/SOD2/ADORA1/NOS3/GPX1/CAV1/HTR2B/PIK3C2A	8	0.540541
BP	GO:0002295	T-helper cell lineage commitment	3/305	18/18903	0.00283577	0.00979221	0.00496212	IL6R/STAT3/IL6	3	1.66667
BP	GO:0002830	positive regulation of type 2 immune response	3/305	18/18903	0.00283577	0.00979221	0.00496212	IL6/IL18/IL4R	3	1.66667
BP	GO:0006309	apoptotic DNA fragmentation	3/305	18/18903	0.00283577	0.00979221	0.00496212	IL6/AIFM1/DFFA	3	1.66667
BP	GO:0006977	DNA damage response	signal transduction by p53 class mediator resulting in cell cycle arrest	3/305	18/18903	0.00283577	0.00979221	0.00496212	PLK3/CHEK2/CDKN1B	3	1.66667
BP	GO:0006978	DNA damage response	signal transduction by p53 class mediator resulting in transcription of p21 class mediator	3/305	18/18903	0.00283577	0.00979221	0.00496212	RPS27L/ZNF385A/CHEK2	3	1.66667
BP	GO:0006991	response to sterol depletion	3/305	18/18903	0.00283577	0.00979221	0.00496212	SREBF1/LYN/LPCAT3	3	1.66667
BP	GO:0043117	positive regulation of vascular permeability	3/305	18/18903	0.00283577	0.00979221	0.00496212	VEGFA/BMP6/TGFB1	3	1.66667
BP	GO:0044320	cellular response to leptin stimulus	3/305	18/18903	0.00283577	0.00979221	0.00496212	NR4A3/STAT3/INHBB	3	1.66667
BP	GO:0045722	positive regulation of gluconeogenesis	3/305	18/18903	0.00283577	0.00979221	0.00496212	PTPN2/FOXO1/STK11	3	1.66667
BP	GO:0051770	positive regulation of nitric-oxide synthase biosynthetic process	3/305	18/18903	0.00283577	0.00979221	0.00496212	TLR4/TLR2/KDR	3	1.66667
BP	GO:0051900	regulation of mitochondrial depolarization	3/305	18/18903	0.00283577	0.00979221	0.00496212	KDR/DCN/TSPO	3	1.66667
BP	GO:0072567	chemokine (C-X-C motif) ligand 2 production	3/305	18/18903	0.00283577	0.00979221	0.00496212	TLR4/MYD88/MAP2K5	3	1.66667
BP	GO:1902001	fatty acid transmembrane transport	3/305	18/18903	0.00283577	0.00979221	0.00496212	THBS1/SLC2A1/ACSL5	3	1.66667
BP	GO:2000341	regulation of chemokine (C-X-C motif) ligand 2 production	3/305	18/18903	0.00283577	0.00979221	0.00496212	TLR4/MYD88/MAP2K5	3	1.66667
BP	GO:0001910	regulation of leukocyte mediated cytotoxicity	6/305	87/18903	0.00284095	0.00979597	0.00496402	ITGAM/ARRB2/TYROBP/FADD/CX3CR1/ICAM1	6	0.689655
BP	GO:0031110	regulation of microtubule polymerization or depolymerization	6/305	87/18903	0.00284095	0.00979597	0.00496402	CIB1/ARHGEF7/PAK1/RAC1/RPS3/CDKN1B	6	0.689655
BP	GO:0003176	aortic valve development	4/305	37/18903	0.00288542	0.00991358	0.00502362	NOS3/TGFB1/BMP4/NOTCH1	4	1.08108
BP	GO:0035883	enteroendocrine cell differentiation	4/305	37/18903	0.00288542	0.00991358	0.00502362	PDPK1/BMP6/BMP4/BAD	4	1.08108
BP	GO:0070229	negative regulation of lymphocyte apoptotic process	4/305	37/18903	0.00288542	0.00991358	0.00502362	BCL3/BMP4/FADD/NOC2L	4	1.08108
BP	GO:0071276	cellular response to cadmium ion	4/305	37/18903	0.00288542	0.00991358	0.00502362	AKR1C3/HMOX1/MT1G/OGG1	4	1.08108
BP	GO:0071402	cellular response to lipoprotein particle stimulus	4/305	37/18903	0.00288542	0.00991358	0.00502362	TLR4/NPC1/MYD88/SYK	4	1.08108
BP	GO:0019724	B cell mediated immunity	10/305	218/18903	0.00294313	0.0101046	0.00512042	BCL3/TFRC/MSH6/IL10/MYD88/TGFB1/IL4R/CD70/BTK/PRKCD	10	0.458716
BP	GO:0051146	striated muscle cell differentiation	12/305	293/18903	0.00299725	0.010283	0.00521084	VEGFA/TGFB1/SORT1/G6PD/BMP4/ARRB2/IL4R/RYR1/TPM1/GPX1/NOTCH1/EZH2	12	0.409556
BP	GO:0030865	cortical cytoskeleton organization	5/305	61/18903	0.00300991	0.0103117	0.00522535	RAC2/RHOG/RAC1/EZR/ARF6	5	0.819672
BP	GO:0043112	receptor metabolic process	5/305	61/18903	0.00300991	0.0103117	0.00522535	TGFB1/ABCA2/LAPTM5/LAMTOR1/SORL1	5	0.819672
BP	GO:0001890	placenta development	8/305	150/18903	0.00305494	0.0104585	0.00529974	STK3/PPARD/MAP2K1/IL10/DEDD/CTSB/GATA2/CDKN1B	8	0.533333
BP	GO:0014706	striated muscle tissue development	11/305	257/18903	0.00316314	0.0108211	0.00548352	VEGFA/TGFB2/TGFB1/G6PD/BMP4/ARRB2/TPM1/NOTCH1/SMAD3/TGFBR1/POU4F1	11	0.428016
BP	GO:0046718	viral entry into host cell	8/305	151/18903	0.00318183	0.0108554	0.00550088	TFRC/CXCR4/NPC1/TRIM8/VAMP8/CTSB/CAV1/ICAM1	8	0.529801
BP	GO:0007589	body fluid secretion	6/305	89/18903	0.00318311	0.0108554	0.00550088	VEGFA/HK2/ADORA1/VAMP8/CAV1/STAT5A	6	0.674157
BP	GO:0046849	bone remodeling	6/305	89/18903	0.00318311	0.0108554	0.00550088	TFRC/SYK/TGFB1/IL7/IL6/GPR137	6	0.674157
BP	GO:0003203	endocardial cushion morphogenesis	4/305	38/18903	0.0031845	0.0108554	0.00550088	NOS3/TGFB2/NOTCH1/TGFBR1	4	1.05263
BP	GO:0043516	regulation of DNA damage response	signal transduction by p53 class mediator	4/305	38/18903	0.0031845	0.0108554	0.00550088	HIC1/PMAIP1/ZNF385A/KDM1A	4	1.05263
BP	GO:0006687	glycosphingolipid metabolic process	5/305	62/18903	0.00323152	0.0109766	0.00556231	NEU1/KIT/ABCA2/PRKCD/GLA	5	0.806452
BP	GO:0022617	extracellular matrix disassembly	5/305	62/18903	0.00323152	0.0109766	0.00556231	TGFB1/CTSS/IL6/MMP1/CTSG	5	0.806452
BP	GO:0043506	regulation of JUN kinase activity	5/305	62/18903	0.00323152	0.0109766	0.00556231	SYK/ERN1/PAK1/SFRP2/RPS3	5	0.806452
BP	GO:0046888	negative regulation of hormone secretion	5/305	62/18903	0.00323152	0.0109766	0.00556231	ADORA1/SREBF1/FOXO1/TSPO/INHBB	5	0.806452
BP	GO:0090303	positive regulation of wound healing	5/305	62/18903	0.00323152	0.0109766	0.00556231	NFE2L2/HRAS/CXCR4/THBS1/PRDX2	5	0.806452
BP	GO:0071322	cellular response to carbohydrate stimulus	8/305	152/18903	0.00331278	0.0111682	0.0056594	PPARD/SLC39A14/RAF1/PRKCB/ERN1/GPX1/BAD/ICAM1	8	0.526316
BP	GO:0072006	nephron development	8/305	152/18903	0.00331278	0.0111682	0.0056594	VEGFA/ITGA3/KLHL3/IL6R/MYC/BMP4/NOTCH1/RET	8	0.526316
BP	GO:0043087	regulation of GTPase activity	14/305	376/18903	0.00332599	0.0111682	0.0056594	RASIP1/ITGA6/HRAS/RHOG/ARHGEF7/NDEL1/ARRB2/POLDIP2/NTRK2/EIF2S1/CCR7/PYCARD/EZH2/CPEB2	14	0.37234
BP	GO:0002281	macrophage activation involved in immune response	3/305	19/18903	0.0033276	0.0111682	0.0056594	SYK/TYROBP/CX3CR1	3	1.57895
BP	GO:0002544	chronic inflammatory response	3/305	19/18903	0.0033276	0.0111682	0.0056594	IL10/THBS1/S100A9	3	1.57895
BP	GO:0030299	intestinal cholesterol absorption	3/305	19/18903	0.0033276	0.0111682	0.0056594	AKR1C1/NPC1/LPCAT3	3	1.57895
BP	GO:0032026	response to magnesium ion	3/305	19/18903	0.0033276	0.0111682	0.0056594	BMP6/THBS1/CD14	3	1.57895
BP	GO:0035728	response to hepatocyte growth factor	3/305	19/18903	0.0033276	0.0111682	0.0056594	IL10/APPL1/HGF	3	1.57895
BP	GO:0042574	retinal metabolic process	3/305	19/18903	0.0033276	0.0111682	0.0056594	AKR1C1/AKR1C3/CYP1B1	3	1.57895
BP	GO:0042772	DNA damage response	signal transduction resulting in transcription	3/305	19/18903	0.0033276	0.0111682	0.0056594	RPS27L/ZNF385A/CHEK2	3	1.57895
BP	GO:0045603	positive regulation of endothelial cell differentiation	3/305	19/18903	0.0033276	0.0111682	0.0056594	BMP6/BMP4/NOTCH1	3	1.57895
BP	GO:0050961	detection of temperature stimulus involved in sensory perception	3/305	19/18903	0.0033276	0.0111682	0.0056594	ADORA1/CXCR4/ARRB2	3	1.57895
BP	GO:0060977	coronary vasculature morphogenesis	3/305	19/18903	0.0033276	0.0111682	0.0056594	VEGFA/NOTCH1/TGFBR1	3	1.57895
BP	GO:0070242	thymocyte apoptotic process	3/305	19/18903	0.0033276	0.0111682	0.0056594	BMP4/CHEK2/DFFA	3	1.57895
BP	GO:0097202	activation of cysteine-type endopeptidase activity	3/305	19/18903	0.0033276	0.0111682	0.0056594	FADD/BAD/PYCARD	3	1.57895
BP	GO:0140354	lipid import into cell	3/305	19/18903	0.0033276	0.0111682	0.0056594	THBS1/SLC2A1/ACSL5	3	1.57895
BP	GO:1902894	negative regulation of miRNA transcription	3/305	19/18903	0.0033276	0.0111682	0.0056594	PPARD/TGFB1/BMP4	3	1.57895
BP	GO:0007006	mitochondrial membrane organization	7/305	120/18903	0.0033488	0.0112158	0.0056835	HK2/BNIP3/PPIF/PMAIP1/BBC3/SLC25A5/BAD	7	0.583333
BP	GO:0018210	peptidyl-threonine modification	7/305	120/18903	0.0033488	0.0112158	0.0056835	PDPK1/TGFB1/EGF/STK11/PRKCD/TGFBR1/PLK1	7	0.583333
BP	GO:0035967	cellular response to topologically incorrect protein	7/305	120/18903	0.0033488	0.0112158	0.0056835	STUB1/NFE2L2/CREB3/PTPN2/ERN1/EIF2S1/PPP1R15A	7	0.583333
BP	GO:0046364	monosaccharide biosynthetic process	6/305	90/18903	0.00336527	0.0112631	0.00570747	SLC39A14/PGD/PTPN2/G6PD/FOXO1/STK11	6	0.666667
BP	GO:0000910	cytokinesis	9/305	187/18903	0.00342622	0.011459	0.00580676	MYH10/SEPTIN4/AURKA/PLK3/BIRC5/POLDIP2/CHMP2A/SSTR5/PLK1	9	0.481283
BP	GO:0030902	hindbrain development	8/305	153/18903	0.00344788	0.0115234	0.00583939	MAP2K1/GLI2/SSTR3/EGF/FAIM2/GATA2/EZH2/POU4F1	8	0.522876
BP	GO:0090068	positive regulation of cell cycle process	11/305	260/18903	0.00345413	0.0115363	0.0058459	PBK/UBE2C/CDK4/AURKA/BIRC5/POLDIP2/EGF/CHEK2/CCN2/EZH2/SSTR5	11	0.423077
BP	GO:0045453	bone resorption	5/305	63/18903	0.00346465	0.0115633	0.00585961	TFRC/SYK/IL7/IL6/GPR137	5	0.793651
BP	GO:0009595	detection of biotic stimulus	4/305	39/18903	0.00350403	0.0116622	0.00590973	TLR4/TLR2/PAK1/TSPO	4	1.02564
BP	GO:0032350	regulation of hormone metabolic process	4/305	39/18903	0.00350403	0.0116622	0.00590973	AKR1C3/STUB1/BMP6/TCF7L2	4	1.02564
BP	GO:0032728	positive regulation of interferon-beta production	4/305	39/18903	0.00350403	0.0116622	0.00590973	IRF1/TLR4/TLR2/HMGB2	4	1.02564
BP	GO:0071634	regulation of transforming growth factor beta production	4/305	39/18903	0.00350403	0.0116622	0.00590973	TGFB2/THBS1/TYROBP/SMAD3	4	1.02564
BP	GO:0000077	DNA damage checkpoint signaling	7/305	121/18903	0.00350655	0.0116625	0.00590988	PBK/RPS27L/PLK3/FEM1B/CHEK2/CDKN1B/PLK1	7	0.578512
BP	GO:0030308	negative regulation of cell growth	9/305	188/18903	0.00354894	0.0117953	0.00597716	PPARD/ENO1/TGFB2/TGFB1/G6PD/SMAD3/STK11/SFRP2/CDKN1B	9	0.478723
BP	GO:0006470	protein dephosphorylation	11/305	261/18903	0.00355576	0.0118098	0.0059845	ADORA1/CD300A/PTPN2/TGFB1/PPP1CA/CDKN3/PPP1R15A/PPIA/STK11/PRKCD/MGAT5	11	0.421456
BP	GO:0043010	camera-type eye development	13/305	340/18903	0.00368061	0.0122159	0.00619032	VEGFA/STAT3/TGFB2/KDR/CYP1B1/BMP4/NTRK2/NOTCH1/SKIL/SMAD3/TGFBR1/RET/CDKN1B	13	0.382353
BP	GO:0071384	cellular response to corticosteroid stimulus	5/305	64/18903	0.00370961	0.0123037	0.00623478	AKR1C3/CYP1B1/AIFM1/SSTR3/SSTR5	5	0.78125
BP	GO:0051054	positive regulation of DNA metabolic process	12/305	301/18903	0.00372102	0.0123314	0.00624885	TFRC/MYC/GLI2/CYP1B1/TGFB1/HGF/IL6/ARRB2/TFPT/EGF/PRKCD/RPS3	12	0.398671
BP	GO:0060537	muscle tissue development	15/305	422/18903	0.00372335	0.0123314	0.00624885	VEGFA/FLNB/TGFB2/TGFB1/G6PD/BMP4/ARRB2/RYR1/TPM1/GPX1/NOTCH1/CAV1/SMAD3/TGFBR1/POU4F1	15	0.35545
BP	GO:0010675	regulation of cellular carbohydrate metabolic process	8/305	155/18903	0.00373087	0.0123314	0.00624885	PMAIP1/STAT3/PTPN2/PPP1CA/FOXO1/BAD/STK11/RUBCNL	8	0.516129
BP	GO:0016052	carbohydrate catabolic process	8/305	155/18903	0.00373087	0.0123314	0.00624885	HK2/NEU1/ENO1/GAPDH/PGD/STAT3/PPP1CA/BAD	8	0.516129
BP	GO:0070507	regulation of microtubule cytoskeleton organization	8/305	155/18903	0.00373087	0.0123314	0.00624885	CIB1/ARHGEF7/PAK1/RAC1/CHMP2A/RPS3/CDKN1B/PLK1	8	0.516129
BP	GO:0030282	bone mineralization	7/305	123/18903	0.00383897	0.0126118	0.0063909	FGR/BMP6/ALOX5/TGFB1/BMP4/KL/SMAD3	7	0.569106
BP	GO:0046887	positive regulation of hormone secretion	7/305	123/18903	0.00383897	0.0126118	0.0063909	BLK/PPARD/BMP6/VAMP8/TCF7L2/BAD/INHBB	7	0.569106
BP	GO:0071675	regulation of mononuclear cell migration	7/305	123/18903	0.00383897	0.0126118	0.0063909	CREB3/LYN/THBS1/FADD/CCR7/CX3CR1/PYCARD	7	0.569106
BP	GO:0072655	establishment of protein localization to mitochondrion	7/305	123/18903	0.00383897	0.0126118	0.0063909	HK2/HTRA2/RAC2/BBC3/SREBF1/AIFM1/TSPO	7	0.569106
BP	GO:0000266	mitochondrial fission	4/305	40/18903	0.00384466	0.0126118	0.0063909	BNIP3/KDR/AURKA/DCN	4	1
BP	GO:0010863	positive regulation of phospholipase C activity	4/305	40/18903	0.00384466	0.0126118	0.0063909	KIT/HRAS/FGFR1/HTR2B	4	1
BP	GO:0035886	vascular associated smooth muscle cell differentiation	4/305	40/18903	0.00384466	0.0126118	0.0063909	VEGFA/SOD2/KIT/NOTCH1	4	1
BP	GO:0071392	cellular response to estradiol stimulus	4/305	40/18903	0.00384466	0.0126118	0.0063909	IL10/AIFM1/SSTR3/POU4F1	4	1
BP	GO:0098751	bone cell development	4/305	40/18903	0.00384466	0.0126118	0.0063909	KIT/ZNF385A/TYROBP/FLNA	4	1
BP	GO:1901532	regulation of hematopoietic progenitor cell differentiation	4/305	40/18903	0.00384466	0.0126118	0.0063909	NFE2L2/KDR/NOTCH1/GATA2	4	1
BP	GO:1902692	regulation of neuroblast proliferation	4/305	40/18903	0.00384466	0.0126118	0.0063909	VEGFA/NOTCH1/KDM1A/CX3CR1	4	1
BP	GO:0001780	neutrophil homeostasis	3/305	20/18903	0.00386849	0.0126207	0.00639544	IL6/BTK/PIK3CD	3	1.5
BP	GO:0002888	positive regulation of myeloid leukocyte mediated immunity	3/305	20/18903	0.00386849	0.0126207	0.00639544	ITGAM/TYROBP/BTK	3	1.5
BP	GO:0010940	positive regulation of necrotic cell death	3/305	20/18903	0.00386849	0.0126207	0.00639544	BNIP3/AIFM1/TSPO	3	1.5
BP	GO:0035795	negative regulation of mitochondrial membrane permeability	3/305	20/18903	0.00386849	0.0126207	0.00639544	HK2/BNIP3/SLC25A5	3	1.5
BP	GO:0045342	MHC class II biosynthetic process	3/305	20/18903	0.00386849	0.0126207	0.00639544	SLC11A1/TLR4/IL10	3	1.5
BP	GO:0051882	mitochondrial depolarization	3/305	20/18903	0.00386849	0.0126207	0.00639544	KDR/DCN/TSPO	3	1.5
BP	GO:1900225	regulation of NLRP3 inflammasome complex assembly	3/305	20/18903	0.00386849	0.0126207	0.00639544	TLR4/MYD88/MEFV	3	1.5
BP	GO:2000629	negative regulation of miRNA metabolic process	3/305	20/18903	0.00386849	0.0126207	0.00639544	PPARD/TGFB1/BMP4	3	1.5
BP	GO:0050770	regulation of axonogenesis	8/305	156/18903	0.00387893	0.0126462	0.00640833	VEGFA/MAP2K1/NDEL1/PAK1/NTRK2/SKIL/STK11/RET	8	0.512821
BP	GO:0050886	endocrine process	6/305	93/18903	0.00395845	0.0128798	0.00652673	BMP6/NOS3/CTSZ/TSPO/INHBB/CTSG	6	0.645161
BP	GO:0001885	endothelial cell development	5/305	65/18903	0.00396675	0.0128798	0.00652673	VEGFA/MYD88/GPX1/EZR/ICAM1	5	0.769231
BP	GO:0003170	heart valve development	5/305	65/18903	0.00396675	0.0128798	0.00652673	NOS3/TGFB2/TGFB1/BMP4/NOTCH1	5	0.769231
BP	GO:0032507	maintenance of protein location in cell	5/305	65/18903	0.00396675	0.0128798	0.00652673	HK2/CAV1/SORL1/TSPO/VPS13C	5	0.769231
BP	GO:0050435	amyloid-beta metabolic process	5/305	65/18903	0.00396675	0.0128798	0.00652673	ABCA2/NTRK2/IFNGR1/SORL1/GGA3	5	0.769231
BP	GO:1905330	regulation of morphogenesis of an epithelium	5/305	65/18903	0.00396675	0.0128798	0.00652673	VEGFA/HGF/BMP4/EGF/PIK3CD	5	0.769231
BP	GO:0046660	female sex differentiation	7/305	124/18903	0.00401389	0.0130241	0.00659983	VEGFA/NOS3/KIT/KDR/ARRB2/SGPL1/INHBB	7	0.564516
BP	GO:0032436	positive regulation of proteasomal ubiquitin-dependent protein catabolic process	6/305	94/18903	0.00417238	0.0135108	0.0068465	STUB1/NFE2L2/AURKA/PLK3/CAV1/PLK1	6	0.638298
BP	GO:0051492	regulation of stress fiber assembly	6/305	94/18903	0.00417238	0.0135108	0.0068465	PAK1/TPM1/RAC1/SMAD3/CCN2/TGFBR1	6	0.638298
BP	GO:1903035	negative regulation of response to wounding	6/305	94/18903	0.00417238	0.0135108	0.0068465	NOS3/ALOX5/THBS1/SMAD3/PRKCD/PLAUR	6	0.638298
BP	GO:0034122	negative regulation of toll-like receptor signaling pathway	4/305	41/18903	0.00420704	0.0135771	0.00688009	PDPK1/CD300A/LYN/ARRB2	4	0.97561
BP	GO:0045124	regulation of bone resorption	4/305	41/18903	0.00420704	0.0135771	0.00688009	TFRC/SYK/IL6/GPR137	4	0.97561
BP	GO:0070232	regulation of T cell apoptotic process	4/305	41/18903	0.00420704	0.0135771	0.00688009	BCL3/PRELID1/BMP4/FADD	4	0.97561
BP	GO:1901031	regulation of response to reactive oxygen species	4/305	41/18903	0.00420704	0.0135771	0.00688009	NFE2L2/NR4A3/IL10/HGF	4	0.97561
BP	GO:2000008	regulation of protein localization to cell surface	4/305	41/18903	0.00420704	0.0135771	0.00688009	ABCA2/TYROBP/EGF/ARF6	4	0.97561
BP	GO:0010517	regulation of phospholipase activity	5/305	66/18903	0.00423638	0.0136534	0.00691875	PDPK1/KIT/HRAS/FGFR1/HTR2B	5	0.757576
BP	GO:0031343	positive regulation of cell killing	5/305	66/18903	0.00423638	0.0136534	0.00691875	PRF1/ITGAM/SYK/TYROBP/FADD	5	0.757576
BP	GO:0001654	eye development	14/305	388/18903	0.00438566	0.014125	0.00715773	VEGFA/BMP6/STAT3/TGFB2/KDR/CYP1B1/BMP4/NTRK2/NOTCH1/SKIL/SMAD3/TGFBR1/RET/CDKN1B	14	0.360825
BP	GO:0032465	regulation of cytokinesis	6/305	95/18903	0.00439474	0.0141352	0.00716291	AURKA/PLK3/BIRC5/POLDIP2/SSTR5/PLK1	6	0.631579
BP	GO:0042982	amyloid precursor protein metabolic process	6/305	95/18903	0.00439474	0.0141352	0.00716291	LYN/ABCA2/NTRK2/IFNGR1/SORL1/GGA3	6	0.631579
BP	GO:0034329	cell junction assembly	15/305	430/18903	0.00442281	0.014216	0.00720382	LAMA3/VEGFA/ITGB4/ITGA6/TLR2/KDR/ARHGEF7/THBS1/POLDIP2/NTRK2/RAC1/CAV1/SMAD3/ARF6/POU4F1	15	0.348837
BP	GO:0003085	negative regulation of systemic arterial blood pressure	3/305	21/18903	0.00445988	0.014249	0.00722054	SOD2/ADORA1/KL	3	1.42857
BP	GO:0034755	iron ion transmembrane transport	3/305	21/18903	0.00445988	0.014249	0.00722054	SLC11A1/SLC39A14/SLC39A8	3	1.42857
BP	GO:0043373	CD4-positive	alpha-beta T cell lineage commitment	3/305	21/18903	0.00445988	0.014249	0.00722054	IL6R/STAT3/IL6	3	1.42857
BP	GO:0043555	regulation of translation in response to stress	3/305	21/18903	0.00445988	0.014249	0.00722054	PPP1CA/EIF2S1/PPP1R15A	3	1.42857
BP	GO:0060353	regulation of cell adhesion molecule production	3/305	21/18903	0.00445988	0.014249	0.00722054	NOTCH1/CAV1/CXCL8	3	1.42857
BP	GO:0071731	response to nitric oxide	3/305	21/18903	0.00445988	0.014249	0.00722054	FOXO1/AIFM1/CCR7	3	1.42857
BP	GO:1901522	positive regulation of transcription from RNA polymerase II promoter involved in cellular response to chemical stimulus	3/305	21/18903	0.00445988	0.014249	0.00722054	VEGFA/NFE2L2/CREB3	3	1.42857
BP	GO:2000047	regulation of cell-cell adhesion mediated by cadherin	3/305	21/18903	0.00445988	0.014249	0.00722054	VEGFA/BMP6/NOTCH1	3	1.42857
BP	GO:2000725	regulation of cardiac muscle cell differentiation	3/305	21/18903	0.00445988	0.014249	0.00722054	TGFB1/BMP4/ARRB2	3	1.42857
BP	GO:0007051	spindle organization	9/305	195/18903	0.00450761	0.0143893	0.00729167	AURKA/BIRC5/POLDIP2/EZR/CHEK2/CHMP2A/RPS3/FLNA/PLK1	9	0.461538
BP	GO:0051017	actin filament bundle assembly	8/305	160/18903	0.0045171	0.0143893	0.00729167	PAK1/TPM1/RAC1/EZR/SMAD3/CCN2/TGFBR1/FLNA	8	0.5
BP	GO:0051147	regulation of muscle cell differentiation	8/305	160/18903	0.0045171	0.0143893	0.00729167	SOD2/KIT/TGFB1/G6PD/BMP4/ARRB2/NOTCH1/EZH2	8	0.5
BP	GO:0035019	somatic stem cell population maintenance	5/305	67/18903	0.00451884	0.0143893	0.00729167	RAF1/KIT/MYC/STAT3/GATA2	5	0.746269
BP	GO:0042531	positive regulation of tyrosine phosphorylation of STAT protein	5/305	67/18903	0.00451884	0.0143893	0.00729167	KIT/IL6R/LYN/IL6/IL18	5	0.746269
BP	GO:0001838	embryonic epithelial tube formation	7/305	127/18903	0.00457503	0.0145442	0.00737015	STK3/TGFB2/LIAS/TGFB1/BMP4/SFRP2/RET	7	0.551181
BP	GO:0006911	phagocytosis	engulfment	7/305	127/18903	0.00457503	0.0145442	0.00737015	CD300A/RAC2/ITGAM/RHOG/THBS1/RAC1/GATA2	7	0.551181
BP	GO:0010907	positive regulation of glucose metabolic process	4/305	42/18903	0.00459179	0.0145442	0.00737015	PMAIP1/PTPN2/FOXO1/STK11	4	0.952381
BP	GO:0021983	pituitary gland development	4/305	42/18903	0.00459179	0.0145442	0.00737015	GLI2/BMP4/GATA2/INHBB	4	0.952381
BP	GO:0034142	toll-like receptor 4 signaling pathway	4/305	42/18903	0.00459179	0.0145442	0.00737015	TLR4/APPL1/LYN/CD14	4	0.952381
BP	GO:0045429	positive regulation of nitric oxide biosynthetic process	4/305	42/18903	0.00459179	0.0145442	0.00737015	TLR4/SOD2/SMAD3/P2RX4	4	0.952381
BP	GO:0071604	transforming growth factor beta production	4/305	42/18903	0.00459179	0.0145442	0.00737015	TGFB2/THBS1/TYROBP/SMAD3	4	0.952381
BP	GO:1900274	regulation of phospholipase C activity	4/305	42/18903	0.00459179	0.0145442	0.00737015	KIT/HRAS/FGFR1/HTR2B	4	0.952381
BP	GO:0051153	regulation of striated muscle cell differentiation	6/305	96/18903	0.00462572	0.0146323	0.0074148	TGFB1/G6PD/BMP4/ARRB2/NOTCH1/EZH2	6	0.625
BP	GO:1903321	negative regulation of protein modification by small protein conjugation or removal	6/305	96/18903	0.00462572	0.0146323	0.0074148	ARRB2/SQSTM1/CAV1/PPIA/TSPO/RPS3	6	0.625
BP	GO:0045471	response to ethanol	7/305	128/18903	0.00477464	0.0150735	0.00763836	SOD2/SREBF1/MYD88/G6PD/OGG1/BAD/CD14	7	0.546875
BP	GO:0046683	response to organophosphorus	7/305	128/18903	0.00477464	0.0150735	0.00763836	AKR1C1/SREBF1/CYP1B1/EZR/KDM1A/P2RX4/INHBB	7	0.546875
BP	GO:0070585	protein localization to mitochondrion	7/305	128/18903	0.00477464	0.0150735	0.00763836	HK2/HTRA2/RAC2/BBC3/SREBF1/AIFM1/TSPO	7	0.546875
BP	GO:0006936	muscle contraction	13/305	351/18903	0.00479865	0.0151393	0.00767172	ZC3H12A/ENO1/ADORA1/KIT/CXCR4/RYR1/TPM1/CAV1/CCN2/P2RX4/HTR2B/FLNA/PIK3C2A	13	0.37037
BP	GO:0060193	positive regulation of lipase activity	5/305	68/18903	0.00481445	0.0151692	0.00768683	PDPK1/KIT/HRAS/FGFR1/HTR2B	5	0.735294
BP	GO:0070936	protein K48-linked ubiquitination	5/305	68/18903	0.00481445	0.0151692	0.00768683	UBE2C/IFI27/KLHL3/PPIA/RNF152	5	0.735294
BP	GO:0007163	establishment or maintenance of cell polarity	10/305	234/18903	0.00484908	0.0152682	0.00773704	RAC2/SLC9A3R1/RHOG/NDEL1/RAC1/KIF2C/CCR7/STK11/ARF6/PLK1	10	0.42735
BP	GO:0008593	regulation of Notch signaling pathway	6/305	97/18903	0.00486552	0.0153099	0.00775816	NOS3/KIT/STAT3/TGFB2/NOTCH1/GATA2	6	0.618557
BP	GO:0031570	DNA integrity checkpoint signaling	7/305	129/18903	0.00498073	0.0156621	0.00793665	PBK/RPS27L/PLK3/FEM1B/CHEK2/CDKN1B/PLK1	7	0.542636
BP	GO:0007595	lactation	4/305	43/18903	0.00499952	0.0156697	0.0079405	VEGFA/HK2/CAV1/STAT5A	4	0.930233
BP	GO:0032691	negative regulation of interleukin-1 beta production	4/305	43/18903	0.00499952	0.0156697	0.0079405	ZC3H12A/ARRB2/CX3CR1/MEFV	4	0.930233
BP	GO:0043507	positive regulation of JUN kinase activity	4/305	43/18903	0.00499952	0.0156697	0.0079405	SYK/ERN1/PAK1/RPS3	4	0.930233
BP	GO:0045687	positive regulation of glial cell differentiation	4/305	43/18903	0.00499952	0.0156697	0.0079405	TLR2/CXCR4/TGFB1/NOTCH1	4	0.930233
BP	GO:0097009	energy homeostasis	4/305	43/18903	0.00499952	0.0156697	0.0079405	NR4A3/STAT3/SQSTM1/FOXO1	4	0.930233
BP	GO:0016050	vesicle organization	13/305	353/18903	0.00502858	0.0157505	0.00798143	ATP6V0B/ATP6V1H/ZNF385A/SORT1/ZEB2/VAMP8/SQSTM1/AP3M1/LAMTOR1/CAV1/CHMP2A/AP1S1/RUBCNL	13	0.368272
BP	GO:0006665	sphingolipid metabolic process	8/305	163/18903	0.00504646	0.0157755	0.00799411	NEU1/HTRA2/KIT/ABCA2/PRKCD/SIRT3/SGPL1/GLA	8	0.490798
BP	GO:0035966	response to topologically incorrect protein	8/305	163/18903	0.00504646	0.0157755	0.00799411	STUB1/NFE2L2/CREB3/PTPN2/THBS1/ERN1/EIF2S1/PPP1R15A	8	0.490798
BP	GO:1902850	microtubule cytoskeleton organization involved in mitosis	8/305	163/18903	0.00504646	0.0157755	0.00799411	AURKA/NDEL1/BIRC5/POLDIP2/CHEK2/CHMP2A/FLNA/PLK1	8	0.490798
BP	GO:0002070	epithelial cell maturation	3/305	22/18903	0.00510306	0.0157875	0.00800016	KDR/FEM1B/GATA2	3	1.36364
BP	GO:0006907	pinocytosis	3/305	22/18903	0.00510306	0.0157875	0.00800016	APPL1/CAV1/PYCARD	3	1.36364
BP	GO:0010888	negative regulation of lipid storage	3/305	22/18903	0.00510306	0.0157875	0.00800016	PPARD/PTPN2/IL6	3	1.36364
BP	GO:0030728	ovulation	3/305	22/18903	0.00510306	0.0157875	0.00800016	NOS3/IL4R/INHBB	3	1.36364
BP	GO:0032288	myelin assembly	3/305	22/18903	0.00510306	0.0157875	0.00800016	ITGB4/TLR2/ABCA2	3	1.36364
BP	GO:0035855	megakaryocyte development	3/305	22/18903	0.00510306	0.0157875	0.00800016	KIT/ZNF385A/FLNA	3	1.36364
BP	GO:0044321	response to leptin	3/305	22/18903	0.00510306	0.0157875	0.00800016	NR4A3/STAT3/INHBB	3	1.36364
BP	GO:0044546	NLRP3 inflammasome complex assembly	3/305	22/18903	0.00510306	0.0157875	0.00800016	TLR4/MYD88/MEFV	3	1.36364
BP	GO:0045061	thymic T cell selection	3/305	22/18903	0.00510306	0.0157875	0.00800016	PTPN2/CCR7/STK11	3	1.36364
BP	GO:0046514	ceramide catabolic process	3/305	22/18903	0.00510306	0.0157875	0.00800016	NEU1/PRKCD/GLA	3	1.36364
BP	GO:0048634	regulation of muscle organ development	3/305	22/18903	0.00510306	0.0157875	0.00800016	TGFB1/BMP4/SMAD3	3	1.36364
BP	GO:0051767	nitric-oxide synthase biosynthetic process	3/305	22/18903	0.00510306	0.0157875	0.00800016	TLR4/TLR2/KDR	3	1.36364
BP	GO:0051769	regulation of nitric-oxide synthase biosynthetic process	3/305	22/18903	0.00510306	0.0157875	0.00800016	TLR4/TLR2/KDR	3	1.36364
BP	GO:0072111	cell proliferation involved in kidney development	3/305	22/18903	0.00510306	0.0157875	0.00800016	IL6R/MYC/BMP4	3	1.36364
BP	GO:1902644	tertiary alcohol metabolic process	3/305	22/18903	0.00510306	0.0157875	0.00800016	AKR1C1/AKR1C2/AKR1C3	3	1.36364
BP	GO:1903589	positive regulation of blood vessel endothelial cell proliferation involved in sprouting angiogenesis	3/305	22/18903	0.00510306	0.0157875	0.00800016	HMOX1/VEGFA/GATA2	3	1.36364
BP	GO:0002260	lymphocyte homeostasis	5/305	69/18903	0.00512353	0.0158406	0.00802707	PMAIP1/LYN/FADD/PRDX2/SKIL	5	0.724638
BP	GO:0019079	viral genome replication	7/305	130/18903	0.00519344	0.0160464	0.00813136	IFI27/ZC3H12A/TMEM39A/NOTCH1/PPIA/FBXL2/CXCL8	7	0.538462
BP	GO:0021915	neural tube development	8/305	164/18903	0.00523306	0.0161375	0.00817755	STK3/GLI2/TGFB2/LIAS/TGFB1/BMP4/NOTCH1/SFRP2	8	0.487805
BP	GO:0030856	regulation of epithelial cell differentiation	8/305	164/18903	0.00523306	0.0161375	0.00817755	VEGFA/BMP6/BMP4/NOTCH1/CAV1/BAD/EZH2/CDKN1B	8	0.487805
BP	GO:0061572	actin filament bundle organization	8/305	164/18903	0.00523306	0.0161375	0.00817755	PAK1/TPM1/RAC1/EZR/SMAD3/CCN2/TGFBR1/FLNA	8	0.487805
BP	GO:0030512	negative regulation of transforming growth factor beta receptor signaling pathway	6/305	99/18903	0.00537234	0.0165564	0.00838979	PDPK1/STUB1/CAV1/SKIL/SNX6/ING2	6	0.606061
BP	GO:0016601	Rac protein signal transduction	4/305	44/18903	0.00543083	0.0166615	0.00844307	RAC2/RHOG/RAC1/ARF6	4	0.909091
BP	GO:0032689	negative regulation of interferon-gamma production	4/305	44/18903	0.00543083	0.0166615	0.00844307	ZC3H12A/TLR4/IL10/LAPTM5	4	0.909091
BP	GO:0032881	regulation of polysaccharide metabolic process	4/305	44/18903	0.00543083	0.0166615	0.00844307	TGFB1/PPP1CA/EGF/RUBCNL	4	0.909091
BP	GO:0071763	nuclear membrane organization	4/305	44/18903	0.00543083	0.0166615	0.00844307	PRKCB/NDEL1/CHMP2A/PLK1	4	0.909091
BP	GO:1900026	positive regulation of substrate adhesion-dependent cell spreading	4/305	44/18903	0.00543083	0.0166615	0.00844307	CIB1/ARHGEF7/RAC1/FLNA	4	0.909091
BP	GO:1902686	mitochondrial outer membrane permeabilization involved in programmed cell death	4/305	44/18903	0.00543083	0.0166615	0.00844307	BNIP3/PPIF/BBC3/SLC25A5	4	0.909091
BP	GO:1904407	positive regulation of nitric oxide metabolic process	4/305	44/18903	0.00543083	0.0166615	0.00844307	TLR4/SOD2/SMAD3/P2RX4	4	0.909091
BP	GO:0032271	regulation of protein polymerization	9/305	201/18903	0.00548029	0.0168025	0.00851451	ARHGEF7/PAK1/RAC1/CCR7/PRKCD/RPS3/PYCARD/ARF6/CDKN1B	9	0.447761
BP	GO:0016311	dephosphorylation	13/305	357/18903	0.00551497	0.016898	0.0085629	ADORA1/CD300A/TGFB2/PTPN2/TGFB1/PPP1CA/CDKN3/PPP1R15A/PPIA/SMAD3/STK11/PRKCD/MGAT5	13	0.364146
BP	GO:0030316	osteoclast differentiation	6/305	100/18903	0.00563976	0.0172583	0.00874547	TFRC/TLR4/GAB2/TYROBP/GPR137/POU4F1	6	0.6
BP	GO:0098869	cellular oxidant detoxification	6/305	100/18903	0.00563976	0.0172583	0.00874547	SOD2/NFE2L2/NOS3/GPX1/PRDX2/S100A9	6	0.6
BP	GO:0110053	regulation of actin filament organization	11/305	278/18903	0.00568118	0.0173739	0.00880407	PAK1/TPM1/RAC1/CCR7/SMAD3/PRKCD/CCN2/PYCARD/ARF6/TGFBR1/FLNA	11	0.395683
BP	GO:0045333	cellular respiration	10/305	240/18903	0.00577333	0.0176111	0.00892429	BNIP3/SOD2/PRELID1/PPIF/ACO1/NR4A3/PDHB/DLD/CISD1/SIRT3	10	0.416667
BP	GO:0002562	somatic diversification of immune receptors via germline recombination within a single locus	5/305	71/18903	0.00578339	0.0176111	0.00892429	TFRC/MSH6/IL10/TGFB1/HMGB2	5	0.704225
BP	GO:0016444	somatic cell DNA recombination	5/305	71/18903	0.00578339	0.0176111	0.00892429	TFRC/MSH6/IL10/TGFB1/HMGB2	5	0.704225
BP	GO:0033344	cholesterol efflux	5/305	71/18903	0.00578339	0.0176111	0.00892429	NPC1/ABCA2/LAMTOR1/CAV1/EGF	5	0.704225
BP	GO:0002363	alpha-beta T cell lineage commitment	3/305	23/18903	0.00579924	0.0176111	0.00892429	IL6R/STAT3/IL6	3	1.30435
BP	GO:0010560	positive regulation of glycoprotein biosynthetic process	3/305	23/18903	0.00579924	0.0176111	0.00892429	ABCA2/TCF7L2/CCR7	3	1.30435
BP	GO:0031065	positive regulation of histone deacetylation	3/305	23/18903	0.00579924	0.0176111	0.00892429	VEGFA/SREBF1/ING2	3	1.30435
BP	GO:0044241	lipid digestion	3/305	23/18903	0.00579924	0.0176111	0.00892429	AKR1C1/NPC1/LPCAT3	3	1.30435
BP	GO:0044827	modulation by host of viral genome replication	3/305	23/18903	0.00579924	0.0176111	0.00892429	IFI27/ZC3H12A/FBXL2	3	1.30435
BP	GO:0098856	intestinal lipid absorption	3/305	23/18903	0.00579924	0.0176111	0.00892429	AKR1C1/NPC1/LPCAT3	3	1.30435
BP	GO:1902254	negative regulation of intrinsic apoptotic signaling pathway by p53 class mediator	3/305	23/18903	0.00579924	0.0176111	0.00892429	ZNF385A/KDM1A/ING2	3	1.30435
BP	GO:0007052	mitotic spindle organization	7/305	133/18903	0.00587263	0.0178191	0.00902965	AURKA/BIRC5/POLDIP2/CHEK2/CHMP2A/FLNA/PLK1	7	0.526316
BP	GO:0030890	positive regulation of B cell proliferation	4/305	45/18903	0.00588632	0.0178191	0.00902965	TFRC/TLR4/IL7/BTK	4	0.888889
BP	GO:0031295	T cell costimulation	4/305	45/18903	0.00588632	0.0178191	0.00902965	LYN/CAV1/CCR7/LCK	4	0.888889
BP	GO:0062208	positive regulation of pattern recognition receptor signaling pathway	4/305	45/18903	0.00588632	0.0178191	0.00902965	TLR4/TLR2/CAV1/CD14	4	0.888889
BP	GO:0098927	vesicle-mediated transport between endosomal compartments	4/305	45/18903	0.00588632	0.0178191	0.00902965	MAP2K1/EZR/SORL1/FLNA	4	0.888889
BP	GO:0006721	terpenoid metabolic process	6/305	101/18903	0.00591678	0.0178886	0.00906491	AKR1C1/AKR1C3/PPARD/HTRA2/CYP1B1/FDFT1	6	0.594059
BP	GO:0015908	fatty acid transport	6/305	101/18903	0.00591678	0.0178886	0.00906491	PPARD/SYK/THBS1/SLC2A1/ACSL5/P2RX4	6	0.594059
BP	GO:0048738	cardiac muscle tissue development	10/305	241/18903	0.0059399	0.0179472	0.00909459	VEGFA/TGFB2/TGFB1/G6PD/BMP4/ARRB2/TPM1/NOTCH1/TGFBR1/POU4F1	10	0.414938
BP	GO:0044843	cell cycle G1/S phase transition	11/305	280/18903	0.00598592	0.0180748	0.00915927	CDK4/MYC/RPS27L/APPL1/PLK3/CDKN3/PSME3/CHEK2/PIM2/EZH2/CDKN1B	11	0.392857
BP	GO:0043467	regulation of generation of precursor metabolites and energy	7/305	134/18903	0.00611314	0.0184474	0.00934803	BNIP3/PRELID1/PPIF/STAT3/PPP1CA/CISD1/RUBCNL	7	0.522388
BP	GO:0042698	ovulation cycle	5/305	72/18903	0.00613481	0.0184778	0.00936345	NOS3/TGFB2/CYP1B1/ARRB2/SGPL1	5	0.694444
BP	GO:0045600	positive regulation of fat cell differentiation	5/305	72/18903	0.00613481	0.0184778	0.00936345	STK3/PPARD/ZC3H12A/ZNF385A/SFRP2	5	0.694444
BP	GO:0060411	cardiac septum morphogenesis	5/305	72/18903	0.00613481	0.0184778	0.00936345	NOS3/TGFB2/BMP4/NOTCH1/TGFBR1	5	0.694444
BP	GO:0046006	regulation of activated T cell proliferation	4/305	46/18903	0.00636655	0.0191156	0.00968668	IL18/FADD/RPS3/PYCARD	4	0.869565
BP	GO:0070266	necroptotic process	4/305	46/18903	0.00636655	0.0191156	0.00968668	PPIF/FADD/AIFM1/CAV1	4	0.869565
BP	GO:0085029	extracellular matrix assembly	4/305	46/18903	0.00636655	0.0191156	0.00968668	LAMB3/TGFB1/NOTCH1/SMAD3	4	0.869565
BP	GO:1900271	regulation of long-term synaptic potentiation	4/305	46/18903	0.00636655	0.0191156	0.00968668	ADORA1/TYROBP/SQSTM1/CX3CR1	4	0.869565
BP	GO:1990090	cellular response to nerve growth factor stimulus	4/305	46/18903	0.00636655	0.0191156	0.00968668	CIB1/SORT1/NTRK2/ARF6	4	0.869565
BP	GO:0050806	positive regulation of synaptic transmission	8/305	170/18903	0.0064658	0.0194015	0.00983152	ADORA1/ITPR3/ARRB2/TYROBP/SQSTM1/NTRK2/GFAP/CX3CR1	8	0.470588
BP	GO:0043255	regulation of carbohydrate biosynthetic process	6/305	103/18903	0.0065004	0.0194582	0.00986027	PTPN2/TGFB1/PPP1CA/FOXO1/EGF/STK11	6	0.582524
BP	GO:0042246	tissue regeneration	5/305	73/18903	0.00650097	0.0194582	0.00986027	PPARD/GPX1/NOTCH1/EZH2/CDKN1B	5	0.684932
BP	GO:0061035	regulation of cartilage development	5/305	73/18903	0.00650097	0.0194582	0.00986027	BMP6/BMP4/SMAD3/CCN2/TGFBR1	5	0.684932
BP	GO:0071677	positive regulation of mononuclear cell migration	5/305	73/18903	0.00650097	0.0194582	0.00986027	CREB3/FADD/CCR7/CX3CR1/PYCARD	5	0.684932
BP	GO:0002320	lymphoid progenitor cell differentiation	3/305	24/18903	0.00654953	0.0195181	0.00989061	KIT/BMP4/NOTCH1	3	1.25
BP	GO:0007097	nuclear migration	3/305	24/18903	0.00654953	0.0195181	0.00989061	LMNB1/LMNB2/SLC9A3R1	3	1.25
BP	GO:0016048	detection of temperature stimulus	3/305	24/18903	0.00654953	0.0195181	0.00989061	ADORA1/CXCR4/ARRB2	3	1.25
BP	GO:0043369	CD4-positive or CD8-positive	alpha-beta T cell lineage commitment	3/305	24/18903	0.00654953	0.0195181	0.00989061	IL6R/STAT3/IL6	3	1.25
BP	GO:0070233	negative regulation of T cell apoptotic process	3/305	24/18903	0.00654953	0.0195181	0.00989061	BCL3/BMP4/FADD	3	1.25
BP	GO:0071294	cellular response to zinc ion	3/305	24/18903	0.00654953	0.0195181	0.00989061	MT1G/TSPO/P2RX4	3	1.25
BP	GO:0140632	inflammasome complex assembly	3/305	24/18903	0.00654953	0.0195181	0.00989061	TLR4/MYD88/MEFV	3	1.25
BP	GO:0048167	regulation of synaptic plasticity	9/305	207/18903	0.00660803	0.0196676	0.00996636	ADORA1/KIT/HRAS/ITPR3/TYROBP/SQSTM1/NTRK2/GFAP/CX3CR1	9	0.434783
BP	GO:0015849	organic acid transport	12/305	324/18903	0.00661265	0.0196676	0.00996636	AKR1C1/SLC11A1/PPARD/ADORA1/SLC9A3R1/SYK/THBS1/NTRK2/GFAP/SLC2A1/ACSL5/P2RX4	12	0.37037
BP	GO:0071333	cellular response to glucose stimulus	7/305	136/18903	0.00661612	0.0196676	0.00996636	PPARD/SLC39A14/RAF1/ERN1/GPX1/BAD/ICAM1	7	0.514706
BP	GO:0099024	plasma membrane invagination	7/305	136/18903	0.00661612	0.0196676	0.00996636	CD300A/RAC2/ITGAM/RHOG/THBS1/RAC1/GATA2	7	0.514706
BP	GO:0016482	cytosolic transport	8/305	171/18903	0.00669099	0.0198778	0.0100729	MAP2K1/SORT1/LAPTM5/EZR/SORL1/SNX6/VPS13C/FLNA	8	0.467836
BP	GO:0110020	regulation of actomyosin structure organization	6/305	104/18903	0.00680738	0.020211	0.0102417	PAK1/TPM1/RAC1/SMAD3/CCN2/TGFBR1	6	0.576923
BP	GO:0002701	negative regulation of production of molecular mediator of immune response	4/305	47/18903	0.00687209	0.0202572	0.0102651	HMOX1/IL10/TGFB2/TGFB1	4	0.851064
BP	GO:0031294	lymphocyte costimulation	4/305	47/18903	0.00687209	0.0202572	0.0102651	LYN/CAV1/CCR7/LCK	4	0.851064
BP	GO:0032369	negative regulation of lipid transport	4/305	47/18903	0.00687209	0.0202572	0.0102651	THBS1/ABCA2/EGF/TSPO	4	0.851064
BP	GO:0035794	positive regulation of mitochondrial membrane permeability	4/305	47/18903	0.00687209	0.0202572	0.0102651	BNIP3/PPIF/BBC3/SLC25A5	4	0.851064
BP	GO:0045601	regulation of endothelial cell differentiation	4/305	47/18903	0.00687209	0.0202572	0.0102651	VEGFA/BMP6/BMP4/NOTCH1	4	0.851064
BP	GO:0045646	regulation of erythrocyte differentiation	4/305	47/18903	0.00687209	0.0202572	0.0102651	STAT3/LYN/HMGB2/GATA2	4	0.851064
BP	GO:0071470	cellular response to osmotic stress	4/305	47/18903	0.00687209	0.0202572	0.0102651	SLC2A1/BAD/TSPO/PYCARD	4	0.851064
BP	GO:0001707	mesoderm formation	5/305	74/18903	0.00688219	0.0202572	0.0102651	ITGB4/ITGA3/BMP4/SMAD3/SFRP2	5	0.675676
BP	GO:0002381	immunoglobulin production involved in immunoglobulin-mediated immune response	5/305	74/18903	0.00688219	0.0202572	0.0102651	TFRC/MSH6/IL10/TGFB1/BTK	5	0.675676
BP	GO:0003281	ventricular septum development	5/305	74/18903	0.00688219	0.0202572	0.0102651	NOS3/TGFB2/BMP4/NOTCH1/TGFBR1	5	0.675676
BP	GO:0042058	regulation of epidermal growth factor receptor signaling pathway	5/305	74/18903	0.00688219	0.0202572	0.0102651	ADORA1/PTPN2/EGF/SNX6/PLAUR	5	0.675676
BP	GO:0045123	cellular extravasation	5/305	74/18903	0.00688219	0.0202572	0.0102651	FADD/SIRPA/PIK3CD/CX3CR1/ICAM1	5	0.675676
BP	GO:0050766	positive regulation of phagocytosis	5/305	74/18903	0.00688219	0.0202572	0.0102651	SLC11A1/SIRPA/BTK/GATA2/PYCARD	5	0.675676
BP	GO:0051145	smooth muscle cell differentiation	5/305	74/18903	0.00688219	0.0202572	0.0102651	VEGFA/SOD2/KIT/BMP4/NOTCH1	5	0.675676
BP	GO:0006643	membrane lipid metabolic process	9/305	209/18903	0.00702104	0.0206532	0.0104658	NEU1/HTRA2/KIT/CYP1B1/ABCA2/PRKCD/SIRT3/SGPL1/GLA	9	0.430622
BP	GO:1901655	cellular response to ketone	6/305	105/18903	0.00712473	0.0209453	0.0106139	AKR1C2/AKR1C3/CDK4/CYP1B1/AIFM1/NCOA4	6	0.571429
BP	GO:0071331	cellular response to hexose stimulus	7/305	138/18903	0.00714926	0.0210045	0.0106439	PPARD/SLC39A14/RAF1/ERN1/GPX1/BAD/ICAM1	7	0.507246
BP	GO:0007015	actin filament organization	15/305	454/18903	0.00718673	0.0211017	0.0106931	RAC2/RHOG/PAK1/TPM1/RAC1/EZR/CCR7/SMAD3/PRKCD/CCN2/PYCARD/ARF6/TGFBR1/FLNA/HMCN1	15	0.330396
BP	GO:0048863	stem cell differentiation	10/305	248/18903	0.00721338	0.0211669	0.0107261	NFE2L2/KIT/STAT3/TGFB2/BMP4/NOTCH1/SFRP2/HTR2B/EZH2/RET	10	0.403226
BP	GO:0032890	regulation of organic acid transport	5/305	75/18903	0.00727877	0.0212935	0.0107903	ADORA1/SYK/THBS1/ACSL5/P2RX4	5	0.666667
BP	GO:0045661	regulation of myoblast differentiation	5/305	75/18903	0.00727877	0.0212935	0.0107903	PPARD/TGFB1/BMP4/IL18/NOTCH1	5	0.666667
BP	GO:0050810	regulation of steroid biosynthetic process	5/305	75/18903	0.00727877	0.0212935	0.0107903	AKR1C3/BMP6/SREBF1/LPCAT3/TSPO	5	0.666667
BP	GO:0060337	type I interferon signaling pathway	5/305	75/18903	0.00727877	0.0212935	0.0107903	IFI27/PTPN2/MYD88/FADD/IKBKE	5	0.666667
BP	GO:0071479	cellular response to ionizing radiation	5/305	75/18903	0.00727877	0.0212935	0.0107903	HRAS/TLK2/KDM1A/CHEK2/SFRP2	5	0.666667
BP	GO:0006007	glucose catabolic process	3/305	25/18903	0.00735493	0.0213838	0.0108361	HK2/ENO1/BAD	3	1.2
BP	GO:0034114	regulation of heterotypic cell-cell adhesion	3/305	25/18903	0.00735493	0.0213838	0.0108361	IL10/LCK/MAP2K5	3	1.2
BP	GO:0046697	decidualization	3/305	25/18903	0.00735493	0.0213838	0.0108361	PPARD/DEDD/CTSB	3	1.2
BP	GO:0046835	carbohydrate phosphorylation	3/305	25/18903	0.00735493	0.0213838	0.0108361	HK2/GNPTG/PFKFB3	3	1.2
BP	GO:0050860	negative regulation of T cell receptor signaling pathway	3/305	25/18903	0.00735493	0.0213838	0.0108361	PTPN2/LAPTM5/EZR	3	1.2
BP	GO:0060396	growth hormone receptor signaling pathway	3/305	25/18903	0.00735493	0.0213838	0.0108361	STAT3/LYN/STAT5A	3	1.2
BP	GO:0062149	detection of stimulus involved in sensory perception of pain	3/305	25/18903	0.00735493	0.0213838	0.0108361	ADORA1/CXCR4/ARRB2	3	1.2
BP	GO:0071378	cellular response to growth hormone stimulus	3/305	25/18903	0.00735493	0.0213838	0.0108361	STAT3/LYN/STAT5A	3	1.2
BP	GO:1902993	positive regulation of amyloid precursor protein catabolic process	3/305	25/18903	0.00735493	0.0213838	0.0108361	LYN/ABCA2/IFNGR1	3	1.2
BP	GO:0006937	regulation of muscle contraction	8/305	174/18903	0.00740226	0.0213838	0.0108361	ZC3H12A/ENO1/ADORA1/KIT/TPM1/CAV1/CCN2/P2RX4	8	0.45977
BP	GO:0001754	eye photoreceptor cell differentiation	4/305	48/18903	0.00740347	0.0213838	0.0108361	VEGFA/STAT3/NTRK2/NOTCH1	4	0.833333
BP	GO:0002673	regulation of acute inflammatory response	4/305	48/18903	0.00740347	0.0213838	0.0108361	ADORA1/IL6/CCR7/BTK	4	0.833333
BP	GO:0006953	acute-phase response	4/305	48/18903	0.00740347	0.0213838	0.0108361	SERPINA1/TFRC/IL6R/IL6	4	0.833333
BP	GO:0045776	negative regulation of blood pressure	4/305	48/18903	0.00740347	0.0213838	0.0108361	SOD2/ADORA1/NOS3/KL	4	0.833333
BP	GO:0046189	phenol-containing compound biosynthetic process	4/305	48/18903	0.00740347	0.0213838	0.0108361	TGFB2/APPL1/ZEB2/KL	4	0.833333
BP	GO:0046850	regulation of bone remodeling	4/305	48/18903	0.00740347	0.0213838	0.0108361	TFRC/SYK/IL6/GPR137	4	0.833333
BP	GO:0060976	coronary vasculature development	4/305	48/18903	0.00740347	0.0213838	0.0108361	VEGFA/BMP4/NOTCH1/TGFBR1	4	0.833333
BP	GO:0061028	establishment of endothelial barrier	4/305	48/18903	0.00740347	0.0213838	0.0108361	VEGFA/MYD88/EZR/ICAM1	4	0.833333
BP	GO:1901976	regulation of cell cycle checkpoint	4/305	48/18903	0.00740347	0.0213838	0.0108361	PBK/BIRC5/FEM1B/CHEK2	4	0.833333
BP	GO:1903587	regulation of blood vessel endothelial cell proliferation involved in sprouting angiogenesis	4/305	48/18903	0.00740347	0.0213838	0.0108361	HMOX1/VEGFA/THBS1/GATA2	4	0.833333
BP	GO:1990089	response to nerve growth factor	4/305	48/18903	0.00740347	0.0213838	0.0108361	CIB1/SORT1/NTRK2/ARF6	4	0.833333
BP	GO:0006997	nucleus organization	7/305	139/18903	0.00742747	0.0214273	0.0108581	LMNB1/LMNB2/PRKCB/NDEL1/HMGB2/CHMP2A/PLK1	7	0.503597
BP	GO:0007586	digestion	7/305	139/18903	0.00742747	0.0214273	0.0108581	AKR1C1/AKR1C2/TLR4/ACO1/NPC1/LPCAT3/EZR	7	0.503597
BP	GO:0001841	neural tube formation	6/305	106/18903	0.00745266	0.0214741	0.0108818	STK3/TGFB2/LIAS/TGFB1/BMP4/SFRP2	6	0.566038
BP	GO:0022600	digestive system process	6/305	106/18903	0.00745266	0.0214741	0.0108818	AKR1C1/TLR4/ACO1/NPC1/LPCAT3/EZR	6	0.566038
BP	GO:0043270	positive regulation of ion transport	11/305	289/18903	0.00751989	0.0216548	0.0109734	PDPK1/ADORA1/SLC9A3R1/G6PD/CTSS/ARRB2/VAMP8/CAV1/TSPO/P2RX4/FLNA	11	0.380623
BP	GO:0016051	carbohydrate biosynthetic process	9/305	212/18903	0.00767729	0.0220811	0.0111894	SLC39A14/PGD/PTPN2/TGFB1/G6PD/PPP1CA/FOXO1/EGF/STK11	9	0.424528
BP	GO:0001937	negative regulation of endothelial cell proliferation	5/305	76/18903	0.00769101	0.0220811	0.0111894	ALOX5/THBS1/CAV1/SCG2/TGFBR1	5	0.657895
BP	GO:0021536	diencephalon development	5/305	76/18903	0.00769101	0.0220811	0.0111894	GLI2/BMP4/GATA2/INHBB/POU4F1	5	0.657895
BP	GO:0045685	regulation of glial cell differentiation	5/305	76/18903	0.00769101	0.0220811	0.0111894	TLR2/CXCR4/TGFB1/IL6/NOTCH1	5	0.657895
BP	GO:0048332	mesoderm morphogenesis	5/305	76/18903	0.00769101	0.0220811	0.0111894	ITGB4/ITGA3/BMP4/SMAD3/SFRP2	5	0.657895
BP	GO:0071326	cellular response to monosaccharide stimulus	7/305	140/18903	0.00771361	0.0221327	0.0112155	PPARD/SLC39A14/RAF1/ERN1/GPX1/BAD/ICAM1	7	0.5
BP	GO:0043457	regulation of cellular respiration	4/305	49/18903	0.00796123	0.0228158	0.0115617	BNIP3/PRELID1/PPIF/CISD1	4	0.816327
BP	GO:0050798	activated T cell proliferation	4/305	49/18903	0.00796123	0.0228158	0.0115617	IL18/FADD/RPS3/PYCARD	4	0.816327
BP	GO:0007093	mitotic cell cycle checkpoint signaling	7/305	141/18903	0.00800781	0.0229219	0.0116155	PBK/RPS27L/PLK3/BIRC5/CHEK2/CDKN1B/PLK1	7	0.496454
BP	GO:0034754	cellular hormone metabolic process	7/305	141/18903	0.00800781	0.0229219	0.0116155	AKR1C1/AKR1C2/AKR1C3/BMP6/CYP1B1/TSPO/SGPL1	7	0.496454
BP	GO:0032886	regulation of microtubule-based process	10/305	252/18903	0.00803045	0.0229729	0.0116413	CIB1/ARHGEF7/AURKA/PAK1/RAC1/STK11/CHMP2A/RPS3/CDKN1B/PLK1	10	0.396825
BP	GO:0071357	cellular response to type I interferon	5/305	77/18903	0.00811923	0.023213	0.011763	IFI27/PTPN2/MYD88/FADD/IKBKE	5	0.649351
BP	GO:0050821	protein stabilization	9/305	214/18903	0.00814013	0.0232336	0.0117734	STK3/GAPDH/BAG1/TYROBP/CHEK2/SMAD3/PRKCD/PIM2/FLNA	9	0.420561
BP	GO:0032526	response to retinoic acid	6/305	108/18903	0.00814098	0.0232336	0.0117734	TFRC/BMP6/HTRA2/SREBF1/LYN/RET	6	0.555556
BP	GO:0090398	cellular senescence	6/305	108/18903	0.00814098	0.0232336	0.0117734	HMGA1/MAP2K1/HRAS/PRKCD/CDKN1B/ING2	6	0.555556
BP	GO:0000737	DNA catabolic process	endonucleolytic	3/305	26/18903	0.00821636	0.0232959	0.011805	IL6/AIFM1/DFFA	3	1.15385
BP	GO:0035821	modulation of process of another organism	3/305	26/18903	0.00821636	0.0232959	0.011805	PRF1/SYK/S100A9	3	1.15385
BP	GO:0046426	negative regulation of receptor signaling pathway via JAK-STAT	3/305	26/18903	0.00821636	0.0232959	0.011805	BCL3/PTPN2/CAV1	3	1.15385
BP	GO:0050951	sensory perception of temperature stimulus	3/305	26/18903	0.00821636	0.0232959	0.011805	ADORA1/CXCR4/ARRB2	3	1.15385
BP	GO:0060333	interferon-gamma-mediated signaling pathway	3/305	26/18903	0.00821636	0.0232959	0.011805	IRF1/PTPN2/IFNGR1	3	1.15385
BP	GO:0060740	prostate gland epithelium morphogenesis	3/305	26/18903	0.00821636	0.0232959	0.011805	BMP4/FEM1B/NOTCH1	3	1.15385
BP	GO:1903020	positive regulation of glycoprotein metabolic process	3/305	26/18903	0.00821636	0.0232959	0.011805	ABCA2/TCF7L2/CCR7	3	1.15385
BP	GO:1903306	negative regulation of regulated secretory pathway	3/305	26/18903	0.00821636	0.0232959	0.011805	HMOX1/CD300A/NOTCH1	3	1.15385
BP	GO:1905048	regulation of metallopeptidase activity	3/305	26/18903	0.00821636	0.0232959	0.011805	TIMP3/STAT3/SORL1	3	1.15385
BP	GO:1905523	positive regulation of macrophage migration	3/305	26/18903	0.00821636	0.0232959	0.011805	THBS1/CX3CR1/P2RX4	3	1.15385
BP	GO:2000001	regulation of DNA damage checkpoint	3/305	26/18903	0.00821636	0.0232959	0.011805	PBK/FEM1B/CHEK2	3	1.15385
BP	GO:0051384	response to glucocorticoid	7/305	142/18903	0.00831021	0.0235481	0.0119328	BMP6/IL10/CYP1B1/IL6/SSTR3/BAD/SSTR5	7	0.492958
BP	GO:0016064	immunoglobulin mediated immune response	9/305	215/18903	0.00837937	0.02373	0.012025	BCL3/TFRC/MSH6/IL10/MYD88/TGFB1/IL4R/BTK/PRKCD	9	0.418605
BP	GO:0030038	contractile actin filament bundle assembly	6/305	109/18903	0.00850175	0.0240481	0.0121862	PAK1/TPM1/RAC1/SMAD3/CCN2/TGFBR1	6	0.550459
BP	GO:0043149	stress fiber assembly	6/305	109/18903	0.00850175	0.0240481	0.0121862	PAK1/TPM1/RAC1/SMAD3/CCN2/TGFBR1	6	0.550459
BP	GO:0021695	cerebellar cortex development	4/305	50/18903	0.00854588	0.0241159	0.0122205	MAP2K1/GLI2/FAIM2/EZH2	4	0.8
BP	GO:0030195	negative regulation of blood coagulation	4/305	50/18903	0.00854588	0.0241159	0.0122205	NOS3/THBS1/PRKCD/PLAUR	4	0.8
BP	GO:0038084	vascular endothelial growth factor signaling pathway	4/305	50/18903	0.00854588	0.0241159	0.0122205	VEGFA/KDR/DCN/PIK3CD	4	0.8
BP	GO:1903747	regulation of establishment of protein localization to mitochondrion	4/305	50/18903	0.00854588	0.0241159	0.0122205	HTRA2/RAC2/BBC3/SREBF1	4	0.8
BP	GO:0045913	positive regulation of carbohydrate metabolic process	5/305	78/18903	0.00856371	0.0241378	0.0122316	PMAIP1/PTPN2/FOXO1/EGF/STK11	5	0.641026
BP	GO:0055117	regulation of cardiac muscle contraction	5/305	78/18903	0.00856371	0.0241378	0.0122316	ZC3H12A/ADORA1/CAV1/CCN2/P2RX4	5	0.641026
BP	GO:0002706	regulation of lymphocyte mediated immunity	8/305	179/18903	0.00871247	0.0245426	0.0124367	TFRC/IL10/TGFB1/IL6/ARRB2/IL18/FADD/BTK	8	0.446927
BP	GO:0007272	ensheathment of neurons	7/305	144/18903	0.00894011	0.0251543	0.0127467	PPARD/ITGB4/TLR2/CXCR4/HGF/ABCA2/NTRK2	7	0.486111
BP	GO:0008366	axon ensheathment	7/305	144/18903	0.00894011	0.0251543	0.0127467	PPARD/ITGB4/TLR2/CXCR4/HGF/ABCA2/NTRK2	7	0.486111
BP	GO:0048844	artery morphogenesis	5/305	79/18903	0.00902475	0.0253775	0.0128598	VEGFA/TGFB2/BMP4/NOTCH1/TGFBR1	5	0.632911
BP	GO:0030262	apoptotic nuclear changes	3/305	27/18903	0.00913465	0.0255813	0.0129631	IL6/AIFM1/DFFA	3	1.11111
BP	GO:0030325	adrenal gland development	3/305	27/18903	0.00913465	0.0255813	0.0129631	CYP1B1/SMAD3/TSPO	3	1.11111
BP	GO:0033081	regulation of T cell differentiation in thymus	3/305	27/18903	0.00913465	0.0255813	0.0129631	GLI2/PTPN2/BMP4	3	1.11111
BP	GO:0034143	regulation of toll-like receptor 4 signaling pathway	3/305	27/18903	0.00913465	0.0255813	0.0129631	APPL1/LYN/CD14	3	1.11111
BP	GO:0044342	type B pancreatic cell proliferation	3/305	27/18903	0.00913465	0.0255813	0.0129631	CDK4/NR4A3/BAD	3	1.11111
BP	GO:1903055	positive regulation of extracellular matrix organization	3/305	27/18903	0.00913465	0.0255813	0.0129631	TGFB1/IL6/SMAD3	3	1.11111
BP	GO:1905564	positive regulation of vascular endothelial cell proliferation	3/305	27/18903	0.00913465	0.0255813	0.0129631	PDPK1/STAT3/FGFR1	3	1.11111
BP	GO:0010665	regulation of cardiac muscle cell apoptotic process	4/305	51/18903	0.00915793	0.0255866	0.0129658	BNIP3/PDPK1/NFE2L2/SFRP2	4	0.784314
BP	GO:0022602	ovulation cycle process	4/305	51/18903	0.00915793	0.0255866	0.0129658	NOS3/TGFB2/ARRB2/SGPL1	4	0.784314
BP	GO:0051489	regulation of filopodium assembly	4/305	51/18903	0.00915793	0.0255866	0.0129658	CCR7/PRKCD/ARF6/TGFBR1	4	0.784314
BP	GO:1900047	negative regulation of hemostasis	4/305	51/18903	0.00915793	0.0255866	0.0129658	NOS3/THBS1/PRKCD/PLAUR	4	0.784314
BP	GO:0018958	phenol-containing compound metabolic process	6/305	111/18903	0.00925748	0.0258346	0.0130914	ITGAM/TGFB2/APPL1/ZEB2/CTSB/KL	6	0.540541
BP	GO:0031532	actin cytoskeleton reorganization	6/305	111/18903	0.00925748	0.0258346	0.0130914	KIT/HRAS/PAK1/EZR/FLNA/HMCN1	6	0.540541
BP	GO:0006941	striated muscle contraction	8/305	181/18903	0.00928245	0.0258892	0.0131191	ZC3H12A/ADORA1/CXCR4/TPM1/CAV1/CCN2/P2RX4/FLNA	8	0.441989
BP	GO:1901184	regulation of ERBB signaling pathway	5/305	80/18903	0.00950264	0.0264879	0.0134225	ADORA1/PTPN2/EGF/SNX6/PLAUR	5	0.625
BP	GO:0072073	kidney epithelium development	7/305	146/18903	0.00960436	0.0267558	0.0135583	VEGFA/KLHL3/MYC/BMP4/NOTCH1/SMAD3/RET	7	0.479452
BP	GO:0010043	response to zinc ion	4/305	52/18903	0.00979783	0.027263	0.0138153	MT1G/SOD2/TSPO/P2RX4	4	0.769231
BP	GO:0060612	adipose tissue development	4/305	52/18903	0.00979783	0.027263	0.0138153	PPARD/CDK4/HRAS/SORL1	4	0.769231
BP	GO:0002200	somatic diversification of immune receptors	5/305	81/18903	0.00999767	0.0277707	0.0140725	TFRC/MSH6/IL10/TGFB1/HMGB2	5	0.617284
BP	GO:0014855	striated muscle cell proliferation	5/305	81/18903	0.00999767	0.0277707	0.0140725	PPARD/TGFB2/HGF/NOTCH1/TGFBR1	5	0.617284
BP	GO:0061844	antimicrobial humoral immune response mediated by antimicrobial peptide	5/305	81/18903	0.00999767	0.0277707	0.0140725	CXCL1/GAPDH/CAMP/S100A9/CXCL8	5	0.617284
BP	GO:0061640	cytoskeleton-dependent cytokinesis	6/305	113/18903	0.01006	0.0277938	0.0140843	MYH10/SEPTIN4/BIRC5/POLDIP2/CHMP2A/PLK1	6	0.530973
BP	GO:0002675	positive regulation of acute inflammatory response	3/305	28/18903	0.0101105	0.0277938	0.0140843	IL6/CCR7/BTK	3	1.07143
BP	GO:0003272	endocardial cushion formation	3/305	28/18903	0.0101105	0.0277938	0.0140843	TGFB2/NOTCH1/TGFBR1	3	1.07143
BP	GO:0014072	response to isoquinoline alkaloid	3/305	28/18903	0.0101105	0.0277938	0.0140843	CXCR4/FADD/PEA15	3	1.07143
BP	GO:0030194	positive regulation of blood coagulation	3/305	28/18903	0.0101105	0.0277938	0.0140843	NFE2L2/THBS1/PRDX2	3	1.07143
BP	GO:0030878	thyroid gland development	3/305	28/18903	0.0101105	0.0277938	0.0140843	MAP2K1/RAF1/SMAD3	3	1.07143
BP	GO:0031664	regulation of lipopolysaccharide-mediated signaling pathway	3/305	28/18903	0.0101105	0.0277938	0.0140843	BMP6/PRDX2/CD14	3	1.07143
BP	GO:0032801	receptor catabolic process	3/305	28/18903	0.0101105	0.0277938	0.0140843	TGFB1/ABCA2/LAPTM5	3	1.07143
BP	GO:0043278	response to morphine	3/305	28/18903	0.0101105	0.0277938	0.0140843	CXCR4/FADD/PEA15	3	1.07143
BP	GO:0044331	cell-cell adhesion mediated by cadherin	3/305	28/18903	0.0101105	0.0277938	0.0140843	VEGFA/BMP6/NOTCH1	3	1.07143
BP	GO:0051156	glucose 6-phosphate metabolic process	3/305	28/18903	0.0101105	0.0277938	0.0140843	HK2/PGD/G6PD	3	1.07143
BP	GO:0051647	nucleus localization	3/305	28/18903	0.0101105	0.0277938	0.0140843	LMNB1/LMNB2/SLC9A3R1	3	1.07143
BP	GO:0060512	prostate gland morphogenesis	3/305	28/18903	0.0101105	0.0277938	0.0140843	BMP4/FEM1B/NOTCH1	3	1.07143
BP	GO:0090314	positive regulation of protein targeting to membrane	3/305	28/18903	0.0101105	0.0277938	0.0140843	CIB1/ITGAM/HRAS	3	1.07143
BP	GO:1900048	positive regulation of hemostasis	3/305	28/18903	0.0101105	0.0277938	0.0140843	NFE2L2/THBS1/PRDX2	3	1.07143
BP	GO:1903649	regulation of cytoplasmic transport	3/305	28/18903	0.0101105	0.0277938	0.0140843	MAP2K1/EZR/SORL1	3	1.07143
BP	GO:1903672	positive regulation of sprouting angiogenesis	3/305	28/18903	0.0101105	0.0277938	0.0140843	VEGFA/PDPK1/IL10	3	1.07143
BP	GO:1904385	cellular response to angiotensin	3/305	28/18903	0.0101105	0.0277938	0.0140843	NFE2L2/CAV1/PRKCD	3	1.07143
BP	GO:0048511	rhythmic process	11/305	302/18903	0.0102577	0.0281823	0.0142811	ATG7/ADORA1/NOS3/SREBF1/TGFB2/CYP1B1/PPP1CA/ARRB2/NTRK2/SGPL1/EZH2	11	0.364238
BP	GO:0002204	somatic recombination of immunoglobulin genes involved in immune response	4/305	53/18903	0.0104661	0.0286396	0.0145129	TFRC/MSH6/IL10/TGFB1	4	0.754717
BP	GO:0002208	somatic diversification of immunoglobulins involved in immune response	4/305	53/18903	0.0104661	0.0286396	0.0145129	TFRC/MSH6/IL10/TGFB1	4	0.754717
BP	GO:0010662	regulation of striated muscle cell apoptotic process	4/305	53/18903	0.0104661	0.0286396	0.0145129	BNIP3/PDPK1/NFE2L2/SFRP2	4	0.754717
BP	GO:0010874	regulation of cholesterol efflux	4/305	53/18903	0.0104661	0.0286396	0.0145129	ABCA2/LAMTOR1/CAV1/EGF	4	0.754717
BP	GO:0045190	isotype switching	4/305	53/18903	0.0104661	0.0286396	0.0145129	TFRC/MSH6/IL10/TGFB1	4	0.754717
BP	GO:0048260	positive regulation of receptor-mediated endocytosis	4/305	53/18903	0.0104661	0.0286396	0.0145129	VEGFA/SYK/ARRB2/EGF	4	0.754717
BP	GO:0097300	programmed necrotic cell death	4/305	53/18903	0.0104661	0.0286396	0.0145129	PPIF/FADD/AIFM1/CAV1	4	0.754717
BP	GO:0051149	positive regulation of muscle cell differentiation	5/305	82/18903	0.0105101	0.0287272	0.0145573	SOD2/KIT/TGFB1/BMP4/ARRB2	5	0.609756
BP	GO:2000736	regulation of stem cell differentiation	5/305	82/18903	0.0105101	0.0287272	0.0145573	NFE2L2/STAT3/TGFB2/NOTCH1/EZH2	5	0.609756
BP	GO:0070588	calcium ion transmembrane transport	12/305	345/18903	0.0105881	0.0289207	0.0146553	PDPK1/ITPR3/LYN/G6PD/RYR1/CAV1/CCR7/LCK/CCN2/P2RX4/HTR2B/FLNA	12	0.347826
BP	GO:1903522	regulation of blood circulation	10/305	263/18903	0.0106471	0.0289207	0.0146553	ZC3H12A/ADORA1/NOS3/SREBF1/TGFB2/TPM1/CAV1/CCN2/P2RX4/FLNA	10	0.380228
BP	GO:0002002	regulation of angiotensin levels in blood	2/305	10/18903	0.0107199	0.0289207	0.0146553	CTSZ/CTSG	2	2
BP	GO:0007440	foregut morphogenesis	2/305	10/18903	0.0107199	0.0289207	0.0146553	NOTCH1/SMAD3	2	2
BP	GO:0010572	positive regulation of platelet activation	2/305	10/18903	0.0107199	0.0289207	0.0146553	TLR4/FLNA	2	2
BP	GO:0010764	negative regulation of fibroblast migration	2/305	10/18903	0.0107199	0.0289207	0.0146553	SLC9A3R1/RAC1	2	2
BP	GO:0031666	positive regulation of lipopolysaccharide-mediated signaling pathway	2/305	10/18903	0.0107199	0.0289207	0.0146553	BMP6/CD14	2	2
BP	GO:0033007	negative regulation of mast cell activation involved in immune response	2/305	10/18903	0.0107199	0.0289207	0.0146553	HMOX1/CD300A	2	2
BP	GO:0033085	negative regulation of T cell differentiation in thymus	2/305	10/18903	0.0107199	0.0289207	0.0146553	PTPN2/BMP4	2	2
BP	GO:0033483	gas homeostasis	2/305	10/18903	0.0107199	0.0289207	0.0146553	SOD2/CAV1	2	2
BP	GO:0035878	nail development	2/305	10/18903	0.0107199	0.0289207	0.0146553	ITGB4/ITGA6	2	2
BP	GO:0044351	macropinocytosis	2/305	10/18903	0.0107199	0.0289207	0.0146553	APPL1/PYCARD	2	2
BP	GO:0060245	detection of cell density	2/305	10/18903	0.0107199	0.0289207	0.0146553	PAK1/TSPO	2	2
BP	GO:0060368	regulation of Fc receptor mediated stimulatory signaling pathway	2/305	10/18903	0.0107199	0.0289207	0.0146553	APPL1/LYN	2	2
BP	GO:0060502	epithelial cell proliferation involved in lung morphogenesis	2/305	10/18903	0.0107199	0.0289207	0.0146553	MAP2K1/BMP4	2	2
BP	GO:0060947	cardiac vascular smooth muscle cell differentiation	2/305	10/18903	0.0107199	0.0289207	0.0146553	VEGFA/NOTCH1	2	2
BP	GO:0061626	pharyngeal arch artery morphogenesis	2/305	10/18903	0.0107199	0.0289207	0.0146553	TGFB2/BMP4	2	2
BP	GO:0098903	regulation of membrane repolarization during action potential	2/305	10/18903	0.0107199	0.0289207	0.0146553	CAV1/FLNA	2	2
BP	GO:1901203	positive regulation of extracellular matrix assembly	2/305	10/18903	0.0107199	0.0289207	0.0146553	TGFB1/SMAD3	2	2
BP	GO:1902237	positive regulation of endoplasmic reticulum stress-induced intrinsic apoptotic signaling pathway	2/305	10/18903	0.0107199	0.0289207	0.0146553	PMAIP1/PTPN2	2	2
BP	GO:1902412	regulation of mitotic cytokinesis	2/305	10/18903	0.0107199	0.0289207	0.0146553	BIRC5/POLDIP2	2	2
BP	GO:1902959	regulation of aspartic-type endopeptidase activity involved in amyloid precursor protein catabolic process	2/305	10/18903	0.0107199	0.0289207	0.0146553	LYN/SORL1	2	2
BP	GO:2001269	positive regulation of cysteine-type endopeptidase activity involved in apoptotic signaling pathway	2/305	10/18903	0.0107199	0.0289207	0.0146553	HTRA2/SMAD3	2	2
BP	GO:0000075	cell cycle checkpoint signaling	8/305	186/18903	0.0108288	0.0291981	0.0147959	PBK/RPS27L/PLK3/BIRC5/FEM1B/CHEK2/CDKN1B/PLK1	8	0.430108
BP	GO:0033559	unsaturated fatty acid metabolic process	6/305	115/18903	0.0109108	0.0293697	0.0148828	AKR1C1/AKR1C2/AKR1C3/ALOX5/CYP1B1/GPX1	6	0.521739
BP	GO:0046634	regulation of alpha-beta T cell activation	6/305	115/18903	0.0109108	0.0293697	0.0148828	ZC3H12A/IRF1/CD300A/SYK/IL18/IL4R	6	0.521739
BP	GO:1990748	cellular detoxification	6/305	115/18903	0.0109108	0.0293697	0.0148828	SOD2/NFE2L2/NOS3/GPX1/PRDX2/S100A9	6	0.521739
BP	GO:0034340	response to type I interferon	5/305	83/18903	0.0110402	0.0297013	0.0150509	IFI27/PTPN2/MYD88/FADD/IKBKE	5	0.60241
BP	GO:0006921	cellular component disassembly involved in execution phase of apoptosis	3/305	29/18903	0.0111447	0.0297476	0.0150743	IL6/AIFM1/DFFA	3	1.03448
BP	GO:0007263	nitric oxide mediated signal transduction	3/305	29/18903	0.0111447	0.0297476	0.0150743	VEGFA/NOS3/THBS1	3	1.03448
BP	GO:0010458	exit from mitosis	3/305	29/18903	0.0111447	0.0297476	0.0150743	UBE2C/CHMP2A/CDKN1B	3	1.03448
BP	GO:0010575	positive regulation of vascular endothelial growth factor production	3/305	29/18903	0.0111447	0.0297476	0.0150743	CYP1B1/TGFB1/IL6	3	1.03448
BP	GO:0010800	positive regulation of peptidyl-threonine phosphorylation	3/305	29/18903	0.0111447	0.0297476	0.0150743	TGFB1/EGF/PLK1	3	1.03448
BP	GO:0010955	negative regulation of protein processing	3/305	29/18903	0.0111447	0.0297476	0.0150743	THBS1/XIAP/CTSZ	3	1.03448
BP	GO:0034123	positive regulation of toll-like receptor signaling pathway	3/305	29/18903	0.0111447	0.0297476	0.0150743	TLR2/CAV1/CD14	3	1.03448
BP	GO:0060037	pharyngeal system development	3/305	29/18903	0.0111447	0.0297476	0.0150743	TGFB2/BMP4/TGFBR1	3	1.03448
BP	GO:0060219	camera-type eye photoreceptor cell differentiation	3/305	29/18903	0.0111447	0.0297476	0.0150743	STAT3/NTRK2/NOTCH1	3	1.03448
BP	GO:0072012	glomerulus vasculature development	3/305	29/18903	0.0111447	0.0297476	0.0150743	IL6R/BMP4/NOTCH1	3	1.03448
BP	GO:0090025	regulation of monocyte chemotaxis	3/305	29/18903	0.0111447	0.0297476	0.0150743	CREB3/LYN/CX3CR1	3	1.03448
BP	GO:0090312	positive regulation of protein deacetylation	3/305	29/18903	0.0111447	0.0297476	0.0150743	VEGFA/SREBF1/ING2	3	1.03448
BP	GO:1902430	negative regulation of amyloid-beta formation	3/305	29/18903	0.0111447	0.0297476	0.0150743	NTRK2/SORL1/GGA3	3	1.03448
BP	GO:1903318	negative regulation of protein maturation	3/305	29/18903	0.0111447	0.0297476	0.0150743	THBS1/XIAP/CTSZ	3	1.03448
BP	GO:0030520	intracellular estrogen receptor signaling pathway	4/305	54/18903	0.0111631	0.0297476	0.0150743	UBA5/PAK1/NCOA4/UFM1	4	0.740741
BP	GO:0030857	negative regulation of epithelial cell differentiation	4/305	54/18903	0.0111631	0.0297476	0.0150743	VEGFA/NOTCH1/CAV1/EZH2	4	0.740741
BP	GO:0050819	negative regulation of coagulation	4/305	54/18903	0.0111631	0.0297476	0.0150743	NOS3/THBS1/PRKCD/PLAUR	4	0.740741
BP	GO:0007517	muscle organ development	12/305	348/18903	0.0112814	0.030046	0.0152255	FLNB/TGFB2/TGFB1/BMP4/RYR1/TPM1/GPX1/NOTCH1/CAV1/SMAD3/TGFBR1/POU4F1	12	0.344828
BP	GO:0098586	cellular response to virus	6/305	116/18903	0.0113548	0.0302248	0.0153161	ZC3H12A/LGALS8/IL6/IFNGR1/SMAD3/IKBKE	6	0.517241
BP	GO:0010921	regulation of phosphatase activity	5/305	84/18903	0.0115883	0.0308121	0.0156138	CD300A/TGFB2/PPP1R15A/SMAD3/MGAT5	5	0.595238
BP	GO:0051899	membrane depolarization	5/305	84/18903	0.0115883	0.0308121	0.0156138	KDR/CAV1/DCN/TSPO/P2RX4	5	0.595238
BP	GO:0021987	cerebral cortex development	6/305	117/18903	0.0118114	0.0313704	0.0158967	BNIP3/NDEL1/NTRK2/KDM1A/SLC2A1/BAD	6	0.512821
BP	GO:0045582	positive regulation of T cell differentiation	6/305	117/18903	0.0118114	0.0313704	0.0158967	GLI2/SYK/IL7/IL18/IL4R/BAD	6	0.512821
BP	GO:0010659	cardiac muscle cell apoptotic process	4/305	55/18903	0.0118894	0.0315424	0.0159838	BNIP3/PDPK1/NFE2L2/SFRP2	4	0.727273
BP	GO:0071320	cellular response to cAMP	4/305	55/18903	0.0118894	0.0315424	0.0159838	CYP1B1/EZR/KDM1A/INHBB	4	0.727273
BP	GO:0051924	regulation of calcium ion transport	10/305	268/18903	0.0120312	0.0319009	0.0161655	PDPK1/NOS3/CXCR4/LYN/G6PD/ARRB2/CAV1/EGF/TSPO/P2RX4	10	0.373134
BP	GO:0000281	mitotic cytokinesis	5/305	85/18903	0.0121547	0.0322105	0.0163224	MYH10/BIRC5/POLDIP2/CHMP2A/PLK1	5	0.588235
BP	GO:0016331	morphogenesis of embryonic epithelium	7/305	153/18903	0.0122146	0.0322874	0.0163614	STK3/TGFB2/LIAS/TGFB1/BMP4/SFRP2/RET	7	0.457516
BP	GO:0002825	regulation of T-helper 1 type immune response	3/305	30/18903	0.0122376	0.0322874	0.0163614	SLC11A1/IL18/IL4R	3	1
BP	GO:0007176	regulation of epidermal growth factor-activated receptor activity	3/305	30/18903	0.0122376	0.0322874	0.0163614	ADORA1/EGF/SNX6	3	1
BP	GO:0010464	regulation of mesenchymal cell proliferation	3/305	30/18903	0.0122376	0.0322874	0.0163614	MYC/KDR/BMP4	3	1
BP	GO:0050820	positive regulation of coagulation	3/305	30/18903	0.0122376	0.0322874	0.0163614	NFE2L2/THBS1/PRDX2	3	1
BP	GO:0070168	negative regulation of biomineral tissue development	3/305	30/18903	0.0122376	0.0322874	0.0163614	NOS3/TGFB1/NOTCH1	3	1
BP	GO:0070293	renal absorption	3/305	30/18903	0.0122376	0.0322874	0.0163614	AKR1C3/KLHL3/SLC9A3R1	3	1
BP	GO:1900101	regulation of endoplasmic reticulum unfolded protein response	3/305	30/18903	0.0122376	0.0322874	0.0163614	PTPN2/ERN1/PPP1R15A	3	1
BP	GO:1901800	positive regulation of proteasomal protein catabolic process	6/305	118/18903	0.0122808	0.0323834	0.01641	STUB1/NFE2L2/AURKA/PLK3/CAV1/PLK1	6	0.508475
BP	GO:0007265	Ras protein signal transduction	12/305	353/18903	0.0125142	0.0329806	0.0167126	RASIP1/ITGA3/RAF1/RAC2/HRAS/TGFB2/RHOG/SQSTM1/RAC1/RAB39B/NOTCH1/ARF6	12	0.339943
BP	GO:0055001	muscle cell development	8/305	191/18903	0.0125581	0.0330781	0.016762	VEGFA/G6PD/BMP4/RYR1/TPM1/GPX1/NOTCH1/KDM1A	8	0.418848
BP	GO:0016125	sterol metabolic process	7/305	154/18903	0.0126254	0.033219	0.0168334	PPARD/SREBF1/NPC1/CYP1B1/G6PD/LPCAT3/FDFT1	7	0.454545
BP	GO:0098754	detoxification	7/305	154/18903	0.0126254	0.033219	0.0168334	MT1G/SOD2/NFE2L2/NOS3/GPX1/PRDX2/S100A9	7	0.454545
BP	GO:0010676	positive regulation of cellular carbohydrate metabolic process	4/305	56/18903	0.0126452	0.0332345	0.0168413	PMAIP1/PTPN2/FOXO1/STK11	4	0.714286
BP	GO:0051438	regulation of ubiquitin-protein transferase activity	4/305	56/18903	0.0126452	0.0332345	0.0168413	UBE2C/STUB1/FEM1B/PLK1	4	0.714286
BP	GO:0002088	lens development in camera-type eye	5/305	86/18903	0.0127395	0.0333926	0.0169214	BMP4/SKIL/SMAD3/TGFBR1/CDKN1B	5	0.581395
BP	GO:0002708	positive regulation of lymphocyte mediated immunity	6/305	119/18903	0.0127631	0.0333926	0.0169214	TFRC/TGFB1/IL6/IL18/FADD/BTK	6	0.504202
BP	GO:1901990	regulation of mitotic cell cycle phase transition	12/305	354/18903	0.0127727	0.0333926	0.0169214	UBE2C/CDK4/RPS27L/APPL1/AURKA/PLK3/BIRC5/PSME3/CHEK2/EZH2/CDKN1B/PLK1	12	0.338983
BP	GO:0006417	regulation of translation	15/305	486/18903	0.0128581	0.0333926	0.0169214	BCL3/ZC3H12A/DAPK1/ACO1/GAPDH/RPS27L/CYP1B1/ZNF385A/PPP1CA/IL6/THBS1/EIF2S1/PPP1R15A/RPS3/CPEB2	15	0.308642
BP	GO:0006086	acetyl-CoA biosynthetic process from pyruvate	2/305	11/18903	0.0129635	0.0333926	0.0169214	PDHB/DLD	2	1.81818
BP	GO:0010968	regulation of microtubule nucleation	2/305	11/18903	0.0129635	0.0333926	0.0169214	ARHGEF7/PAK1	2	1.81818
BP	GO:0014831	gastro-intestinal system smooth muscle contraction	2/305	11/18903	0.0129635	0.0333926	0.0169214	KIT/HTR2B	2	1.81818
BP	GO:0019372	lipoxygenase pathway	2/305	11/18903	0.0129635	0.0333926	0.0169214	ALOX5/GPX1	2	1.81818
BP	GO:0032493	response to bacterial lipoprotein	2/305	11/18903	0.0129635	0.0333926	0.0169214	TLR2/CD14	2	1.81818
BP	GO:0033212	iron import into cell	2/305	11/18903	0.0129635	0.0333926	0.0169214	SLC39A14/SLC39A8	2	1.81818
BP	GO:0034115	negative regulation of heterotypic cell-cell adhesion	2/305	11/18903	0.0129635	0.0333926	0.0169214	IL10/MAP2K5	2	1.81818
BP	GO:0045472	response to ether	2/305	11/18903	0.0129635	0.0333926	0.0169214	ZC3H12A/CDK4	2	1.81818
BP	GO:0045628	regulation of T-helper 2 cell differentiation	2/305	11/18903	0.0129635	0.0333926	0.0169214	IL18/IL4R	2	1.81818
BP	GO:0045654	positive regulation of megakaryocyte differentiation	2/305	11/18903	0.0129635	0.0333926	0.0169214	HMGB2/GATA2	2	1.81818
BP	GO:0045793	positive regulation of cell size	2/305	11/18903	0.0129635	0.0333926	0.0169214	KDM1A/RET	2	1.81818
BP	GO:0051133	regulation of NK T cell activation	2/305	11/18903	0.0129635	0.0333926	0.0169214	CD300A/IL18	2	1.81818
BP	GO:0051593	response to folic acid	2/305	11/18903	0.0129635	0.0333926	0.0169214	GPX1/OGG1	2	1.81818
BP	GO:0060020	Bergmann glial cell differentiation	2/305	11/18903	0.0129635	0.0333926	0.0169214	MAP2K1/GFAP	2	1.81818
BP	GO:0060439	trachea morphogenesis	2/305	11/18903	0.0129635	0.0333926	0.0169214	MAP2K1/BMP4	2	1.81818
BP	GO:0060742	epithelial cell differentiation involved in prostate gland development	2/305	11/18903	0.0129635	0.0333926	0.0169214	FEM1B/NOTCH1	2	1.81818
BP	GO:0061418	regulation of transcription from RNA polymerase II promoter in response to hypoxia	2/305	11/18903	0.0129635	0.0333926	0.0169214	VEGFA/NFE2L2	2	1.81818
BP	GO:0070344	regulation of fat cell proliferation	2/305	11/18903	0.0129635	0.0333926	0.0169214	PPARD/GATA2	2	1.81818
BP	GO:0070587	regulation of cell-cell adhesion involved in gastrulation	2/305	11/18903	0.0129635	0.0333926	0.0169214	IL10/MAP2K5	2	1.81818
BP	GO:0070944	neutrophil-mediated killing of bacterium	2/305	11/18903	0.0129635	0.0333926	0.0169214	MYD88/CTSG	2	1.81818
BP	GO:0071609	chemokine (C-C motif) ligand 5 production	2/305	11/18903	0.0129635	0.0333926	0.0169214	IL10/SIRPA	2	1.81818
BP	GO:0071649	regulation of chemokine (C-C motif) ligand 5 production	2/305	11/18903	0.0129635	0.0333926	0.0169214	IL10/SIRPA	2	1.81818
BP	GO:0072124	regulation of glomerular mesangial cell proliferation	2/305	11/18903	0.0129635	0.0333926	0.0169214	IL6R/BMP4	2	1.81818
BP	GO:0072697	protein localization to cell cortex	2/305	11/18903	0.0129635	0.0333926	0.0169214	EZR/PLK1	2	1.81818
BP	GO:0090160	Golgi to lysosome transport	2/305	11/18903	0.0129635	0.0333926	0.0169214	SORT1/LAPTM5	2	1.81818
BP	GO:0098883	synapse pruning	2/305	11/18903	0.0129635	0.0333926	0.0169214	ITGAM/CX3CR1	2	1.81818
BP	GO:1901731	positive regulation of platelet aggregation	2/305	11/18903	0.0129635	0.0333926	0.0169214	IL6/CTSG	2	1.81818
BP	GO:1903897	regulation of PERK-mediated unfolded protein response	2/305	11/18903	0.0129635	0.0333926	0.0169214	PTPN2/PPP1R15A	2	1.81818
BP	GO:1904238	pericyte cell differentiation	2/305	11/18903	0.0129635	0.0333926	0.0169214	BMP4/NOTCH1	2	1.81818
BP	GO:1904464	regulation of matrix metallopeptidase secretion	2/305	11/18903	0.0129635	0.0333926	0.0169214	TLR4/TLR2	2	1.81818
BP	GO:1904668	positive regulation of ubiquitin protein ligase activity	2/305	11/18903	0.0129635	0.0333926	0.0169214	UBE2C/PLK1	2	1.81818
BP	GO:1990773	matrix metallopeptidase secretion	2/305	11/18903	0.0129635	0.0333926	0.0169214	TLR4/TLR2	2	1.81818
BP	GO:2000644	regulation of receptor catabolic process	2/305	11/18903	0.0129635	0.0333926	0.0169214	ABCA2/LAPTM5	2	1.81818
BP	GO:0090288	negative regulation of cellular response to growth factor stimulus	6/305	120/18903	0.0132586	0.0341344	0.0172973	THBS1/NOTCH1/SORL1/DCN/SKIL/SFRP2	6	0.5
BP	GO:0046578	regulation of Ras protein signal transduction	8/305	193/18903	0.0133036	0.0342148	0.017338	RASIP1/ITGA3/RAF1/TGFB2/SQSTM1/RAC1/NOTCH1/ARF6	8	0.414508
BP	GO:2000134	negative regulation of G1/S transition of mitotic cell cycle	5/305	87/18903	0.0133431	0.0342148	0.017338	RPS27L/PLK3/CHEK2/EZH2/CDKN1B	5	0.574713
BP	GO:0002313	mature B cell differentiation involved in immune response	3/305	31/18903	0.0133899	0.0342148	0.017338	BCL3/IL10/IL6	3	0.967742
BP	GO:0003299	muscle hypertrophy in response to stress	3/305	31/18903	0.0133899	0.0342148	0.017338	FOXO1/SMAD3/EZH2	3	0.967742
BP	GO:0014887	cardiac muscle adaptation	3/305	31/18903	0.0133899	0.0342148	0.017338	FOXO1/SMAD3/EZH2	3	0.967742
BP	GO:0014898	cardiac muscle hypertrophy in response to stress	3/305	31/18903	0.0133899	0.0342148	0.017338	FOXO1/SMAD3/EZH2	3	0.967742
BP	GO:0031069	hair follicle morphogenesis	3/305	31/18903	0.0133899	0.0342148	0.017338	GLI2/TGFB2/NOTCH1	3	0.967742
BP	GO:0032148	activation of protein kinase B activity	3/305	31/18903	0.0133899	0.0342148	0.017338	PDPK1/IL18/PPIA	3	0.967742
BP	GO:0034694	response to prostaglandin	3/305	31/18903	0.0133899	0.0342148	0.017338	AKR1C2/AKR1C3/CCR7	3	0.967742
BP	GO:0061311	cell surface receptor signaling pathway involved in heart development	3/305	31/18903	0.0133899	0.0342148	0.017338	TGFB1/BMP4/NOTCH1	3	0.967742
BP	GO:0061437	renal system vasculature development	3/305	31/18903	0.0133899	0.0342148	0.017338	IL6R/BMP4/NOTCH1	3	0.967742
BP	GO:0061440	kidney vasculature development	3/305	31/18903	0.0133899	0.0342148	0.017338	IL6R/BMP4/NOTCH1	3	0.967742
BP	GO:0110150	negative regulation of biomineralization	3/305	31/18903	0.0133899	0.0342148	0.017338	NOS3/TGFB1/NOTCH1	3	0.967742
BP	GO:1900745	positive regulation of p38MAPK cascade	3/305	31/18903	0.0133899	0.0342148	0.017338	VEGFA/ZC3H12A/BMP4	3	0.967742
BP	GO:0006749	glutathione metabolic process	4/305	57/18903	0.0134311	0.0342287	0.0173451	SOD2/NFE2L2/G6PD/GPX1	4	0.701754
BP	GO:0008347	glial cell migration	4/305	57/18903	0.0134311	0.0342287	0.0173451	TGFB2/CX3CR1/TSPO/P2RX4	4	0.701754
BP	GO:0010658	striated muscle cell apoptotic process	4/305	57/18903	0.0134311	0.0342287	0.0173451	BNIP3/PDPK1/NFE2L2/SFRP2	4	0.701754
BP	GO:0061756	leukocyte adhesion to vascular endothelial cell	4/305	57/18903	0.0134311	0.0342287	0.0173451	ALOX5/IL6/SLC39A8/CX3CR1	4	0.701754
BP	GO:1903053	regulation of extracellular matrix organization	4/305	57/18903	0.0134311	0.0342287	0.0173451	TGFB1/IL6/NOTCH1/SMAD3	4	0.701754
BP	GO:0006631	fatty acid metabolic process	13/305	400/18903	0.0134923	0.0343663	0.0174148	AKR1C1/AKR1C2/AKR1C3/PPARD/NR4A3/SREBF1/ALOX5/LIAS/CYP1B1/GPX1/CAV1/ACSL5/SGPL1	13	0.325
BP	GO:0006720	isoprenoid metabolic process	6/305	121/18903	0.0137674	0.0350484	0.0177605	AKR1C1/AKR1C3/PPARD/HTRA2/CYP1B1/FDFT1	6	0.495868
BP	GO:0046889	positive regulation of lipid biosynthetic process	5/305	88/18903	0.0139656	0.035534	0.0180066	BMP6/SREBF1/PRKCD/SIRT3/HTR2B	5	0.568182
BP	GO:0006695	cholesterol biosynthetic process	4/305	58/18903	0.0142475	0.0361742	0.0183309	SREBF1/G6PD/LPCAT3/FDFT1	4	0.689655
BP	GO:0019369	arachidonic acid metabolic process	4/305	58/18903	0.0142475	0.0361742	0.0183309	AKR1C3/ALOX5/CYP1B1/GPX1	4	0.689655
BP	GO:0033619	membrane protein proteolysis	4/305	58/18903	0.0142475	0.0361742	0.0183309	IL10/TIMP3/TGFB1/RET	4	0.689655
BP	GO:1902653	secondary alcohol biosynthetic process	4/305	58/18903	0.0142475	0.0361742	0.0183309	SREBF1/G6PD/LPCAT3/FDFT1	4	0.689655
BP	GO:0006308	DNA catabolic process	3/305	32/18903	0.014602	0.0368398	0.0186683	IL6/AIFM1/DFFA	3	0.9375
BP	GO:0007435	salivary gland morphogenesis	3/305	32/18903	0.014602	0.0368398	0.0186683	TGFB2/TGFB1/HGF	3	0.9375
BP	GO:0007628	adult walking behavior	3/305	32/18903	0.014602	0.0368398	0.0186683	HTRA2/NPC1/ARRB2	3	0.9375
BP	GO:0010667	negative regulation of cardiac muscle cell apoptotic process	3/305	32/18903	0.014602	0.0368398	0.0186683	PDPK1/NFE2L2/SFRP2	3	0.9375
BP	GO:0035456	response to interferon-beta	3/305	32/18903	0.014602	0.0368398	0.0186683	IRF1/HTRA2/IKBKE	3	0.9375
BP	GO:0045070	positive regulation of viral genome replication	3/305	32/18903	0.014602	0.0368398	0.0186683	TMEM39A/NOTCH1/PPIA	3	0.9375
BP	GO:0051443	positive regulation of ubiquitin-protein transferase activity	3/305	32/18903	0.014602	0.0368398	0.0186683	UBE2C/STUB1/PLK1	3	0.9375
BP	GO:0051642	centrosome localization	3/305	32/18903	0.014602	0.0368398	0.0186683	AURKA/NDEL1/EZR	3	0.9375
BP	GO:0060544	regulation of necroptotic process	3/305	32/18903	0.014602	0.0368398	0.0186683	FADD/AIFM1/CAV1	3	0.9375
BP	GO:0061036	positive regulation of cartilage development	3/305	32/18903	0.014602	0.0368398	0.0186683	BMP6/BMP4/SMAD3	3	0.9375
BP	GO:0061099	negative regulation of protein tyrosine kinase activity	3/305	32/18903	0.014602	0.0368398	0.0186683	PTPN2/CAV1/SNX6	3	0.9375
BP	GO:0061384	heart trabecula morphogenesis	3/305	32/18903	0.014602	0.0368398	0.0186683	TGFB2/NOTCH1/TGFBR1	3	0.9375
BP	GO:0010948	negative regulation of cell cycle process	11/305	318/18903	0.0146123	0.0368464	0.0186716	PBK/RPS27L/BMP4/PLK3/BIRC5/FEM1B/CHEK2/CHMP2A/EZH2/CDKN1B/PLK1	11	0.345912
BP	GO:0097237	cellular response to toxic substance	6/305	123/18903	0.0148257	0.0373559	0.0189298	SOD2/NFE2L2/NOS3/GPX1/PRDX2/S100A9	6	0.487805
BP	GO:0035051	cardiocyte differentiation	7/305	159/18903	0.01483	0.0373559	0.0189298	VEGFA/TGFB2/TGFB1/G6PD/BMP4/ARRB2/NOTCH1	7	0.440252
BP	GO:0043161	proteasome-mediated ubiquitin-dependent protein catabolic process	14/305	450/18903	0.0149797	0.0377132	0.0191108	SIAH1/PBK/UBE2C/IFI27/STUB1/NFE2L2/AURKA/PLK3/TLK2/ARRB2/FEM1B/CAV1/FBXL2/PLK1	14	0.311111
BP	GO:0002090	regulation of receptor internalization	4/305	59/18903	0.0150945	0.0379425	0.019227	VEGFA/SYK/ARRB2/EGF	4	0.677966
BP	GO:0002763	positive regulation of myeloid leukocyte differentiation	4/305	59/18903	0.0150945	0.0379425	0.019227	TGFB1/TYROBP/FADD/POU4F1	4	0.677966
BP	GO:0046324	regulation of glucose import	4/305	59/18903	0.0150945	0.0379425	0.019227	HK2/NFE2L2/APPL1/PEA15	4	0.677966
BP	GO:0006029	proteoglycan metabolic process	5/305	90/18903	0.0152687	0.0380899	0.0193017	PPARD/IDUA/TCF7L2/DCN/BTK	5	0.555556
BP	GO:0045995	regulation of embryonic development	5/305	90/18903	0.0152687	0.0380899	0.0193017	LAMA3/NFE2L2/NOTCH1/TFPT/SFRP2	5	0.555556
BP	GO:0051591	response to cAMP	5/305	90/18903	0.0152687	0.0380899	0.0193017	SREBF1/CYP1B1/EZR/KDM1A/INHBB	5	0.555556
BP	GO:0120254	olefinic compound metabolic process	7/305	160/18903	0.0153018	0.0380899	0.0193017	AKR1C1/AKR1C2/AKR1C3/BMP6/ALOX5/CYP1B1/GPX1	7	0.4375
BP	GO:1902600	proton transmembrane transport	7/305	160/18903	0.0153018	0.0380899	0.0193017	SLC11A1/ATP6V0B/PPIF/ATP6V1E2/SLC9A3R1/SLC25A5/ATP6V1H	7	0.4375
BP	GO:0072676	lymphocyte migration	6/305	124/18903	0.0153754	0.0380899	0.0193017	FADD/CCR7/PIK3CD/PYCARD/ICAM1/RET	6	0.483871
BP	GO:0010635	regulation of mitochondrial fusion	2/305	12/18903	0.0153919	0.0380899	0.0193017	BNIP3/TFRC	2	1.66667
BP	GO:0010749	regulation of nitric oxide mediated signal transduction	2/305	12/18903	0.0153919	0.0380899	0.0193017	VEGFA/THBS1	2	1.66667
BP	GO:0010936	negative regulation of macrophage cytokine production	2/305	12/18903	0.0153919	0.0380899	0.0193017	TGFB2/TGFB1	2	1.66667
BP	GO:0019321	pentose metabolic process	2/305	12/18903	0.0153919	0.0380899	0.0193017	PGD/G6PD	2	1.66667
BP	GO:0032490	detection of molecule of bacterial origin	2/305	12/18903	0.0153919	0.0380899	0.0193017	TLR4/TLR2	2	1.66667
BP	GO:0032908	regulation of transforming growth factor beta1 production	2/305	12/18903	0.0153919	0.0380899	0.0193017	THBS1/TYROBP	2	1.66667
BP	GO:0032966	negative regulation of collagen biosynthetic process	2/305	12/18903	0.0153919	0.0380899	0.0193017	PPARD/IL6	2	1.66667
BP	GO:0043312	neutrophil degranulation	2/305	12/18903	0.0153919	0.0380899	0.0193017	ITGAM/SYK	2	1.66667
BP	GO:0043589	skin morphogenesis	2/305	12/18903	0.0153919	0.0380899	0.0193017	ITGB4/ITGA6	2	1.66667
BP	GO:0048548	regulation of pinocytosis	2/305	12/18903	0.0153919	0.0380899	0.0193017	APPL1/CAV1	2	1.66667
BP	GO:0051001	negative regulation of nitric-oxide synthase activity	2/305	12/18903	0.0153919	0.0380899	0.0193017	CAV1/GLA	2	1.66667
BP	GO:0060442	branching involved in prostate gland morphogenesis	2/305	12/18903	0.0153919	0.0380899	0.0193017	BMP4/FEM1B	2	1.66667
BP	GO:0061795	Golgi lumen acidification	2/305	12/18903	0.0153919	0.0380899	0.0193017	ATP6V0B/ATP6V1H	2	1.66667
BP	GO:0070586	cell-cell adhesion involved in gastrulation	2/305	12/18903	0.0153919	0.0380899	0.0193017	IL10/MAP2K5	2	1.66667
BP	GO:0070943	neutrophil-mediated killing of symbiont cell	2/305	12/18903	0.0153919	0.0380899	0.0193017	MYD88/CTSG	2	1.66667
BP	GO:0072017	distal tubule development	2/305	12/18903	0.0153919	0.0380899	0.0193017	KLHL3/NOTCH1	2	1.66667
BP	GO:0072110	glomerular mesangial cell proliferation	2/305	12/18903	0.0153919	0.0380899	0.0193017	IL6R/BMP4	2	1.66667
BP	GO:0097084	vascular associated smooth muscle cell development	2/305	12/18903	0.0153919	0.0380899	0.0193017	VEGFA/NOTCH1	2	1.66667
BP	GO:0140052	cellular response to oxidised low-density lipoprotein particle stimulus	2/305	12/18903	0.0153919	0.0380899	0.0193017	TLR4/MYD88	2	1.66667
BP	GO:1900227	positive regulation of NLRP3 inflammasome complex assembly	2/305	12/18903	0.0153919	0.0380899	0.0193017	TLR4/MYD88	2	1.66667
BP	GO:1902337	regulation of apoptotic process involved in morphogenesis	2/305	12/18903	0.0153919	0.0380899	0.0193017	TGFB2/NOTCH1	2	1.66667
BP	GO:1903977	positive regulation of glial cell migration	2/305	12/18903	0.0153919	0.0380899	0.0193017	CX3CR1/P2RX4	2	1.66667
BP	GO:1905245	regulation of aspartic-type peptidase activity	2/305	12/18903	0.0153919	0.0380899	0.0193017	LYN/SORL1	2	1.66667
BP	GO:2000303	regulation of ceramide biosynthetic process	2/305	12/18903	0.0153919	0.0380899	0.0193017	PRKCD/SIRT3	2	1.66667
BP	GO:1901987	regulation of cell cycle phase transition	14/305	453/18903	0.0157784	0.039026	0.0197761	PBK/UBE2C/CDK4/RPS27L/APPL1/AURKA/PLK3/BIRC5/FEM1B/PSME3/CHEK2/EZH2/CDKN1B/PLK1	14	0.309051
BP	GO:0002828	regulation of type 2 immune response	3/305	33/18903	0.0158742	0.0390812	0.019804	IL6/IL18/IL4R	3	0.909091
BP	GO:0007035	vacuolar acidification	3/305	33/18903	0.0158742	0.0390812	0.019804	SLC11A1/ATP6V0B/ATP6V1H	3	0.909091
BP	GO:0045684	positive regulation of epidermis development	3/305	33/18903	0.0158742	0.0390812	0.019804	PPARD/BMP4/NOTCH1	3	0.909091
BP	GO:0048566	embryonic digestive tract development	3/305	33/18903	0.0158742	0.0390812	0.019804	GLI2/TGFB2/CXCL8	3	0.909091
BP	GO:0061842	microtubule organizing center localization	3/305	33/18903	0.0158742	0.0390812	0.019804	AURKA/NDEL1/EZR	3	0.909091
BP	GO:0071353	cellular response to interleukin-4	3/305	33/18903	0.0158742	0.0390812	0.019804	CDK4/PTPN2/IL4R	3	0.909091
BP	GO:0090659	walking behavior	3/305	33/18903	0.0158742	0.0390812	0.019804	HTRA2/NPC1/ARRB2	3	0.909091
BP	GO:1902992	negative regulation of amyloid precursor protein catabolic process	3/305	33/18903	0.0158742	0.0390812	0.019804	NTRK2/SORL1/GGA3	3	0.909091
BP	GO:1904893	negative regulation of receptor signaling pathway via STAT	3/305	33/18903	0.0158742	0.0390812	0.019804	BCL3/PTPN2/CAV1	3	0.909091
BP	GO:0003014	renal system process	6/305	125/18903	0.0159391	0.0392209	0.0198749	AKR1C3/ADORA1/ITGA3/KLHL3/SLC9A3R1/BMP4	6	0.48
BP	GO:0006066	alcohol metabolic process	12/305	367/18903	0.0165186	0.040626	0.0205869	AKR1C1/AKR1C2/AKR1C3/PPARD/BMP6/SREBF1/NPC1/CYP1B1/G6PD/ABCA2/LPCAT3/FDFT1	12	0.326975
BP	GO:0051216	cartilage development	8/305	201/18903	0.0166121	0.0408348	0.0206927	BMP6/SLC39A14/TGFB1/BMP4/SMAD3/CCN2/SFRP2/TGFBR1	8	0.39801
BP	GO:0001843	neural tube closure	5/305	92/18903	0.0166508	0.0408879	0.0207196	TGFB2/LIAS/TGFB1/BMP4/SFRP2	5	0.543478
BP	GO:0046031	ADP metabolic process	5/305	92/18903	0.0166508	0.0408879	0.0207196	HK2/ENO1/GAPDH/STAT3/BAD	5	0.543478
BP	GO:0016447	somatic recombination of immunoglobulin gene segments	4/305	61/18903	0.0168824	0.0413508	0.0209541	TFRC/MSH6/IL10/TGFB1	4	0.655738
BP	GO:0034113	heterotypic cell-cell adhesion	4/305	61/18903	0.0168824	0.0413508	0.0209541	IL10/SIRPA/LCK/MAP2K5	4	0.655738
BP	GO:0046456	icosanoid biosynthetic process	4/305	61/18903	0.0168824	0.0413508	0.0209541	AKR1C3/ALOX5/SYK/PYCARD	4	0.655738
BP	GO:0060135	maternal process involved in female pregnancy	4/305	61/18903	0.0168824	0.0413508	0.0209541	PPARD/ITGA3/DEDD/CTSB	4	0.655738
BP	GO:1900024	regulation of substrate adhesion-dependent cell spreading	4/305	61/18903	0.0168824	0.0413508	0.0209541	CIB1/ARHGEF7/RAC1/FLNA	4	0.655738
BP	GO:0002495	antigen processing and presentation of peptide antigen via MHC class II	3/305	34/18903	0.0172067	0.0419091	0.0212371	CTSS/PYCARD/CTSF	3	0.882353
BP	GO:0007431	salivary gland development	3/305	34/18903	0.0172067	0.0419091	0.0212371	TGFB2/TGFB1/HGF	3	0.882353
BP	GO:0010664	negative regulation of striated muscle cell apoptotic process	3/305	34/18903	0.0172067	0.0419091	0.0212371	PDPK1/NFE2L2/SFRP2	3	0.882353
BP	GO:0021696	cerebellar cortex morphogenesis	3/305	34/18903	0.0172067	0.0419091	0.0212371	MAP2K1/GLI2/FAIM2	3	0.882353
BP	GO:0032480	negative regulation of type I interferon production	3/305	34/18903	0.0172067	0.0419091	0.0212371	IL10/SIRPA/PYCARD	3	0.882353
BP	GO:0035590	purinergic nucleotide receptor signaling pathway	3/305	34/18903	0.0172067	0.0419091	0.0212371	ADORA1/P2RX4/CTSG	3	0.882353
BP	GO:0036336	dendritic cell migration	3/305	34/18903	0.0172067	0.0419091	0.0212371	ALOX5/CXCR4/CCR7	3	0.882353
BP	GO:0045648	positive regulation of erythrocyte differentiation	3/305	34/18903	0.0172067	0.0419091	0.0212371	STAT3/HMGB2/GATA2	3	0.882353
BP	GO:0060317	cardiac epithelial to mesenchymal transition	3/305	34/18903	0.0172067	0.0419091	0.0212371	TGFB2/NOTCH1/TGFBR1	3	0.882353
BP	GO:0090313	regulation of protein targeting to membrane	3/305	34/18903	0.0172067	0.0419091	0.0212371	CIB1/ITGAM/HRAS	3	0.882353
BP	GO:1901797	negative regulation of signal transduction by p53 class mediator	3/305	34/18903	0.0172067	0.0419091	0.0212371	ZNF385A/KDM1A/ING2	3	0.882353
BP	GO:0060606	tube closure	5/305	93/18903	0.0173719	0.0422899	0.02143	TGFB2/LIAS/TGFB1/BMP4/SFRP2	5	0.537634
BP	GO:0002524	hypersensitivity	2/305	13/18903	0.0179986	0.0430923	0.0218366	CCR7/BTK	2	1.53846
BP	GO:0002863	positive regulation of inflammatory response to antigenic stimulus	2/305	13/18903	0.0179986	0.0430923	0.0218366	CCR7/BTK	2	1.53846
BP	GO:0003096	renal sodium ion transport	2/305	13/18903	0.0179986	0.0430923	0.0218366	KLHL3/SLC9A3R1	2	1.53846
BP	GO:0007183	SMAD protein complex assembly	2/305	13/18903	0.0179986	0.0430923	0.0218366	TGFB1/SMAD3	2	1.53846
BP	GO:0010524	positive regulation of calcium ion transport into cytosol	2/305	13/18903	0.0179986	0.0430923	0.0218366	CAV1/P2RX4	2	1.53846
BP	GO:0010642	negative regulation of platelet-derived growth factor receptor signaling pathway	2/305	13/18903	0.0179986	0.0430923	0.0218366	SLC9A3R1/PTPN2	2	1.53846
BP	GO:0010713	negative regulation of collagen metabolic process	2/305	13/18903	0.0179986	0.0430923	0.0218366	PPARD/IL6	2	1.53846
BP	GO:0021514	ventral spinal cord interneuron differentiation	2/305	13/18903	0.0179986	0.0430923	0.0218366	GLI2/GATA2	2	1.53846
BP	GO:0031272	regulation of pseudopodium assembly	2/305	13/18903	0.0179986	0.0430923	0.0218366	KIT/CCR7	2	1.53846
BP	GO:0031274	positive regulation of pseudopodium assembly	2/305	13/18903	0.0179986	0.0430923	0.0218366	KIT/CCR7	2	1.53846
BP	GO:0032621	interleukin-18 production	2/305	13/18903	0.0179986	0.0430923	0.0218366	TLR2/IL10	2	1.53846
BP	GO:0032661	regulation of interleukin-18 production	2/305	13/18903	0.0179986	0.0430923	0.0218366	TLR2/IL10	2	1.53846
BP	GO:0034616	response to laminar fluid shear stress	2/305	13/18903	0.0179986	0.0430923	0.0218366	NFE2L2/MAP2K5	2	1.53846
BP	GO:0036462	TRAIL-activated apoptotic signaling pathway	2/305	13/18903	0.0179986	0.0430923	0.0218366	TIMP3/FADD	2	1.53846
BP	GO:0044650	adhesion of symbiont to host cell	2/305	13/18903	0.0179986	0.0430923	0.0218366	ICAM1/INHBB	2	1.53846
BP	GO:0045605	negative regulation of epidermal cell differentiation	2/305	13/18903	0.0179986	0.0430923	0.0218366	NOTCH1/EZH2	2	1.53846
BP	GO:0045683	negative regulation of epidermis development	2/305	13/18903	0.0179986	0.0430923	0.0218366	NOTCH1/EZH2	2	1.53846
BP	GO:0045741	positive regulation of epidermal growth factor-activated receptor activity	2/305	13/18903	0.0179986	0.0430923	0.0218366	ADORA1/EGF	2	1.53846
BP	GO:0051132	NK T cell activation	2/305	13/18903	0.0179986	0.0430923	0.0218366	CD300A/IL18	2	1.53846
BP	GO:0060221	retinal rod cell differentiation	2/305	13/18903	0.0179986	0.0430923	0.0218366	STAT3/NTRK2	2	1.53846
BP	GO:0060837	blood vessel endothelial cell differentiation	2/305	13/18903	0.0179986	0.0430923	0.0218366	KDR/NOTCH1	2	1.53846
BP	GO:0070254	mucus secretion	2/305	13/18903	0.0179986	0.0430923	0.0218366	ADORA1/VAMP8	2	1.53846
BP	GO:0070424	regulation of nucleotide-binding oligomerization domain containing signaling pathway	2/305	13/18903	0.0179986	0.0430923	0.0218366	TLR4/XIAP	2	1.53846
BP	GO:0072683	T cell extravasation	2/305	13/18903	0.0179986	0.0430923	0.0218366	FADD/ICAM1	2	1.53846
BP	GO:0098792	xenophagy	2/305	13/18903	0.0179986	0.0430923	0.0218366	LGALS8/CALCOCO2	2	1.53846
BP	GO:1900103	positive regulation of endoplasmic reticulum unfolded protein response	2/305	13/18903	0.0179986	0.0430923	0.0218366	PTPN2/ERN1	2	1.53846
BP	GO:1901524	regulation of mitophagy	2/305	13/18903	0.0179986	0.0430923	0.0218366	SLC25A5/VPS13C	2	1.53846
BP	GO:1901862	negative regulation of muscle tissue development	2/305	13/18903	0.0179986	0.0430923	0.0218366	TGFB1/BMP4	2	1.53846
BP	GO:1903054	negative regulation of extracellular matrix organization	2/305	13/18903	0.0179986	0.0430923	0.0218366	TGFB1/NOTCH1	2	1.53846
BP	GO:1903599	positive regulation of autophagy of mitochondrion	2/305	13/18903	0.0179986	0.0430923	0.0218366	BNIP3/SLC25A5	2	1.53846
BP	GO:1903651	positive regulation of cytoplasmic transport	2/305	13/18903	0.0179986	0.0430923	0.0218366	EZR/SORL1	2	1.53846
BP	GO:1904748	regulation of apoptotic process involved in development	2/305	13/18903	0.0179986	0.0430923	0.0218366	TGFB2/NOTCH1	2	1.53846
BP	GO:1905065	positive regulation of vascular associated smooth muscle cell differentiation	2/305	13/18903	0.0179986	0.0430923	0.0218366	SOD2/KIT	2	1.53846
[truncated: 831 more rows]
[truncated: 3 more columns]
