# Supplementary material for: IL6/IL10/TLR4 Govern Immunogenic Cell Death in Aortic Dissection
Source: Cardiovasc Ther. 2026 Mar 28;2026:4140685. doi: 10.1155/cdr/4140685 (PMC13140880; doi:10.1155/cdr/4140685)
Supplement: Supplementary file 3 — Supporting Information 3 Table S3: KEGG analysis results of 2830 candidate genes. [file CDR-2026-4140685-s002.xlsx]

## Sheet: Table S3
	ID	Description	GeneRatio	BgRatio	pvalue	p.adjust	qvalue	geneID	Count	richFactor
6	hsa04151	PI3K-Akt signaling pathway	36/251	362/8843	3.1836e-11	1.50691e-09	7.98693e-10	LAMA3/LAMB3/VEGFA/ITGB4/PDPK1/ITGA6/TLR4/ITGA3/CDK4/MAP2K1/TLR2/NOS3/RAF1/KIT/IL6R/MYC/CREB3/HRAS/LAMC2/KDR/SYK/HGF/IL7/IL6/THBS1/MCL1/FGFR1/IL4R/NTRK2/RAC1/BAD/EGF/STK11/PIK3CD/RET/CDKN1B	36	0.994475
1	hsa04210	Apoptosis	29/251	136/8843	6.40022e-18	1.81766e-15	9.63402e-16	LMNB1/PDPK1/PRF1/LMNB2/MAP2K1/HTRA2/SEPTIN4/RAF1/PMAIP1/BBC3/HRAS/ITPR3/CTSS/MCL1/BIRC5/FADD/ERN1/XIAP/AIFM1/CTSZ/EIF2S1/CTSB/CTSW/CTSO/BAD/DFFA/PIK3CD/BCL2A1/CTSF	29	2.13235
4	hsa05205	Proteoglycans in cancer	27/251	204/8843	1.7462e-11	1.16218e-09	6.15983e-10	VEGFA/PDPK1/TLR4/MAP2K1/TLR2/RAF1/TIMP3/MYC/HRAS/STAT3/TGFB2/ITPR3/KDR/TGFB1/HGF/PRKCB/PPP1CA/THBS1/FGFR1/PAK1/RAC1/EZR/CAV1/DCN/PIK3CD/FLNA/PLAUR	27	1.32353
33	hsa05165	Human papillomavirus infection	27/251	333/8843	7.69831e-07	6.47247e-06	3.43055e-06	LAMA3/LAMB3/VEGFA/ITGB4/ITGA6/IRF1/ATP6V0B/ITGA3/CDK4/MAP2K1/ATP6V1E2/RAF1/SLC9A3R1/CREB3/HRAS/LAMC2/ATP6V1H/THBS1/FADD/FOXO1/TCF7L2/NOTCH1/BAD/EGF/PIK3CD/IKBKE/CDKN1B	27	0.810811
8	hsa04510	Focal adhesion	26/251	203/8843	8.94821e-11	3.17661e-09	1.68368e-09	LAMA3/LAMB3/VEGFA/ITGB4/PDPK1/ITGA6/ITGA3/MAP2K1/FLNB/RAF1/RAC2/HRAS/LAMC2/KDR/HGF/PRKCB/PPP1CA/THBS1/PAK1/XIAP/RAC1/CAV1/BAD/EGF/PIK3CD/FLNA	26	1.28079
2	hsa04142	Lysosome	25/251	132/8843	2.57126e-14	3.6512e-12	1.93522e-12	SLC11A1/M6PR/AP1M2/NEU1/ATP6V0B/CTSA/GNPTG/NPC1/IDUA/ATP6V1H/SORT1/CTSS/ABCA2/LAPTM5/AP3M1/CTSZ/CTSB/CTSW/CTSO/GGA3/AP4S1/AP1S1/CTSF/CTSG/GLA	25	1.89394
35	hsa04010	MAPK signaling pathway	25/251	300/8843	1.22745e-06	9.95991e-06	5.27898e-06	STK3/VEGFA/MAP2K1/RAF1/KIT/RAC2/MYC/HRAS/TGFB2/MYD88/KDR/TGFB1/HGF/PRKCB/FGFR1/ARRB2/PAK1/NTRK2/RAC1/EGF/CD14/TGFBR1/FLNA/MAP2K5/RET	25	0.833333
13	hsa05417	Lipid and atherosclerosis	24/251	216/8843	8.97711e-09	1.96115e-07	1.03946e-07	CXCL1/PDPK1/TLR4/SOD2/NFE2L2/TLR2/NOS3/HRAS/STAT3/MYD88/LYN/IL6/MMP1/IL18/ERN1/RAC1/EIF2S1/BAD/PIK3CD/CD14/PYCARD/ICAM1/CXCL8/IKBKE	24	1.11111
25	hsa05132	Salmonella infection	24/251	251/8843	1.6461e-07	1.86997e-06	9.91127e-07	M6PR/TLR4/MAP2K1/TLR2/GAPDH/RAF1/MYC/HRAS/MYD88/RHOG/IL6/IL18/FADD/PAK1/TCF7L2/RAC1/PIK3CD/CD14/RPS3/PYCARD/ARF6/FLNA/CXCL8/PIK3C2A	24	0.956175
45	hsa04060	Cytokine-cytokine receptor interaction	23/251	298/8843	1.20042e-05	7.57598e-05	4.01544e-05	CXCL1/BMP6/IL10/IL6R/TNFRSF19/CXCR4/TGFB2/TGFB1/IL7/BMP4/IL10RA/IL6/IL18/IL4R/CD70/IFNGR1/IL17RA/CCR7/CX3CR1/TNFRSF25/INHBB/TGFBR1/CXCL8	23	0.771812
11	hsa05161	Hepatitis B	22/251	163/8843	9.87313e-10	2.54906e-08	1.35106e-08	TLR4/MAP2K1/TLR2/RAF1/MYC/CREB3/HRAS/STAT3/TGFB2/MYD88/TGFB1/PRKCB/IL6/BIRC5/FADD/STAT5A/BAD/SMAD3/PIK3CD/TGFBR1/CXCL8/IKBKE	22	1.34969
9	hsa04068	FoxO signaling pathway	21/251	133/8843	1.23168e-10	3.88664e-09	2.06e-09	DEPP1/BNIP3/PDPK1/SOD2/MAP2K1/RAF1/IL10/HRAS/STAT3/TGFB2/TGFB1/IL6/PLK3/FOXO1/EGF/SMAD3/STK11/PIK3CD/TGFBR1/CDKN1B/PLK1	21	1.57895
15	hsa04140	Autophagy - animal	21/251	169/8843	1.09615e-08	2.04432e-07	1.08353e-07	BNIP3/PDPK1/DAPK1/ATG7/MAP2K1/CALCOCO2/RAF1/HRAS/VAMP8/SQSTM1/ERN1/EIF2S1/CTSB/RAB39B/BAD/ATG101/STK11/PRKCD/PIK3CD/WDFY3/ATG2B	21	1.2426
20	hsa05152	Tuberculosis	21/251	180/8843	3.38506e-08	4.80678e-07	2.5477e-07	ATP6V0B/TLR4/TLR2/RAF1/IL10/ITGAM/TGFB2/MYD88/ATP6V1H/SYK/TGFB1/CTSS/IL10RA/IL6/PLK3/IL18/FADD/IFNGR1/BAD/CAMP/CD14	21	1.16667
5	hsa04066	HIF-1 signaling pathway	20/251	109/8843	2.0461e-11	1.16218e-09	6.15983e-10	HMOX1/VEGFA/HK2/TFRC/TLR4/ENO1/MAP2K1/NOS3/GAPDH/PDHB/IL6R/STAT3/PRKCB/IL6/IFNGR1/SLC2A1/EGF/PIK3CD/PFKFB3/CDKN1B	20	1.83486
32	hsa05167	Kaposi sarcoma-associated herpesvirus infection	20/251	196/8843	6.59917e-07	5.85676e-06	3.10421e-06	CXCL1/VEGFA/CDK4/MAP2K1/RAF1/MYC/HRAS/STAT3/ITPR3/SYK/LYN/IL6/FADD/TCF7L2/RAC1/IFNGR1/PIK3CD/ICAM1/CXCL8/IKBKE	20	1.02041
42	hsa05208	Chemical carcinogenesis - reactive oxygen species	20/251	226/8843	6.09592e-06	4.122e-05	2.18475e-05	AKR1C1/AKR1C2/AKR1C3/HMOX1/VEGFA/PDPK1/SOD2/PPIF/NFE2L2/MAP2K1/RAF1/HRAS/SLC25A5/CYP1B1/HGF/RAC1/BAD/EGF/PRKCD/PIK3CD	20	0.884956
82	hsa05206	MicroRNAs in cancer	20/251	312/8843	0.000552889	0.00191488	0.00101493	HMOX1/VEGFA/MAP2K1/RAF1/TIMP3/MYC/HRAS/STAT3/TGFB2/CYP1B1/PRKCB/THBS1/MCL1/ZEB2/TPM1/EZR/NOTCH1/PIK3CD/EZH2/CDKN1B	20	0.641026
3	hsa05210	Colorectal cancer	19/251	87/8843	2.5683e-12	2.43133e-10	1.28866e-10	MAP2K1/MSH6/RAF1/RAC2/PMAIP1/BBC3/MYC/HRAS/TGFB2/TGFB1/APPL1/BIRC5/TCF7L2/RAC1/BAD/EGF/SMAD3/PIK3CD/TGFBR1	19	2.18391
7	hsa04933	AGE-RAGE signaling pathway in diabetic complications	19/251	101/8843	4.20104e-11	1.70442e-09	9.03381e-10	VEGFA/CDK4/NOS3/HRAS/STAT3/TGFB2/TGFB1/PRKCB/IL6/FOXO1/RAC1/STAT5A/SMAD3/PRKCD/PIK3CD/ICAM1/TGFBR1/CXCL8/CDKN1B	19	1.88119
39	hsa04062	Chemokine signaling pathway	19/251	193/8843	2.18395e-06	1.59036e-05	8.42928e-06	CXCL1/FGR/MAP2K1/RAF1/RAC2/HRAS/CXCR4/STAT3/LYN/PRKCB/ARRB2/PAK1/RAC1/CCR7/BAD/PRKCD/PIK3CD/CX3CR1/CXCL8	19	0.984456
46	hsa05166	Human T-cell leukemia virus 1 infection	19/251	223/8843	1.80065e-05	0.000111171	5.89229e-05	CDK4/MAP2K1/MYC/CREB3/HRAS/TGFB2/SLC25A5/TGFB1/IL6/XIAP/SLC2A1/STAT5A/CHEK2/SMAD3/PIK3CD/LCK/TSPO/ICAM1/TGFBR1	19	0.852018
50	hsa05163	Human cytomegalovirus infection	19/251	226/8843	2.17405e-05	0.000123486	6.54503e-05	VEGFA/CDK4/MAP2K1/RAF1/RAC2/IL6R/MYC/CREB3/HRAS/CXCR4/STAT3/ITPR3/IL10RA/PRKCB/IL6/FADD/RAC1/PIK3CD/CXCL8	19	0.840708
12	hsa05145	Toxoplasmosis	18/251	111/8843	1.75335e-09	4.1496e-08	2.19938e-08	LAMA3/LAMB3/PDPK1/ITGA6/TLR4/PPIF/TLR2/IL10/ALOX5/STAT3/LAMC2/TGFB2/MYD88/TGFB1/IL10RA/XIAP/IFNGR1/BAD	18	1.62162
22	hsa05135	Yersinia infection	18/251	138/8843	5.99275e-08	7.7361e-07	4.1003e-07	TLR4/MAP2K1/RAC2/IL10/MYD88/RHOG/ARHGEF7/IL6/IL18/RAC1/PIK3CD/CD8A/LCK/MEFV/CD8B/PYCARD/ARF6/CXCL8	18	1.30435
29	hsa04218	Cellular senescence	18/251	157/8843	4.36245e-07	4.17186e-06	2.21118e-06	CDK4/MAP2K1/RAF1/MYC/HRAS/TGFB2/ITPR3/SLC25A5/TGFB1/PPP1CA/IL6/SQSTM1/FOXO1/CHEK2/SMAD3/PIK3CD/TGFBR1/CXCL8	18	1.1465
37	hsa05164	Influenza A	18/251	172/8843	1.68776e-06	1.29547e-05	6.86628e-06	TLR4/CDK4/MAP2K1/CALCOCO2/RAF1/MYD88/SLC25A5/PRKCB/IL6/IL18/FADD/EIF2S1/IFNGR1/PIK3CD/PYCARD/ICAM1/CXCL8/IKBKE	18	1.04651
64	hsa04810	Regulation of actin cytoskeleton	18/251	230/8843	9.17833e-05	0.000407289	0.000215872	MYH10/ITGB4/ITGA6/ITGA3/MAP2K1/RAF1/RAC2/ITGAM/HRAS/CXCR4/ARHGEF7/PPP1CA/FGFR1/PAK1/RAC1/EZR/EGF/PIK3CD	18	0.782609
68	hsa04014	Ras signaling pathway	18/251	238/8843	0.000141933	0.000591644	0.000313584	VEGFA/MAP2K1/GAB2/RAF1/KIT/RAC2/HRAS/KDR/HGF/PRKCB/FGFR1/PAK1/NTRK2/RAC1/BAD/EGF/PIK3CD/ARF6	18	0.756303
40	hsa04630	JAK-STAT signaling pathway	17/251	168/8843	5.23522e-06	3.717e-05	1.97009e-05	RAF1/IL10/IL6R/MYC/HRAS/STAT3/PTPN2/IL7/IL10RA/IL6/MCL1/IL4R/GFAP/IFNGR1/STAT5A/EGF/PIK3CD	17	1.0119
63	hsa05415	Diabetic cardiomyopathy	17/251	205/8843	7.05043e-05	0.000317829	0.000168456	PPIF/NOS3/GAPDH/RAC2/PDHB/TGFB2/SLC25A5/TGFB1/G6PD/PRKCB/PPP1CA/RAC1/SLC2A1/SMAD3/PRKCD/PIK3CD/TGFBR1	17	0.829268
66	hsa05170	Human immunodeficiency virus 1 infection	17/251	213/8843	0.000113284	0.000487464	0.000258367	AP1M2/TLR4/MAP2K1/TLR2/RAF1/RAC2/HRAS/CXCR4/MYD88/ITPR3/PRKCB/FADD/PAK1/RAC1/BAD/PIK3CD/AP1S1	17	0.798122
67	hsa05207	Chemical carcinogenesis - receptor activation	17/251	215/8843	0.000127018	0.000538404	0.000285366	VEGFA/MAP2K1/RAF1/MYC/CREB3/HRAS/STAT3/CYP1B1/PRKCB/ARRB2/BIRC5/XIAP/STAT5A/BAD/EGF/PIK3CD/IKBKE	17	0.790698
19	hsa05146	Amoebiasis	16/251	103/8843	2.72371e-08	4.07124e-07	2.15785e-07	CXCL1/LAMA3/LAMB3/TLR4/TLR2/IL10/ITGAM/LAMC2/TGFB2/TGFB1/PRKCB/IL6/PIK3CD/CD14/CXCL8/CTSG	16	1.5534
51	hsa05225	Hepatocellular carcinoma	16/251	170/8843	2.4877e-05	0.00013669	7.24487e-05	HMOX1/NFE2L2/CDK4/MAP2K1/RAF1/MYC/HRAS/TGFB2/TGFB1/HGF/PRKCB/TCF7L2/BAD/SMAD3/PIK3CD/TGFBR1	16	0.941176
65	hsa04613	Neutrophil extracellular trap formation	16/251	192/8843	0.0001088	0.00047537	0.000251957	ATG7/TLR4/PADI4/PPIF/MAP2K1/TLR2/RAF1/RAC2/ITGAM/SLC25A5/SYK/PRKCB/RAC1/CAMP/PIK3CD/CTSG	16	0.833333
99	hsa05131	Shigellosis	16/251	249/8843	0.0019161	0.00549669	0.00291337	HK2/BNIP3/TLR4/CALCOCO2/MYD88/ITPR3/IL18/SQSTM1/FOXO1/RAC1/PRKCD/PIK3CD/CD14/PYCARD/ARF6/CXCL8	16	0.64257
103	hsa04020	Calcium signaling pathway	16/251	254/8843	0.00234471	0.00646503	0.00342661	VEGFA/PPIF/NOS3/CXCR4/ITPR3/KDR/SLC25A5/HGF/PRKCB/FGFR1/RYR1/NTRK2/EGF/P2RX4/HTR2B/RET	16	0.629921
10	hsa05221	Acute myeloid leukemia	15/251	68/8843	4.77306e-10	1.35555e-08	7.18471e-09	PPARD/MAP2K1/RAF1/KIT/ITGAM/MYC/HRAS/STAT3/TCF7L2/STAT5A/BAD/PIK3CD/CD14/PIM2/BCL2A1	15	2.20588
41	hsa04650	Natural killer cell mediated cytotoxicity	15/251	135/8843	6.05054e-06	4.122e-05	2.18475e-05	PRF1/MAP2K1/RAF1/RAC2/HRAS/SYK/PRKCB/TYROBP/PAK1/RAC1/LAT2/IFNGR1/PIK3CD/LCK/ICAM1	15	1.11111
44	hsa04380	Osteoclast differentiation	15/251	142/8843	1.12726e-05	7.27598e-05	3.85643e-05	MAP2K1/GAB2/TGFB2/ITPR3/SYK/TGFB1/TYROBP/SQSTM1/RAC1/SIRPA/IFNGR1/BTK/PIK3CD/LCK/TGFBR1	15	1.05634
76	hsa04621	NOD-like receptor signaling pathway	15/251	189/8843	0.000304318	0.00113719	0.000602735	CXCL1/TLR4/MYD88/ITPR3/IL6/IL18/FADD/XIAP/CTSB/CAMP/PRKCD/MEFV/PYCARD/CXCL8/IKBKE	15	0.793651
86	hsa05130	Pathogenic Escherichia coli infection	15/251	203/8843	0.000649954	0.00212169	0.00112454	MYH10/TLR4/GAPDH/SLC9A3R1/MYD88/IL6/IL18/FADD/PAK1/RAC1/EZR/RPS3/PYCARD/ARF6/CXCL8	15	0.738916
87	hsa05169	Epstein-Barr virus infection	15/251	203/8843	0.000649954	0.00212169	0.00112454	CDK4/TLR2/MYC/STAT3/MYD88/SYK/LYN/IL6/FADD/RAC1/BTK/PIK3CD/ICAM1/IKBKE/CDKN1B	15	0.738916
94	hsa04015	Rap1 signaling pathway	15/251	212/8843	0.00101606	0.0030698	0.00162706	VEGFA/MAP2K1/RAF1/KIT/RAC2/ITGAM/HRAS/KDR/HGF/PRKCB/THBS1/FGFR1/RAC1/EGF/PIK3CD	15	0.707547
17	hsa05212	Pancreatic cancer	14/251	77/8843	2.61559e-08	4.07124e-07	2.15785e-07	VEGFA/CDK4/MAP2K1/RAF1/RAC2/STAT3/TGFB2/TGFB1/RAC1/BAD/EGF/SMAD3/PIK3CD/TGFBR1	14	1.81818
18	hsa05220	Chronic myeloid leukemia	14/251	77/8843	2.61559e-08	4.07124e-07	2.15785e-07	CDK4/MAP2K1/GAB2/RAF1/MYC/HRAS/TGFB2/TGFB1/STAT5A/BAD/SMAD3/PIK3CD/TGFBR1/CDKN1B	14	1.81818
28	hsa05323	Rheumatoid arthritis	14/251	94/8843	3.52794e-07	3.57834e-06	1.8966e-06	CXCL1/VEGFA/ATP6V0B/TLR4/ATP6V1E2/TLR2/TGFB2/ATP6V1H/TGFB1/IL6/MMP1/IL18/ICAM1/CXCL8	14	1.48936
36	hsa04625	C-type lectin receptor signaling pathway	14/251	105/8843	1.40586e-06	1.10907e-05	5.8783e-06	BCL3/IRF1/RAF1/IL10/HRAS/ITPR3/SYK/IL6/PLK3/PAK1/PRKCD/PIK3CD/PYCARD/IKBKE	14	1.33333
56	hsa05162	Measles	14/251	139/8843	3.80001e-05	0.000192715	0.000102143	TLR4/CDK4/TLR2/BBC3/STAT3/MYD88/IL6/FADD/EIF2S1/STAT5A/BAD/PIK3CD/IKBKE/CDKN1B	14	1.00719
69	hsa04390	Hippo signaling pathway	14/251	157/8843	0.000143744	0.000591644	0.000313584	STK3/BMP6/BBC3/MYC/GLI2/TGFB2/TGFB1/BMP4/PPP1CA/BIRC5/TCF7L2/SMAD3/CCN2/TGFBR1	14	0.89172
114	hsa05171	Coronavirus disease - COVID-19	14/251	238/8843	0.00782405	0.0194915	0.0103309	TLR4/TLR2/IL6R/RPS27L/STAT3/MYD88/SYK/PRKCB/IL6/MMP1/PIK3CD/RPS3/CXCL8/IKBKE	14	0.588235
131	hsa05020	Prion disease	14/251	278/8843	0.0269161	0.0583525	0.0309281	PPIF/RAC2/CREB3/ITPR3/SLC25A5/IL6/RYR1/RAC1/EIF2S1/NOTCH1/CAV1/BAD/PRKCD/PIK3CD	14	0.503597
23	hsa05230	Central carbon metabolism in cancer	13/251	71/8843	7.63714e-08	9.4302e-07	4.99822e-07	HK2/MAP2K1/RAF1/KIT/PDHB/MYC/HRAS/G6PD/FGFR1/SLC2A1/PIK3CD/SIRT3/RET	13	1.83099
24	hsa05223	Non-small cell lung cancer	13/251	73/8843	1.078e-07	1.27563e-06	6.76114e-07	PDPK1/CDK4/MAP2K1/RAF1/HRAS/STAT3/HGF/PRKCB/STAT5A/BAD/EGF/PIK3CD/RET	13	1.78082
27	hsa01521	EGFR tyrosine kinase inhibitor resistance	13/251	80/8843	3.29914e-07	3.47021e-06	1.83929e-06	VEGFA/MAP2K1/RAF1/IL6R/HRAS/STAT3/KDR/HGF/PRKCB/IL6/BAD/EGF/PIK3CD	13	1.625
43	hsa04064	NF-kappa B signaling pathway	13/251	105/8843	7.77414e-06	5.13455e-05	2.72143e-05	CXCL1/TLR4/MYD88/SYK/LYN/PRKCB/XIAP/BTK/LCK/CD14/BCL2A1/ICAM1/CXCL8	13	1.2381
72	hsa05418	Fluid shear stress and atherosclerosis	13/251	141/8843	0.000177717	0.000700996	0.000371544	HMOX1/VEGFA/NFE2L2/NOS3/RAC2/KDR/BMP4/SQSTM1/RAC1/CAV1/PIK3CD/ICAM1/MAP2K5	13	0.921986
77	hsa05226	Gastric cancer	13/251	150/8843	0.00032818	0.00121043	0.000641556	MAP2K1/RAF1/MYC/HRAS/TGFB2/TGFB1/HGF/TCF7L2/EGF/SMAD3/PIK3CD/TGFBR1/CDKN1B	13	0.866667
83	hsa04217	Necroptosis	13/251	159/8843	0.000576039	0.00194756	0.00103225	TLR4/STAT3/SLC25A5/FADD/SQSTM1/XIAP/AIFM1/IFNGR1/PPIA/STAT5A/CHMP2A/PYCARD/FTH1	13	0.81761
84	hsa05160	Hepatitis C	13/251	159/8843	0.000576039	0.00194756	0.00103225	CDK4/MAP2K1/RAF1/MYC/HRAS/STAT3/FADD/EIF2S1/PSME3/BAD/EGF/PIK3CD/IKBKE	13	0.81761
14	hsa05144	Malaria	12/251	50/8843	9.80108e-09	1.98822e-07	1.0538e-07	TLR4/TLR2/IL10/TGFB2/MYD88/TGFB1/HGF/IL6/THBS1/IL18/ICAM1/CXCL8	12	2.4
21	hsa05134	Legionellosis	12/251	56/8843	3.87458e-08	5.23991e-07	2.77727e-07	CXCL1/BNIP3/TLR4/TLR2/ITGAM/MYD88/IL6/IL18/EEF1A2/CD14/PYCARD/CXCL8	12	2.14286
30	hsa04664	Fc epsilon RI signaling pathway	12/251	69/8843	4.40689e-07	4.17186e-06	2.21118e-06	PDPK1/MAP2K1/GAB2/RAF1/RAC2/ALOX5/HRAS/SYK/LYN/RAC1/BTK/PIK3CD	12	1.73913
31	hsa05211	Renal cell carcinoma	12/251	70/8843	5.18628e-07	4.7513e-06	2.51829e-06	VEGFA/MAP2K1/RAF1/HRAS/TGFB2/TGFB1/HGF/PAK1/RAC1/SLC2A1/BAD/PIK3CD	12	1.71429
47	hsa04666	Fc gamma R-mediated phagocytosis	12/251	98/8843	1.95699e-05	0.000115788	6.13704e-05	MAP2K1/GAB2/RAF1/RAC2/SYK/LYN/PRKCB/PAK1/RAC1/PRKCD/PIK3CD/ARF6	12	1.22449
48	hsa05215	Prostate cancer	12/251	98/8843	1.95699e-05	0.000115788	6.13704e-05	PDPK1/MAP2K1/RAF1/CREB3/HRAS/FGFR1/FOXO1/TCF7L2/BAD/EGF/PIK3CD/CDKN1B	12	1.22449
49	hsa04640	Hematopoietic cell lineage	12/251	99/8843	2.17164e-05	0.000123486	6.54503e-05	ITGA6/TFRC/ITGA3/KIT/ITGAM/IL6R/IL7/IL6/IL4R/CD8A/CD14/CD8B	12	1.21212
54	hsa05142	Chagas disease	12/251	103/8843	3.24889e-05	0.000170868	9.05636e-05	TLR4/TLR2/IL10/TGFB2/MYD88/TGFB1/IL6/FADD/IFNGR1/PIK3CD/TGFBR1/CXCL8	12	1.16505
60	hsa04350	TGF-beta signaling pathway	12/251	108/8843	5.2256e-05	0.000247345	0.000131098	TFRC/BMP6/MYC/TGFB2/TGFB1/BMP4/THBS1/DCN/SKIL/SMAD3/INHBB/TGFBR1	12	1.11111
61	hsa04931	Insulin resistance	12/251	109/8843	5.72647e-05	0.000266609	0.000141309	PDPK1/NOS3/SREBF1/CREB3/STAT3/PRKCB/PPP1CA/IL6/FOXO1/SLC2A1/PRKCD/PIK3CD	12	1.10092
70	hsa04071	Sphingolipid signaling pathway	12/251	122/8843	0.000171192	0.00068477	0.000362943	PDPK1/ADORA1/MAP2K1/GAB2/NOS3/RAF1/RAC2/HRAS/PRKCB/RAC1/PIK3CD/SGPL1	12	0.983607
71	hsa04919	Thyroid hormone signaling pathway	12/251	122/8843	0.000171192	0.00068477	0.000362943	PDPK1/MAP2K1/RAF1/MYC/HRAS/BMP4/PRKCB/FOXO1/NOTCH1/SLC2A1/BAD/PIK3CD	12	0.983607
90	hsa04936	Alcoholic liver disease	12/251	144/8843	0.000787923	0.00248634	0.00131781	CXCL1/TLR4/SREBF1/MYD88/IL6/FADD/FOXO1/TCF7L2/IL17RA/CD14/CXCL8/IKBKE	12	0.833333
97	hsa04145	Phagosome	12/251	157/8843	0.00167241	0.00489654	0.00259528	M6PR/TFRC/ATP6V0B/TLR4/ATP6V1E2/TLR2/ITGAM/ATP6V1H/CTSS/THBS1/RAC1/CD14	12	0.764331
98	hsa04150	mTOR signaling pathway	12/251	158/8843	0.00176529	0.00511573	0.00271145	PDPK1/MAP2K1/ATP6V1E2/RAF1/HRAS/ATP6V1H/PRKCB/LAMTOR1/LAMTOR4/RNF152/STK11/PIK3CD	12	0.759494
119	hsa05203	Viral carcinogenesis	12/251	205/8843	0.0138222	0.0329874	0.0174841	CDK4/PMAIP1/CREB3/HRAS/STAT3/SYK/LYN/RAC1/STAT5A/BAD/PIK3CD/CDKN1B	12	0.585366
16	hsa05219	Bladder cancer	11/251	41/8843	1.15173e-08	2.04432e-07	1.08353e-07	VEGFA/DAPK1/CDK4/MAP2K1/RAF1/MYC/HRAS/THBS1/MMP1/EGF/CXCL8	11	2.68293
34	hsa04370	VEGF signaling pathway	11/251	60/8843	7.74873e-07	6.47247e-06	3.43055e-06	VEGFA/MAP2K1/NOS3/RAF1/RAC2/HRAS/KDR/PRKCB/RAC1/BAD/PIK3CD	11	1.83333
38	hsa05321	Inflammatory bowel disease	11/251	65/8843	1.78509e-06	1.33412e-05	7.07113e-06	TLR4/TLR2/IL10/STAT3/TGFB2/TGFB1/IL6/IL18/IL4R/IFNGR1/SMAD3	11	1.69231
53	hsa04012	ErbB signaling pathway	11/251	86/8843	2.88233e-05	0.000154449	8.18615e-05	MAP2K1/RAF1/MYC/HRAS/PRKCB/PAK1/STAT5A/BAD/EGF/PIK3CD/CDKN1B	11	1.27907
57	hsa05235	PD-L1 expression and PD-1 checkpoint pathway in cancer	11/251	90/8843	4.43487e-05	0.000220966	0.000117117	TLR4/MAP2K1/TLR2/RAF1/HRAS/STAT3/MYD88/IFNGR1/EGF/PIK3CD/LCK	11	1.22222
59	hsa04662	B cell receptor signaling pathway	11/251	91/8843	4.92004e-05	0.000236829	0.000125525	BLK/MAP2K1/RAF1/RAC2/HRAS/SYK/LYN/PRKCB/RAC1/BTK/PIK3CD	11	1.20879
74	hsa04620	Toll-like receptor signaling pathway	11/251	109/8843	0.000254449	0.000976532	0.000517584	TLR4/MAP2K1/TLR2/MYD88/IL6/FADD/RAC1/PIK3CD/CD14/CXCL8/IKBKE	11	1.00917
85	hsa04722	Neurotrophin signaling pathway	11/251	120/8843	0.000585127	0.00195501	0.0010362	PDPK1/MAP2K1/RAF1/HRAS/SORT1/NTRK2/RAC1/BAD/PRKCD/PIK3CD/MAP2K5	11	0.916667
88	hsa04660	T cell receptor signaling pathway	11/251	122/8843	0.000673063	0.00214775	0.00113836	PDPK1/CDK4/MAP2K1/RAF1/IL10/HRAS/PAK1/PIK3CD/CD8A/LCK/CD8B	11	0.901639
89	hsa04935	Growth hormone synthesis, secretion and action	11/251	122/8843	0.000673063	0.00214775	0.00113836	MAP2K1/RAF1/CREB3/HRAS/STAT3/ITPR3/PRKCB/SSTR3/STAT5A/PIK3CD/SSTR5	11	0.901639
95	hsa04926	Relaxin signaling pathway	11/251	130/8843	0.0011424	0.00341518	0.00181012	VEGFA/MAP2K1/NOS3/RAF1/CREB3/HRAS/TGFB1/MMP1/ARRB2/PIK3CD/TGFBR1	11	0.846154
104	hsa04550	Signaling pathways regulating pluripotency of stem cells	11/251	144/8843	0.00259622	0.00708968	0.00375769	MAP2K1/RAF1/MYC/HRAS/STAT3/BMP4/FGFR1/SKIL/SMAD3/PIK3CD/INHBB	11	0.763889
105	hsa05224	Breast cancer	11/251	148/8843	0.00321292	0.00869018	0.00460599	CDK4/MAP2K1/RAF1/KIT/MYC/HRAS/FGFR1/TCF7L2/NOTCH1/EGF/PIK3CD	11	0.743243
26	hsa04216	Ferroptosis	10/251	42/8843	1.87681e-07	2.05005e-06	1.08657e-06	HMOX1/CP/TFRC/ATG7/SLC39A14/LPCAT3/ACSL5/SLC39A8/NCOA4/FTH1	10	2.38095
58	hsa01524	Platinum drug resistance	10/251	75/8843	4.64004e-05	0.000227202	0.000120422	PDPK1/MSH6/PMAIP1/BBC3/SLC31A1/BIRC5/FADD/XIAP/BAD/PIK3CD	10	1.33333
62	hsa05140	Leishmaniasis	10/251	77/8843	5.84241e-05	0.00026762	0.000141845	TLR4/TLR2/IL10/ITGAM/TGFB2/MYD88/TGFB1/PRKCB/IFNGR1/EEF1A2	10	1.2987
75	hsa05222	Small cell lung cancer	10/251	93/8843	0.000289155	0.00109493	0.00058034	LAMA3/LAMB3/ITGA6/ITGA3/CDK4/MYC/LAMC2/XIAP/PIK3CD/CDKN1B	10	1.07527
79	hsa04061	Viral protein interaction with cytokine and cytokine receptor	10/251	100/8843	0.000520829	0.00187235	0.000992386	CXCL1/IL10/IL6R/CXCR4/IL10RA/IL6/IL18/CCR7/CX3CR1/CXCL8	10	1
92	hsa04659	Th17 cell differentiation	10/251	108/8843	0.000955795	0.0029505	0.00156383	IL6R/STAT3/TGFB1/IL6/IL4R/IFNGR1/STAT5A/SMAD3/LCK/TGFBR1	10	0.925926
101	hsa04668	TNF signaling pathway	10/251	119/8843	0.00200138	0.00562763	0.00298277	CXCL1/BCL3/IRF1/MAP2K1/CREB3/IL6/FADD/XIAP/PIK3CD/ICAM1	10	0.840336
112	hsa04910	Insulin signaling pathway	10/251	138/8843	0.00582596	0.014773	0.00783	HK2/PDPK1/MAP2K1/RAF1/SREBF1/HRAS/PPP1CA/FOXO1/BAD/PIK3CD	10	0.724638
115	hsa04072	Phospholipase D signaling pathway	10/251	149/8843	0.00982343	0.0242596	0.0128581	MAP2K1/GAB2/RAF1/KIT/HRAS/SYK/EGF/PIK3CD/ARF6/CXCL8	10	0.671141
118	hsa04148	Efferocytosis	10/251	156/8843	0.0132876	0.0319803	0.0169503	PPARD/MAP2K1/IL10/ALOX5/TGFB1/THBS1/RAC1/SIRPA/SLC2A1/CX3CR1	10	0.641026
125	hsa04022	cGMP-PKG signaling pathway	10/251	166/8843	0.0197335	0.0448344	0.0237632	ADORA1/PPIF/MAP2K1/NOS3/RAF1/CREB3/ITPR3/SLC25A5/PPP1CA/BAD	10	0.60241
55	hsa05213	Endometrial cancer	9/251	59/8843	3.7656e-05	0.000192715	0.000102143	PDPK1/MAP2K1/RAF1/MYC/HRAS/TCF7L2/BAD/EGF/PIK3CD	9	1.52542
73	hsa05218	Melanoma	9/251	73/8843	0.000205881	0.000800962	0.000424528	CDK4/MAP2K1/RAF1/HRAS/HGF/FGFR1/BAD/EGF/PIK3CD	9	1.23288
78	hsa05133	Pertussis	9/251	78/8843	0.000341904	0.00124488	0.000659815	IRF1/TLR4/IL10/ITGAM/MYD88/IL6/CD14/PYCARD/CXCL8	9	1.15385
93	hsa04211	Longevity regulating pathway	9/251	90/8843	0.000985739	0.00301021	0.00159548	SOD2/CREB3/HRAS/APPL1/FOXO1/KL/ATG101/STK11/PIK3CD	9	1
100	hsa05231	Choline metabolism in cancer	9/251	99/8843	0.00193754	0.00550262	0.00291651	PDPK1/MAP2K1/RAF1/RAC2/HRAS/PRKCB/RAC1/EGF/PIK3CD	9	0.909091
109	hsa04928	Parathyroid hormone synthesis, secretion and action	9/251	115/8843	0.00532385	0.0138713	0.00735211	MAP2K1/RAF1/SLC9A3R1/CREB3/ITPR3/PRKCB/FGFR1/ARRB2/KL	9	0.782609
124	hsa04371	Apelin signaling pathway	9/251	140/8843	0.0180681	0.0413817	0.0219332	MAP2K1/NOS3/RAF1/HRAS/ITPR3/RYR1/SMAD3/CCN2/TGFBR1	9	0.642857
126	hsa05017	Spinocerebellar ataxia	9/251	144/8843	0.0212954	0.0479993	0.0254407	PPIF/ITPR3/SLC25A5/PRKCB/RYR1/ERN1/ATG101/PIK3CD/ATG2B	9	0.625
133	hsa04921	Oxytocin signaling pathway	9/251	154/8843	0.0311457	0.0665066	0.03525	MAP2K1/NOS3/RAF1/HRAS/ITPR3/PRKCB/PPP1CA/RYR1/MAP2K5	9	0.584416
134	hsa04932	Non-alcoholic fatty liver disease	9/251	157/8843	0.0346344	0.0734043	0.0389059	IL6R/SREBF1/TGFB1/IL6/ERN1/RAC1/EIF2S1/PIK3CD/CXCL8	9	0.573248
91	hsa05120	Epithelial cell signaling in Helicobacter pylori infection	8/251	71/8843	0.000854789	0.00266769	0.00141394	CXCL1/ATP6V0B/ATP6V1E2/ATP6V1H/LYN/PAK1/RAC1/CXCL8	8	1.12676
107	hsa04540	Gap junction	8/251	92/8843	0.00449319	0.0119259	0.00632097	MAP2K1/RAF1/HRAS/ITPR3/PRKCB/EGF/HTR2B/MAP2K5	8	0.869565
110	hsa04657	IL-17 signaling pathway	8/251	95/8843	0.00545731	0.0140898	0.00746789	CXCL1/IL6/MMP1/FADD/IL17RA/S100A9/CXCL8/IKBKE	8	0.842105
113	hsa01522	Endocrine resistance	8/251	99/8843	0.00697935	0.017541	0.00929713	CDK4/MAP2K1/RAF1/HRAS/NOTCH1/BAD/PIK3CD/CDKN1B	8	0.808081
121	hsa01200	Carbon metabolism	8/251	116/8843	0.0172147	0.0400735	0.0212398	HK2/ENO1/ACO1/GAPDH/PGD/PDHB/G6PD/DLD	8	0.689655
122	hsa04670	Leukocyte transendothelial migration	8/251	116/8843	0.0172147	0.0400735	0.0212398	RAC2/ITGAM/CXCR4/PRKCB/RAC1/EZR/PIK3CD/ICAM1	8	0.689655
130	hsa04611	Platelet activation	8/251	125/8843	0.0257033	0.0561518	0.0297617	NOS3/ITPR3/SYK/LYN/PPP1CA/VAMP8/BTK/PIK3CD	8	0.64
136	hsa04915	Estrogen signaling pathway	8/251	139/8843	0.0441035	0.0920984	0.0488142	MAP2K1/NOS3/RAF1/CREB3/HRAS/ITPR3/PRKCD/PIK3CD	8	0.57554
52	hsa04215	Apoptosis - multiple species	7/251	32/8843	2.50277e-05	0.00013669	7.24487e-05	HTRA2/SEPTIN4/PMAIP1/BBC3/BIRC5/FADD/XIAP	7	2.1875
96	hsa04730	Long-term depression	7/251	60/8843	0.0014607	0.00432122	0.00229035	MAP2K1/RAF1/HRAS/ITPR3/LYN/PRKCB/RYR1	7	1.16667
102	hsa04929	GnRH secretion	7/251	65/8843	0.00233552	0.00646503	0.00342661	MAP2K1/RAF1/HRAS/ITPR3/PRKCB/ARRB2/PIK3CD	7	1.07692
106	hsa04917	Prolactin signaling pathway	7/251	71/8843	0.0038647	0.0103545	0.0054881	IRF1/MAP2K1/RAF1/HRAS/STAT3/STAT5A/PIK3CD	7	0.985915
108	hsa04115	p53 signaling pathway	7/251	75/8843	0.00524257	0.013786	0.0073069	SIAH1/CDK4/PMAIP1/BBC3/ZNF385A/THBS1/CHEK2	7	0.933333
111	hsa05214	Glioma	7/251	76/8843	0.00563834	0.014426	0.00764611	CDK4/MAP2K1/RAF1/HRAS/PRKCB/EGF/PIK3CD	7	0.921053
117	hsa04512	ECM-receptor interaction	7/251	89/8843	0.0130464	0.0316681	0.0167848	LAMA3/LAMB3/ITGB4/ITGA6/ITGA3/LAMC2/THBS1	7	0.786517
120	hsa04520	Adherens junction	7/251	93/8843	0.0163172	0.0386173	0.020468	RASIP1/RAC2/FGFR1/TCF7L2/RAC1/SMAD3/TGFBR1	7	0.752688
128	hsa05410	Hypertrophic cardiomyopathy	7/251	99/8843	0.0222539	0.0493759	0.0261703	ITGB4/ITGA6/ITGA3/TGFB2/TGFB1/IL6/TPM1	7	0.707071
129	hsa04916	Melanogenesis	7/251	101/8843	0.0245273	0.0539981	0.0286202	MAP2K1/RAF1/KIT/CREB3/HRAS/PRKCB/TCF7L2	7	0.693069
137	hsa04726	Serotonergic synapse	7/251	115/8843	0.0449879	0.0932596	0.0494297	MAP2K1/RAF1/ALOX5/HRAS/ITPR3/PRKCB/HTR2B	7	0.608696
80	hsa05143	African trypanosomiasis	6/251	37/8843	0.000546706	0.00191488	0.00101493	IL10/MYD88/PRKCB/IL6/IL18/ICAM1	6	1.62162
81	hsa05216	Thyroid cancer	6/251	37/8843	0.000546706	0.00191488	0.00101493	MAP2K1/MYC/HRAS/TCF7L2/NCOA4/RET	6	1.62162
116	hsa04720	Long-term potentiation	6/251	67/8843	0.0115859	0.0283654	0.0150343	MAP2K1/RAF1/HRAS/ITPR3/PRKCB/PPP1CA	6	0.895522
132	hsa04623	Cytosolic DNA-sensing pathway	6/251	83/8843	0.0302262	0.0650322	0.0344685	IL6/IL18/FADD/MEFV/PYCARD/IKBKE	6	0.722892
140	hsa04912	GnRH signaling pathway	6/251	93/8843	0.0484932	0.0983719	0.0521393	MAP2K1/RAF1/HRAS/ITPR3/PRKCB/PRKCD	6	0.645161
135	hsa00010	Glycolysis / Gluconeogenesis	5/251	67/8843	0.0411354	0.0865366	0.0458663	HK2/ENO1/GAPDH/PDHB/DLD	5	0.746269
138	hsa05416	Viral myocarditis	5/251	69/8843	0.0457689	0.094191	0.0499233	PRF1/RAC2/RAC1/CAV1/ICAM1	5	0.724638
139	hsa04920	Adipocytokine signaling pathway	5/251	70/8843	0.0481977	0.0983719	0.0521393	STAT3/APPL1/SLC2A1/ACSL5/STK11	5	0.714286
127	hsa05340	Primary immunodeficiency	4/251	38/8843	0.021956	0.0490984	0.0260232	BTK/CD8A/LCK/CD8B	4	1.05263
141	hsa04672	Intestinal immune network for IgA production	4/251	49/8843	0.0496099	0.0999234	0.0529616	IL10/CXCR4/TGFB1/IL6	4	0.816327
123	hsa00785	Lipoic acid metabolism	3/251	20/8843	0.0180226	0.0413817	0.0219332	PDHB/LIAS/DLD	3	1.5
