# Supplementary material for: IL6/IL10/TLR4 Govern Immunogenic Cell Death in Aortic Dissection
Source: Cardiovasc Ther. 2026 Mar 28;2026:4140685. doi: 10.1155/cdr/4140685 (PMC13140880; doi:10.1155/cdr/4140685)
Supplement: Supplementary file 4 — Supporting Information 4 Table S4: Interaction network derived from KEGG and GSEA analyses of IL6, IL10, and TLR4. [file CDR-2026-4140685-s001.xlsx]

## Sheet: IL6.kegg_gsea
ID	Description	setSize	enrichmentScore	NES	pvalue	p.adjust	qvalue	rank	leading_edge	core_enrichment
HALLMARK_MYC_TARGETS_V2	HALLMARK_MYC_TARGETS_V2	51	0.434014	1.76153	0.000439743	0.012937	0.00926016	3901	tags=51%	list=24%	signal=39%	NOLC1/TBRG4/MYC/PES1/MYBBP1A/PPRC1/HK2/UTP20/PLK1/MAP3K6/MRTO4/SLC29A2/MPHOSPH10/PHB1/NOP56/MCM4/SORD/UNG/DDX18/IMP4/SLC19A1/CBX3/TCOF1/SRM/SUPV3L1/WDR43
HALLMARK_UNFOLDED_PROTEIN_RESPONSE	HALLMARK_UNFOLDED_PROTEIN_RESPONSE	101	0.357411	1.57841	0.000517479	0.012937	0.00926016	6777	tags=62%	list=42%	signal=37%	GEMIN4/TSPYL2/EIF4G1/CNOT2/CEBPB/NOLC1/CCL2/DCP1A/ARFGAP1/BAG3/HSPA5/SLC7A5/PREB/HYOU1/CALR/ALDH18A1/CKS1B/EDEM1/FUS/SERP1/EXOSC10/CNOT6/EIF4EBP1/XPOT/SLC1A4/DDX10/TUBB2A/STC2/IARS1/LSM4/NOP56/H2AX/ATP6V0D1/ERO1A/KHSRP/TARS1/VEGFA/EIF4A3/HSPA9/NFYA/ATF4/EXOSC2/EEF2/EIF4A2/EXOSC9/EIF2S1/DNAJA4/DCP2/EIF2AK3/KIF5B/POP4/YWHAZ/NPM1/HSP90B1/PDIA6/NABP1/SEC11A/ERN1/CEBPG/NOP14/RPS14/WFS1/IFIT1
HALLMARK_TNFA_SIGNALING_VIA_NFKB	HALLMARK_TNFA_SIGNALING_VIA_NFKB	187	0.30595	1.43161	0.000783083	0.0130514	0.00934204	4008	tags=36%	list=25%	signal=27%	IL6/SPSB1/TNC/DENND5A/GFPT2/CDKN1A/B4GALT1/CEBPD/MAP2K3/CEBPB/NFIL3/CCL2/PLAUR/MYC/LITAF/RHOB/BIRC3/IL23A/RELB/ID2/TRIP10/RNF19B/CXCL6/NFKB1/ATP2B1/B4GALT5/OLR1/PTPRE/ABCA1/CD44/TNFAIP2/CCL20/SIK1/NFAT5/SDC4/TNFAIP3/YRDC/CXCL1/SOD2/PLPP3/TUBB2A/GADD45A/JUNB/BMP2/PMEPA1/TNIP2/LDLR/CSF1/DUSP4/IL6ST/NFKB2/BIRC2/ETS2/SERPINE1/ICAM1/SOCS3/DRAM1/VEGFA/GADD45B/TNIP1/EGR1/EIF1/PTGS2/NINJ1/TSC22D1/TIPARP/…
HALLMARK_GLYCOLYSIS	HALLMARK_GLYCOLYSIS	180	0.306126	1.42934	0.00271937	0.0327434	0.0234373	6093	tags=49%	list=37%	signal=31%	GMPPA/CAPN5/B4GALT1/PLOD2/HOMER1/XYLT2/EXT2/FAM162A/PHKA2/B3GAT3/BIK/HSPA5/PLOD1/B3GALT6/HK2/MDH2/QSOX1/NASP/MED24/CD44/PYGL/ANKZF1/CHST4/COG2/EGLN3/ALDH9A1/PYGB/B3GNT3/NANP/PPFIA4/GLCE/GFUS/GOT1/PFKP/STC2/GALK1/GPC1/SLC25A13/GOT2/BPNT1/ERO1A/PGLS/SAP30/FUT8/VEGFA/DSC2/PDK3/TGFBI/EGFR/IGFBP3/HDLBP/CYB5A/ELF3/PAM/RBCK1/KIF20A/LDHA/ZNF292/MPI/ENO1/CITED2/SDC3/CHPF2/G6PD/P4HA1/IDH1/HAX1/ME1/VCAN/IL1…
HALLMARK_MITOTIC_SPINDLE	HALLMARK_MITOTIC_SPINDLE	178	0.304367	1.41999	0.00327434	0.0327434	0.0234373	6890	tags=58%	list=42%	signal=34%	GEMIN4/ARFIP2/TUBGCP5/TUBGCP3/CENPJ/PXN/CEP250/RHOT2/DOCK4/MYO9B/ARL8A/DYNC1H1/HDAC6/CDC42EP4/PREX1/ARHGEF11/KATNB1/CNTRL/RFC1/KIF22/FBXO5/NOTCH2/KIF3C/FARP1/ARAP3/CKAP5/NIN/ATG4B/KNTC1/PLK1/ARHGDIA/WASF2/ALMS1/SMC1A/TAOK2/ARHGEF7/CDC27/MAP1S/RASA2/FLNA/TRIO/DST/ARFGEF1/NCK2/TSC1/SPTAN1/CLASP1/SEPTIN9/CEP192/SSH2/RANBP9/RAB3GAP1/CTTN/CEP57/LLGL1/CCDC88A/ABR/LATS1/FLNB/EPB41L2/KPTN/NF1/ROCK1/MAP3K…
HALLMARK_ANDROGEN_RESPONSE	HALLMARK_ANDROGEN_RESPONSE	94	0.331194	1.45166	0.00650665	0.0542221	0.0388116	7579	tags=65%	list=46%	signal=35%	ADAMTS1/B4GALT1/SEC24D/MAK/SRF/UAP1/STEAP4/HMGCR/AKT1/ABCC4/ZMIZ1/ACTN1/PIAS1/NGLY1/XRCC5/PMEPA1/ADRM1/SORD/HOMER2/INPP4B/ELL2/GSR/MAF/ELOVL5/UBE2I/LMAN1/H1-0/DHCR24/UBE2J1/IDI1/TSC22D1/SLC38A2/ITGAV/ELK4/FKBP5/GPD1L/SPDEF/CAMKK2/MERTK/APPBP2/SCD/MYL12A/STK39/TMEM50A/SMS/XRCC6/ALDH1A3/KRT19/ZBTB10/LIFR/HMGCS1/B2M/NCOA4/GUCY1A1/CDC14B/CCND1/HSD17B14/MAP7/VAPA/PTK2B/IQGAP2
HALLMARK_FATTY_ACID_METABOLISM	HALLMARK_FATTY_ACID_METABOLISM	135	0.304103	1.38226	0.00829498	0.0592498	0.0424104	6699	tags=53%	list=41%	signal=31%	PTPRG/BPHL/GPD2/GCDH/ACSS1/FASN/MDH2/UROS/HSP90AA1/CBR1/MGLL/MCEE/ALDH9A1/SLC22A5/CRAT/CYP4A22/SUCLG2/GLUL/PDHA1/HIBCH/REEP6/AADAT/IDH3G/CPT2/PRDX6/ECI1/DECR1/ELOVL5/HADH/DHCR24/IDI1/LDHA/ACADS/OSTC/IDH3B/PPARA/PTS/APEX1/GPD1/BCKDHB/HADHB/ACSL5/ECHS1/IDH1/ME1/ODC1/CEL/UBE2L6/ACOX1/RETSAT/HSPH1/ADH7/G0S2/SMS/ACSL1/CRYZ/CD36/ENO3/METAP1/EHHADH/HSD17B7/HSDL2/S100A10/D2HGDH/DLST/MDH1/TP53INP2/HMGCS1/…
HALLMARK_MYC_TARGETS_V1	HALLMARK_MYC_TARGETS_V1	180	0.287777	1.34367	0.0139743	0.0873393	0.0625166	6996	tags=58%	list=43%	signal=34%	DHX15/NOLC1/MYC/PRPS2/PSMD3/FAM120A/EIF3J/DDX21/HNRNPA2B1/SRSF1/U2AF1/HDAC2/SF3A1/CUL1/EIF1AX/RANBP1/EIF4G2/TRIM28/PCBP1/MCM6/TFDP1/EIF4H/XPOT/LSM2/SNRPA/CANX/BUB3/HNRNPR/PPM1G/TUFM/CCT4/IARS1/PHB1/SNRPD2/NOP56/MCM4/HDGF/DDX18/SERBP1/ACP1/GOT2/SMARCC1/UBA2/CCT2/RAD23B/CCT3/EIF3D/CBX3/EPRS1/PWP1/PRPF31/SRSF7/SRM/LDHA/PSMA4/SRSF3/POLE3/PSMD14/EIF3B/HNRNPD/APEX1/RUVBL2/KPNB1/CSTF2/EIF2S1/TRA2B/VBP1/…
HALLMARK_ANGIOGENESIS	HALLMARK_ANGIOGENESIS	29	0.410345	1.5114	0.0163488	0.0908264	0.0650126	6370	tags=66%	list=39%	signal=40%	PDGFA/CXCL6/THBD/OLR1/TIMP1/APP/NRP1/TNFRSF21/VAV2/LRPAP1/VEGFA/ITGAV/FSTL1/VCAN/LUM/S100A4/POSTN/COL5A2/MSX1
HALLMARK_UV_RESPONSE_DN	HALLMARK_UV_RESPONSE_DN	131	0.289918	1.31283	0.025974	0.12987	0.0929597	10112	tags=80%	list=62%	signal=31%	IRS1/WDR37/SIPA1L1/SLC7A1/DYRK1A/MYC/MIOS/ABCC1/ANXA4/IGF1R/PRKCE/NFKB1/ZMIZ1/ATP2B1/MAP2K5/PIAS3/ATRN/NOTCH2/MGLL/ATP2B4/CDK13/PRDM2/ATP2C1/NR3C1/KCNMA1/MAPK14/NRP1/PLPP3/MMP16/RXRA/TOGARAM1/RASA2/ERBB2/FZD2/LDLR/INPP4B/DAB2/TENT4A/TGFBR2/TGFBR3/YTHDC1/SERPINE1/VAV2/MRPS31/ID1/ATRX/ANXA2/SCN8A/CITED2/LAMC1/KALRN/BCKDHB/PHF3/KIT/MGMT/SMAD3/SLC22A18/SYNE1/MAP1B/GCNT1/CELF2/PEX14/GRK5/SNAI2/PPARG/P…
HALLMARK_PI3K_AKT_MTOR_SIGNALING	HALLMARK_PI3K_AKT_MTOR_SIGNALING	92	0.303175	1.32758	0.03996	0.146282	0.104707	8403	tags=65%	list=51%	signal=32%	CDKN1A/MAP2K3/SLC2A1/PIKFYVE/MKNK2/AKT1/TNFRSF1A/CALR/THEM4/MAPKAP1/MAPK9/PDK1/PLCG1/RIPK1/ARHGDIA/YWHAB/PAK4/CAMK4/MYD88/ECSIT/VAV3/ARF1/EGFR/TRAF2/AP2M1/RIT1/TSC2/CLTC/NFKBIB/GRK2/ATF1/CFL1/MAPK1/PFN1/HSP90B1/NOD1/MAPK10/ACACA/PITX2/PRKAA2/GSK3B/STAT2/GRB2/E2F1/IL4/GNGT1/CDKN1B/PPP1CA/PIN1/ADCY2/ACTR2/DUSP3/MAP2K6/TRIB3/MAP3K7/CAB39L/HRAS/ITPR2/EIF4E/PRKAR2A
HALLMARK_EPITHELIAL_MESENCHYMAL_TRANSITION	HALLMARK_EPITHELIAL_MESENCHYMAL_TRANSITION	189	0.269362	1.26083	0.033966	0.146282	0.104707	8153	tags=63%	list=50%	signal=32%	IL6/TNC/TGM2/P3H1/NNMT/COLGALT1/PLOD2/PLAUR/LRP1/THBS2/RHOB/PPIB/WIPF1/ID2/CXCL6/NID2/PLOD1/BMP1/PLOD3/QSOX1/ELN/ITGA2/CD44/NOTCH2/TIMP1/SERPINH1/MAGEE1/APLP1/SDC4/TNFAIP3/DKK1/CXCL1/ITGA5/THY1/GADD45A/PMEPA1/ANPEP/CALU/FLNA/GPC1/DST/DAB2/ECM1/TGFBR3/SERPINE1/ITGB5/VEGFA/COL4A2/GADD45B/SLIT2/TGFBI/WNT5A/IGFBP3/COPA/LAMC1/FBN1/ITGAV/LOXL1/MMP2/IGFBP2/LOX/TFPI2/SNTB1/FSTL1/VCAN/CDH6/COL4A1/ITGB1/LU…
HALLMARK_OXIDATIVE_PHOSPHORYLATION	HALLMARK_OXIDATIVE_PHOSPHORYLATION	171	0.269396	1.25403	0.040959	0.146282	0.104707	9125	tags=69%	list=56%	signal=31%	RHOT2/OGDH/TIMM10/TIMM9/MDH2/NNT/PMPCA/MTRR/SLC25A20/NDUFS7/BAX/POLR2F/GLUD1/NDUFV1/NDUFS8/PDHA1/IDH3A/IDH3G/RHOT1/ECI1/OAT/PDP1/GOT2/DECR1/ATP6V1C1/CASP7/NDUFB7/ATP5MC3/OPA1/HSPA9/ACADSB/IDH2/SLC25A11/COX10/PDHX/NDUFS2/CYB5A/ATP1B1/LDHA/SUPV3L1/UQCRQ/IDH3B/TIMM13/ATP6V1E1/COX5B/MRPL11/ATP5MC2/HADHB/SLC25A6/ECHS1/OXA1L/IDH1/NDUFA2/ATP5F1B/RETSAT/ATP5PF/ATP6V0E1/UQCRC2/ALAS1/NDUFA5/COX7B/PHB2/ATP5…
HALLMARK_HYPOXIA	HALLMARK_HYPOXIA	184	0.266042	1.24399	0.040959	0.146282	0.104707	5838	tags=45%	list=36%	signal=29%	IL6/NDST1/TGM2/CDKN1A/SLC6A6/SLC2A1/XPNPEP1/NFIL3/PLAUR/PFKL/SRPX/INHA/HMOX1/FAM162A/AMPD3/HSPA5/B3GALT6/HK2/CA12/ANKZF1/PDK1/NR3C1/SDC4/KIF5A/TNFAIP3/PPFIA4/NAGK/PFKP/STC2/GALK1/SLC25A1/GPC1/GCK/SLC2A5/HK1/ERO1A/SERPINE1/SAP30/GAA/PIM1/VEGFA/PYGM/SCARB1/PDK3/TGFBI/EGFR/IGFBP3/CHST3/GAPDH/ILVBL/HDLBP/PAM/GBE1/LDHA/ANXA2/ZNF292/WSB1/ENO1/TIPARP/CITED2/SDC3/RORA/P4HA1/ERRFI1/PCK1/LOX/DTNA/MXI1/CAVI…
HALLMARK_PROTEIN_SECRETION	HALLMARK_PROTEIN_SECRETION	85	0.304557	1.31818	0.044955	0.146728	0.105027	9449	tags=75%	list=58%	signal=32%	RER1/SEC24D/IGF2R/STAM/OCRL/ABCA1/COG2/ATP1A1/TSG101/SSPN/RAB5A/DST/ARFGEF1/AP2S1/DNM1L/YKT6/ARF1/NAPA/LMAN1/SGMS1/EGFR/BET1/TMED2/ARFGEF2/RAB2A/AP2B1/PAM/AP2M1/RAB14/KIF1B/VAMP4/GALC/AP1G1/CLTC/SNAP23/ARFIP1/MAPK1/CLCN3/STX7/TMX1/PPT1/CTSC/ZW10/NAPG/SH3GL2/ADAM10/STX12/ARCN1/SEC22B/GBF1/VAMP3/KRT18/GNAS/CD63/TOM1L1/GOLGA4/CAV2/LAMP2/VPS4B/MON2/SNX2/VAMP7/RAB22A/AP3B1
HALLMARK_HEME_METABOLISM	HALLMARK_HEME_METABOLISM	183	0.264442	1.23583	0.046953	0.146728	0.105027	9340	tags=68%	list=57%	signal=29%	SLC6A9/KLF3/MAP2K3/SLC2A1/KEL/TMCC2/SMOX/BTRC/ATP6V0A1/ERMAP/UBAC1/RNF123/UROS/LRP10/HBQ1/NNT/USP15/ADD1/NFE2L1/RANBP10/SLC25A37/GAPVD1/KDM7A/MYL4/NR3C1/PPP2R5B/SEC14L1/NARF/SLC11A2/DAAM1/VEZF1/ALDH1L1/SLC66A2/IGSF3/SYNJ1/FBXO7/ADIPOR1/CDC27/MOCOS/HDGF/SPTB/ELL2/KAT2B/RIOK3/PGLS/XPO7/TOP1/MOSPD1/BMP2K/ICAM4/MFHAS1/BSG/BLVRB/H1-0/SLC25A38/TCEA1/TNRC6B/BTG2/TYR/MPP1/EZH1/ANK1/CDR2/DMTN/LPIN2/RCL1/M…

## Sheet: IL10.kegg_gsea
ID	Description	setSize	enrichmentScore	NES	pvalue	p.adjust	qvalue	rank	leading_edge	core_enrichment
HALLMARK_TNFA_SIGNALING_VIA_NFKB	HALLMARK_TNFA_SIGNALING_VIA_NFKB	187	0.513441	2.23638	1e-10	2.5e-09	1.31579e-09	3243	tags=42%	list=20%	signal=34%	BCL2A1/KLF9/SGK1/GCH1/KLF6/VEGFA/CCL4/BCL6/MAFF/F2RL1/DUSP1/PPP1R15A/TNFRSF9/BTG1/BHLHE40/SNN/CCN1/FOSL1/IER5/TGIF1/NFKBIA/SPHK1/REL/DUSP2/LAMB3/TNIP2/TRIB1/BCL3/CD69/IRF1/CCL5/TANK/MCL1/SMAD3/PLEK/FOSB/IL23A/G0S2/LIF/FJX1/OLR1/TNF/CXCL3/KYNU/PDE4B/TNFAIP8/GADD45B/TLR2/IL7R/SOD2/CXCL1/MAP3K8/SLC16A6/TRAF1/TSC22D1/IER2/ZC3H12A/HBEGF/JUN/ICAM1/SOCS3/NFE2L2/BTG3/IFNGR2/TNFSF9/NINJ1/IL18/CCNL1/ATF3/I…
HALLMARK_E2F_TARGETS	HALLMARK_E2F_TARGETS	182	0.505362	2.19848	1e-10	2.5e-09	1.31579e-09	3308	tags=40%	list=20%	signal=32%	ASF1A/ASF1B/HMMR/UBE2S/CDKN3/PRPS1/CDK4/SPC25/DEPDC1/TFRC/RRM2/HMGB3/UBE2T/WEE1/ORC6/CCNE1/CHEK2/H2AZ1/PLK4/CKS2/CENPE/STMN1/AURKA/CCNB2/MELK/NAA38/MYBL2/PTTG1/EXOSC8/KIF18B/ANP32E/CDK1/RAD1/MAD2L1/KIF2C/TRIP13/HMGA1/RPA2/LMNB1/CDCA8/DSCC1/BIRC5/HMGB2/MTHFD2/CDKN1B/DLGAP5/E2F8/TOP2A/CDKN2C/RAD51AP1/GINS4/PAICS/CDC20/PCNA/MLH1/CDC25A/MCM5/TUBG1/BRCA1/TK1/EIF2S1/GINS3/RNASEH2A/BRCA2/TCF19/KPNA2/RFC…
HALLMARK_MYC_TARGETS_V1	HALLMARK_MYC_TARGETS_V1	180	0.474938	2.06224	4.60539e-10	7.67566e-09	4.03982e-09	5671	tags=52%	list=35%	signal=34%	CDK4/PSMD7/SLC25A3/PSMA7/HNRNPA3/H2AZ1/CDC45/IMPDH2/SNRPD1/HNRNPU/TYMS/CYC1/CCNA2/MAD2L1/HSPD1/PRDX3/NDUFAB1/RFC4/RRP9/NCBP2/CDK2/PSMB3/CDC20/TCP1/PPIA/PCNA/CSTF2/SRSF7/MCM5/NOP16/NCBP1/RPS6/EIF2S1/FBL/PABPC4/KPNA2/HPRT1/MYC/APEX1/RPS2/DEK/RRM1/COX5A/SNRPG/SET/PSMA4/RPL34/NOP56/RPS3/ETF1/MRPL23/SNRPD2/AIMP2/PSMC6/MRPS18B/PTGES3/MCM2/G3BP1/TOMM70/PSMD14/RPL18/PPM1G/CCT4/EEF1B2/PHB1/XPO1/POLE3/DDX2…
HALLMARK_G2M_CHECKPOINT	HALLMARK_G2M_CHECKPOINT	182	0.478727	2.08261	6.36511e-10	7.95639e-09	4.18757e-09	2424	tags=31%	list=15%	signal=26%	HMMR/UBE2S/CDKN3/CDK4/BUB1/MT2A/EFNA5/HMGB3/ORC6/H2AZ1/UBE2C/PLK4/CDC45/CKS2/DKC1/E2F1/DBF4/RAD54L/CENPE/STMN1/PBK/TGFB1/CENPF/AURKA/CCNB2/SNRPD1/CBX1/HNRNPU/MYBL2/PTTG1/CCNA2/BCL3/CDK1/SMAD3/MAD2L1/NEK2/KIF2C/HMGA1/RPA2/LMNB1/NDC80/BIRC5/KIF11/CDKN1B/AMD1/TOP2A/CDKN2C/DTYMK/EXO1/TTK/KIF23/CDC20/POLQ/CDC25A/TROAP/MCM5
HALLMARK_MTORC1_SIGNALING	HALLMARK_MTORC1_SIGNALING	173	0.480615	2.08855	9.82002e-10	9.82002e-09	5.16843e-09	5586	tags=57%	list=34%	signal=38%	TMEM97/BUB1/PSAT1/GLRX/TFRC/RRM2/SLA/CXCR4/PSPH/PDAP1/TPI1/PPP1R15A/ARPC5L/BHLHE40/AURKA/GLA/GMPS/ACACA/VLDLR/PSMG1/DAPP1/FADS1/HMBS/M6PR/PRDX1/TRIB3/HSPD1/EGLN3/INSIG1/ACTR3/ATP5MC1/MTHFD2/UCHL5/RRP9/CORO1A/PPIA/RAB1A/NMT1/CDC25A/ITGB2/PITPNB/TUBG1/TOMM40/RIT1/SEC11A/CTH/SKAP2/SLC1A4/HPRT1/IDI1/SDF2L1/GAPDH/PSMA4/HSPA5/XBP1/IMMT/SERPINH1/ETF1/ELOVL6/HK2/NAMPT/DDX39A/SLC7A5/PSMC6/SLC2A1/CCT6A/SLC…
HALLMARK_ALLOGRAFT_REJECTION	HALLMARK_ALLOGRAFT_REJECTION	168	0.457438	1.98186	4.33297e-08	3.61081e-07	1.90043e-07	2947	tags=38%	list=18%	signal=31%	IL10/UBE2N/CD3D/MMP9/IL7/CCL4/CD247/ACHE/PRKCB/PRF1/TGFB1/BCL10/CD7/ACVR2A/CTSS/IL2RG/SRGN/IFNGR1/LYN/BCL3/IL12RB1/CCL5/GZMB/LIF/CCR2/CD79A/TNF/CD1D/CD28/LY86/ELANE/CD8A/TLR2/CAPG/SOCS5/IL2RA/CD3E/IL11/ICAM1/CD4/GZMA/IFNGR2/ITGB2/RPL3L/RPL39/FGR/IL18/SPI1/BRCA1/IL18RAP/PTPRC/UBE2D1/RPS9/HCLS1/NLRP3/RPS19/GPR65/ST8SIA4/ABI1/CD86/PTPN6/ITK/IL1B
HALLMARK_OXIDATIVE_PHOSPHORYLATION	HALLMARK_OXIDATIVE_PHOSPHORYLATION	171	0.437708	1.9014	4.68285e-07	3.3449e-06	1.76047e-06	5729	tags=56%	list=35%	signal=37%	ATP5PB/NDUFB6/TIMM8B/ATP6V0B/COX6C/SLC25A3/ACAA1/NDUFA1/ATP5F1D/TOMM22/ACO2/ECI1/HTRA2/CYC1/COX15/GPX4/ETFA/SDHB/MRPL15/PRDX3/ATP5MC1/NDUFAB1/GRPEL1/MGST3/NQO2/COX7A2L/HSD17B10/NDUFB4/LDHB/MTRF1/SLC25A4/ALDH6A1/NDUFS2/NDUFS8/AIFM1/ALAS1/UQCRH/IDH2/MRPS15/COX7B/COX7A2/NDUFA8/NDUFB3/NDUFB1/MRPL11/UQCRQ/MRPS12/NDUFA3/COX5A/MPC1/ATP5F1E/TIMM17A/COX5B/ATP1B1/ATP5F1C/IMMT/SUCLA2/MFN2/ATP6V0E1/MDH1/MRPS…
HALLMARK_INFLAMMATORY_RESPONSE	HALLMARK_INFLAMMATORY_RESPONSE	183	0.421	1.83018	2.15181e-06	1.34488e-05	7.07833e-06	4344	tags=46%	list=27%	signal=34%	IL10/AQP9/FFAR2/GCH1/KLF6/ADM/TNFRSF9/CD48/CXCL8/FPR1/ADGRE1/ACVR2A/NFKBIA/SPHK1/BEST1/ADORA2B/CD82/PTGER2/C5AR1/TNFSF15/SLC31A2/LYN/CD69/IRF1/CCL5/P2RX4/EMP3/RAF1/LIF/OSM/OLR1/CXCR6/MSR1/PDE4B/RGS1/CD70/TLR2/IL7R/NMUR1/LTA/OSMR/CYBB/HBEGF/ICAM1/CD14/IFNGR2/TNFSF9/IL18/PDPN/IL18RAP/IL10RA/PROK2/NLRP3/MEFV/HAS2/ABI1/ICAM4/IL1B/GNAI3/MYC/TNFAIP6/PLAUR/DCBLD2/NMI/GNA15/CCR7/LCP2/SEMA4D/GPR132/MARCO/…
HALLMARK_APICAL_JUNCTION	HALLMARK_APICAL_JUNCTION	182	-0.307802	-1.68565	3.18188e-05	0.000176771	9.30374e-05	2997	tags=32%	list=18%	signal=27%	CLDN4/ITGA9/NF1/MMP2/PLCG1/NLGN2/THY1/ARHGEF6/EVL/VCAN/ACTG2/LIMA1/SDC3/BAIAP2/EGFR/NECTIN3/SORBS3/CDH11/ICAM2/EXOC4/PCDH1/CNTN1/ITGA2/BMP1/ITGA10/TAOK2/SRC/JUP/MAP4K2/COL16A1/WASL/VCAM1/VCL/ACTN1/SPEG/TSC1/TRO/CDSN/VAV2/INPPL1/PECAM1/TMEM8B/CERCAM/CDK8/CX3CL1/ADAMTS5/NEGR1/AMH/NFASC/PKD1/CLDN5/MPZL2/LAMA3/SLIT2/TNFRSF11B/SHROOM2/ITGB4/VWF/ACTN2
HALLMARK_UV_RESPONSE_UP	HALLMARK_UV_RESPONSE_UP	146	0.396264	1.68609	0.000221008	0.00110504	0.000581601	3890	tags=36%	list=24%	signal=27%	PPIF/GCH1/TFRC/GGH/UROD/BID/PDAP1/CCNE1/BTG1/FKBP4/MAOA/ACAA1/PPAT/NFKBIA/NKX2-5/CTSV/HNRNPU/CNP/LYN/IRF1/SPR/FOSB/SLC6A8/SLC6A12/CA2/SOD2/GRINA/GRPEL1/RFC4/AMD1/CDK2/SLC25A4/ICAM1/BTG3/ALAS1/EPHX1/ABCB1/SHOX2/SIGMAR1/POLG2/ATF3/EIF5/EIF2S3/TMBIM6/ARRB2/KLHDC3/PARP2/CDKN2B/DNAJA1/MRPL23/HSPA13/PSMC3
HALLMARK_P53_PATHWAY	HALLMARK_P53_PATHWAY	176	0.376402	1.63396	0.000248349	0.00112886	0.000594137	5178	tags=47%	list=32%	signal=33%	TGFA/HEXIM1/RHBDF2/H2AJ/PPP1R15A/BTG1/NUDT15/TRAF4/IER5/TGFB1/SPHK1/CD82/ZFP36L1/TPRKB/CGRRF1/NHLH2/WWP1/LIF/SESN1/RPS27L/TRIB3/IRAG2/POLH/TPD52L1/PLK3/TSC22D1/LDHB/HBEGF/VAMP8/PCNA/JUN/SEC61A1/TNFSF9/AEN/NINJ1/EPHX1/MAPKAPK3/RPS12/ST14/ATF3/RNF19B/UPP1/HINT1/DEF6/SFN/PPM1D/RAD51C/ALOX15B/TRIAP1/RCHY1/GM2A/CASP1/NDRG1/CDKN2B/RGS16/STEAP3/RB1/PDGFA/RETSAT/ISCU/MXD4/PITPNC1/ADA/HRAS/DNTTIP2/RPL18/K…
HALLMARK_IL2_STAT5_SIGNALING	HALLMARK_IL2_STAT5_SIGNALING	177	0.365054	1.58223	0.000626744	0.00261143	0.00137444	3952	tags=34%	list=24%	signal=26%	IL10/KLF6/IL1R2/GSTO1/SOCS2/MAFF/CCNE1/TNFRSF9/CST7/BHLHE40/CD48/TNFRSF18/BCL2/DHRS3/IFITM3/CDC42SE2/PTGER2/IL3RA/SPP1/SLC39A8/PTRH2/IFNGR1/BATF/P2RX4/CTSZ/GPX4/LIF/RHOH/CA2/GADD45B/HOPX/MAP3K8/TRAF1/CAPG/IL2RA/GATA1/CTLA4/TLR7/PLIN2/TNFRSF8/ABCB1/IL10RA/GABARAPL1/GPR65/CCR4/CD86/ECM1/MYC/GALM/ENPP1/LTB/XBP1/PRKCH/GPR83/TNFRSF4/NDRG1/RGS16/RRAGD/HK2/COL6A1/CDC6
HALLMARK_KRAS_SIGNALING_UP	HALLMARK_KRAS_SIGNALING_UP	179	0.364318	1.58199	0.00113092	0.004039	0.00212579	3764	tags=35%	list=23%	signal=27%	NAP1L2/KCNN4/MMP9/GLRX/CXCR4/F2RL1/WNT7A/ADAM17/MMD/PPP1R15A/LY96/TLR8/FBXO4/GYPC/LCP1/CTSS/ANGPTL4/SPP1/CSF2RA/IL2RG/TRIB1/DUSP6/LAPTM5/PCSK1N/SDCCAG8/CBX8/G0S2/LIF/SPRY2/CA2/KIF5C/IL7R/LAT2/TRAF1/ANKH/H2BC3/ZNF639/HBEGF/MTMR10/GABRA3/PTPRR/ITGB2/ADAM8/PSMB8/ABCB1/TMEM158/IL10RA/IL1B/RETN/YRDC/FCER1G/PLAUR/MYCN/DCBLD2/PLEK2/CBL/SOX9/BPGM/IKZF1/PRDM1/RGS16/AVL9
HALLMARK_GLYCOLYSIS	HALLMARK_GLYCOLYSIS	180	0.353245	1.53383	0.00111268	0.004039	0.00212579	4487	tags=34%	list=27%	signal=25%	TGFA/HMMR/PRPS1/CASP6/DEPDC1/GLRX/VEGFA/SLC16A3/CXCR4/TPI1/FKBP4/STMN1/AURKA/ADORA2B/GNPDA1/ANGPTL4/NDUFV3/PPP2CB/GPR87/VLDLR/CDK1/PKP2/EGLN3/PMM2/SPAG4/B3GNT3/SRD5A3/UGP2/TFF3/LHPP/CHST6/RPE/PPIA/CHPF2/GYS1/HOMER1/STC2/GNE/TALDO1/NDST3/TXN/ALDH9A1/CTH/PYGB/PGAM1/HAX1/B4GALT7/DPYSL4/HSPA5/SOX9/B3GALT6/RRAGD/HK2/MDH1/GALE/KIF20A/GMPPA/PLOD2/ENO1/TKTL1/IER3
HALLMARK_DNA_REPAIR	HALLMARK_DNA_REPAIR	128	0.373922	1.56799	0.00184479	0.00576497	0.0030342	4890	tags=43%	list=30%	signal=30%	TAF13/POLR3C/IMPDH2/MPG/GMPR2/TAF12/TYMS/SDCBP/GPX4/POLR1H/RPA2/POLR2E/PDE4B/POLR3GL/POLH/RAD51/RRM2B/CCNO/RFC4/SAC3D1/NCBP2/PCNA/VPS37D/RALA/SEC61A1/DCTN4/GTF2H3/ALYREF/BRF2/EIF1B/HCLS1/NELFE/ELOA/GSDME/SNAPC5/TARBP2/HPRT1/RFC2/ZWINT/POLE4/GTF2B/RAD52/DGCR8/PDE6G/POLR2I/ADA/VPS37B/SURF1/GTF2F1/CSTF3/DAD1/BCAP31/CDA/POM121/POLR2G
HALLMARK_COMPLEMENT	HALLMARK_COMPLEMENT	171	0.35454	1.54012	0.00178948	0.00576497	0.0030342	3639	tags=30%	list=22%	signal=24%	MAFF/GCA/FCN1/S100A13/CTSL/CTSB/CALM3/GNGT2/CTSV/GNB4/CP/CTSS/PPP2CB/SH2B3/DUSP6/ITGAM/S100A12/LAMP2/GZMK/LYN/IRF1/CCL5/PLEK/GZMB/RAF1/PLA2G4A/OLR1/CA2/KYNU/CXCL1/MSRB1/USP8/PSMB9/PDGFB/USP14/GZMA/SERPINA1/PPP4C/MMP8/CR1/STX4/GNAI3/FCER1G/CTSH/USP16/S100A9/PLAUR/GNG2/HSPA5/PRSS36/LCP2/CASP1
HALLMARK_MYC_TARGETS_V2	HALLMARK_MYC_TARGETS_V2	51	0.465681	1.69232	0.00306217	0.00900637	0.00474019	5152	tags=55%	list=32%	signal=38%	TMEM97/CDK4/PLK4/DUSP2/PRMT3/HSPD1/BYSL/RRP9/RABEPK/MCM5/NOP16/MYC/EXOSC5/IMP4/NOP56/HK2/AIMP2/RRP12/UTP20/PHB1/SORD/SLC19A1/FARSA/SRM/SUPV3L1/NOC4L/CBX3/MCM4
HALLMARK_PI3K_AKT_MTOR_SIGNALING	HALLMARK_PI3K_AKT_MTOR_SIGNALING	92	0.394996	1.57145	0.00366307	0.0101752	0.00535536	1781	tags=24%	list=11%	signal=21%	UBE2N/CDK4/SLA/CXCR4/RPS6KA3/E2F1/PRKCB/FGF22/RPS6KA1/ACACA/IL2RG/PITX2/CDK1/RAC1/IRAK4/RAF1/DAPP1/TRIB3/PPP2R1B/ACTR3/CAMK4/CDKN1B
HALLMARK_APOPTOSIS	HALLMARK_APOPTOSIS	141	0.363905	1.54246	0.003962	0.0104263	0.00548753	3768	tags=33%	list=23%	signal=25%	CASP6/GCH1/BID/WEE1/HGF/PRF1/BCL10/IFITM3/IFNGR1/CD69/IRF1/PMAIP1/MCL1/PEA15/GPX4/DFFA/TNF/GADD45B/SOD2/HMGB2/CDKN1B/TOP2A/TNFRSF12A/ANKH/CDK2/SLC20A1/JUN/DAP3/CD14/BTG3/FEZ1/IL18/BRCA1/NEFH/CTH/ATF3/PLCB2/IL1B/PDCD4/GNA15/PAK1/DNAJC3/GPX1/CASP1/ETF1/DNAJA1
HALLMARK_IL6_JAK_STAT3_SIGNALING	HALLMARK_IL6_JAK_STAT3_SIGNALING	75	0.410348	1.57842	0.00479787	0.0119947	0.00631298	5063	tags=56%	list=31%	signal=39%	IL1R2/PTPN2/IL7/TGFB1/IL3RA/CSF2RA/IL2RG/IFNGR1/IL12RB1/IRF1/TNF/CXCL3/TLR2/ITGA4/CXCL1/MAP3K8/TNFRSF12A/OSMR/IL2RA/JUN/CD14/SOCS3/IFNGR2/IL1B/IL17RB/STAT1/HAX1/LTB/CBL/INHBE/EBI3/CCL7/CCR1/IL17RA/MYD88/IL15RA/CSF3R/IFNAR1/HMOX1/GRB2/TNFRSF1B/CSF2RB
HALLMARK_HYPOXIA	HALLMARK_HYPOXIA	184	0.341052	1.48176	0.00516104	0.0122882	0.00646747	5199	tags=41%	list=32%	signal=28%	NOCT/MT1E/CSRP2/MT2A/CASP6/KLF6/GLRX/VEGFA/ADM/CXCR4/MAFF/TPI1/DUSP1/PPP1R15A/BTG1/BHLHE40/PHKG1/CCN1/BCL2/ADORA2B/LOX/CP/ANGPTL4/VLDLR/GCNT2/CDKN1B/KDM3A/UGP2/VHL/NDST2/PLAC8/JUN/PDGFB/GYS1/FBP1/PLIN2/STC2/CCNG2/ATF3/HOXB9/PLAUR/SRPX/GAPDH/LXN/DPYSL4/HSPA5/B3GALT6/NDRG1/NAGK/NEDD4L/RRAGD/HK2/SLC2A1/PYGM/SLC2A3/EDN2/JMJD6/ANXA2/ENO1/TKTL1/IER3/SLC6A6/TPST2/PFKFB3/INHA/ETS1/GRHPR/FAM162A/TNFAIP3/H…
HALLMARK_UNFOLDED_PROTEIN_RESPONSE	HALLMARK_UNFOLDED_PROTEIN_RESPONSE	101	0.369191	1.48314	0.00922737	0.0209713	0.0110375	5513	tags=47%	list=34%	signal=31%	PSAT1/VEGFA/IMP3/SPCS1/DKC1/HERPUD1/ERN1/LSM1/DNAJA4/MTHFD2/RRP9/EXOSC4/STC2/MTREX/EIF2S1/SEC11A/SLC30A5/ATF3/SLC1A4/EIF4A3/EXOSC5/RPS14/HSPA5/DNAJC3/XBP1/ATF4/NOP56/ATP6V0D1/EXOSC9/DNAJB9/SRPRA/SLC7A5/ZBTB17/CHAC1/CALR/WIPI1/SPCS3/FKBP14/YIF1A/HSP90B1/ERO1A/IGFBP1/GEMIN4/EIF4E/HSPA9/NHP2/ASNS
HALLMARK_HEME_METABOLISM	HALLMARK_HEME_METABOLISM	183	0.320818	1.39467	0.0137309	0.0298497	0.0157104	4930	tags=37%	list=30%	signal=26%	TFRC/UROD/PRDX2/SLC22A4/CTSB/GYPC/EPB41/GMPS/PPOX/HTRA2/LAMP2/HBD/SDCBP/HBB/SLC6A8/ARL2BP/HMBS/NFE2/CA2/MGST3/LPIN2/ALDH6A1/GATA1/SPTA1/CA1/BMP2K/TRIM58/TFDP2/TRIM10/ICAM4/UCP2/GDE1/PDZK1IP1/OPTN/SLC4A1/CTNS/HBQ1/CAST/SLC6A9/ATG4A/BPGM/NCOA4/LMO2/BACH1/KLF1/AHSP/TENT5C/SLC2A1/ATP6V0A1/ACP5/MOSPD1/ALDH1L1/NNT/BLVRA/MOCOS/HTATIP2/XK/DAAM1/MARK3/AQP3/SLC30A1/BTRC/MPP1/CIR1/EIF2AK1/TOP1/KEL
HALLMARK_REACTIVE_OXYGEN_SPECIES_PATHWAY	HALLMARK_REACTIVE_OXYGEN_SPECIES_PATHWAY	45	0.419666	1.49102	0.0305138	0.0635705	0.0334582	3671	tags=40%	list=22%	signal=31%	GLRX/NQO1/PRDX2/MPO/GPX4/PRDX1/GLRX2/SOD2/NDUFB4/CDKN2D/NDUFS2/FTL/MGST1/TXN/SBNO2/LSP1/MBP/OXSR1
HALLMARK_XENOBIOTIC_METABOLISM	HALLMARK_XENOBIOTIC_METABOLISM	169	0.305163	1.32405	0.0456062	0.0912125	0.0480066	3345	tags=26%	list=20%	signal=21%	AQP9/TMEM97/MT2A/CASP6/GCH1/GSTO1/PPARD/NQO1/MAOA/PGD/DHRS7/AKR1C3/MTHFD1/ACO2/ADH5/AKR1C2/ABCC2/HES6/SLC6A12/CA2/KYNU/CES1/GCNT2/LPIN2/NMT1/PTGR1/ALAS1/NINJ1/NPC1/FBP1/EPHX1/SERTAD1/HSD17B2/ALDH9A1/GABARAPL1/TTPA/SSR3/ABHD6/UPP1/HPRT1/SAR1B/TMBIM6/ABCD2/COMT

## Sheet: TLR4.kegg_gsea
ID	Description	setSize	enrichmentScore	NES	pvalue	p.adjust	qvalue	rank	leading_edge	core_enrichment
HALLMARK_MITOTIC_SPINDLE	HALLMARK_MITOTIC_SPINDLE	178	0.384916	1.67725	1.0644e-07	5.21557e-06	3.36127e-06	8753	tags=79%	list=54%	signal=37%	PCGF5/RASA2/KIF1B/ALMS1/MYH10/OPHN1/ARFGEF1/CKAP5/DST/PKD2/CDC27/ARHGAP29/DYNC1H1/ARL8A/KIF5B/CLASP1/TSC1/LRPPRC/MYO1E/LATS1/WASL/CTTN/ARHGEF7/KIF3C/RFC1/KATNA1/ROCK1/SMC3/ARHGAP5/KATNB1/MAPRE1/RAPGEF5/PALLD/SPTAN1/VCL/TLK1/FBXO5/TUBGCP3/YWHAE/ALS2/RANBP9/SMC1A/TAOK2/WASF2/CEP192/ARHGAP10/TRIO/GSN/CDC42BPA/NOTCH2/KIF3B/SPTBN1/RASAL2/NF1/CEP57/STAU1/ARAP3/EPB41L2/RHOT2/DYNLL2/SORBS2/ATG4B/SMC4/PRE…
HALLMARK_MYC_TARGETS_V1	HALLMARK_MYC_TARGETS_V1	180	0.377279	1.64514	2.90182e-07	7.10946e-06	4.58182e-06	6572	tags=64%	list=40%	signal=39%	BUB3/SRSF3/TRA2B/HNRNPR/EPRS1/XPOT/YWHAQ/TARDBP/HDAC2/CNBP/DDX18/UBA2/SSB/SSBP1/EIF4H/CUL1/PHB2/U2AF1/SRSF1/EIF4G2/KARS1/YWHAE/CANX/GSPT1/USP1/LDHA/IARS1/SF3A1/HNRNPD/NPM1/MRPL9/CLNS1A/PSMD3/EIF4E/ORC2/RAD23B/NAP1L1/VDAC3/PSMD8/DHX15/FAM120A/HNRNPC/CBX3/KPNB1/TRIM28/HNRNPA2B1/CCT3/PCBP1/RNPS1/RPL6/HDGF/PSMA4/PRPS2/STARD7/XRCC6/EIF1AX/TOMM70/SERBP1/MCM6/HNRNPA1/RAN/EIF3J/GLO1/EIF3D/TFDP1/SNRPA/ETF…
HALLMARK_PROTEIN_SECRETION	HALLMARK_PROTEIN_SECRETION	85	0.441432	1.80516	1.60003e-06	2.61339e-05	1.68424e-05	5240	tags=66%	list=32%	signal=45%	VAMP4/SEC22B/RAB2A/TSG101/KIF1B/COG2/CLTC/ARFGEF1/STX7/DST/ADAM10/LMAN1/OCRL/BET1/GALC/TMED2/AP2B1/TMX1/NAPA/RAB5A/RAB14/VAMP7/CLCN3/ARFGEF2/STX12/IGF2R/CTSC/ARFIP1/VAMP3/SCRN1/RAB22A/YKT6/NAPG/GNAS/AP2M1/SEC24D/AP1G1/TOM1L1/EGFR/SNX2/MON2/PAM/ARCN1/CD63/USO1/VPS4B/AP3B1/ATP1A1/STAM/AP2S1/ARF1/RER1/YIPF6/GBF1/GOLGA4/PPT1
HALLMARK_APICAL_JUNCTION	HALLMARK_APICAL_JUNCTION	182	0.353762	1.54395	5.01182e-06	6.13947e-05	3.9567e-05	7847	tags=67%	list=48%	signal=35%	EVL/ZYX/ARHGEF6/CD34/CNN2/MYH10/TIAL1/EXOC4/RSU1/AKT2/ADAM23/ARPC2/LIMA1/TSC1/WASL/JUP/CLDN18/CD99/VCAM1/TMEM8B/AMIGO1/AKT3/VCL/LDLRAP1/CDK8/CERCAM/NECTIN3/TAOK2/ACTG1/ACTN1/PIK3CB/SORBS3/NF1/EPB41L2/HADH/PLCG1/TJP1/ITGB1/B4GALT1/SDC3/IRS1/CDH11/GAMT/DLG1/MVD/FBN1/RRAS/ITGA9/CTNNA1/EGFR/PCDH1/MAP4K2/ACTB/VCAN/PARVA/SRC/MYL12B/INPPL1/CX3CL1/CRAT/ACTG2/CDH6/GNAI2/ACTC1/MPZL2/MMP2/SPEG/CD274/MPZL1/N…
HALLMARK_UV_RESPONSE_DN	HALLMARK_UV_RESPONSE_DN	131	0.383907	1.6335	9.65632e-06	9.46319e-05	6.09873e-05	5489	tags=60%	list=34%	signal=40%	RASA2/ATP2B4/NR1D2/MGLL/BCKDHB/ID1/DYRK1A/NR3C1/SRI/MAP2K5/ATRX/SIPA1L1/INPP4B/CELF2/IGF1R/TENT4A/EFEMP1/GCNT1/PHF3/TGFBR3/SYNE1/TGFBR2/ATP2C1/CDK13/NEK7/AKT3/GRK5/WDR37/ATP2B1/CDC42BPA/NOTCH2/SPOP/NFKB1/DAB2/NRP1/SLC22A18/YTHDC1/DLC1/MRPS31/KALRN/PRDM2/PIAS3/LAMC1/TJP1/PTPN21/CAP2/IRS1/CDON/GJA1/DLG1/MET/PDLIM5/SLC7A1/PRKCA/ADGRL2/PLPP3/PTPRM/PLCB4/ERBB2/MIOS/CAV1/ANXA2/ABCC1/KCNMA1/ANXA4/IGFBP5…
HALLMARK_EPITHELIAL_MESENCHYMAL_TRANSITION	HALLMARK_EPITHELIAL_MESENCHYMAL_TRANSITION	189	0.328671	1.43678	0.000430629	0.0035168	0.00226647	8376	tags=69%	list=51%	signal=34%	MAGEE1/TPM1/SGCB/DST/TGFBR3/VCAM1/CD44/ITGAV/ABI3BP/CALU/SNTB1/VIM/PLOD1/FUCA1/NOTCH2/COPA/DAB2/THBS2/ELN/TPM4/APLP1/ID2/TIMP3/FBLN2/EDIL3/QSOX1/P3H1/PLOD3/LAMC1/ITGB1/CAP2/FSTL1/GJA1/TIMP1/FERMT2/CDH11/SLIT3/LUM/LRP1/FBN1/PPIB/IGFBP2/PCOLCE/LGALS1/LOXL1/RHOB/DCN/VCAN/FLNA/SFRP4/CXCL12/CRLF1/PMEPA1/ACTA2/BGN/SGCD/COL8A2/ITGA5/CDH6/WIPF1/MYLK/IGFBP3/ITGB5/SERPINH1/MMP2/GADD45A/EFEMP2/LAMA2/SLIT2/F…
HALLMARK_ANDROGEN_RESPONSE	HALLMARK_ANDROGEN_RESPONSE	94	0.357249	1.47718	0.0013346	0.00934217	0.00602073	6397	tags=62%	list=39%	signal=38%	GPD1L/APPBP2/SLC38A2/ELK4/UBE2J1/VAPA/TMEM50A/INPP4B/IQGAP2/LMAN1/GUCY1A1/XRCC5/PIAS1/CAMKK2/ITGAV/MERTK/ACTN1/NGLY1/LIFR/SRF/CCND1/HMGCS1/MAF/PTPN21/B4GALT1/SEC24D/CDK6/ZBTB10/PDLIM5/ELOVL5/UAP1/RAB4A/XRCC6/STK39/STEAP4/GSR/PMEPA1/H1-0/SMS/MYL12A/SPCS3/ABCC4/SLC26A2/HMGCR/UBE2I/ADRM1/AKAP12/GNAI3/ADAMTS1/CDC14B/ARID5B/NDRG1/ABHD2/SELENOP/ACSL3/MAK/MAP7/AKT1
HALLMARK_UNFOLDED_PROTEIN_RESPONSE	HALLMARK_UNFOLDED_PROTEIN_RESPONSE	101	0.339154	1.4123	0.00268237	0.0164295	0.0105883	8808	tags=75%	list=54%	signal=35%	DCP2/XPOT/DCP1A/KIF5B/ATF6/CNOT6/CNOT2/FUS/EXOSC1/PAIP1/TARS1/EXOSC10/YIF1A/EDEM1/YWHAZ/EIF4A2/IARS1/EIF4G1/WFS1/NPM1/EIF4E/HYOU1/BAG3/KDELR3/CEBPG/PREB/ALDH18A1/KHSRP/EEF2/DDX10/TSPYL2/SERP1/ATF4/SPCS3/ERO1A/HSPA9/HSP90B1/NOLC1/PARN/NFYA/PDIA6/EXOSC2/CNOT4/ARFGAP1/RPS14/EIF2AK3/IFIT1/ASNS/TUBB2A/BANF1/CALR/HSPA5/ATP6V0D1/EIF2S1/LSM4/SLC1A4/CEBPB/POP4/CCL2/SEC11A/CKS1B/H2AX/GEMIN4/NOP14/XBP1/ZBTB…
HALLMARK_WNT_BETA_CATENIN_SIGNALING	HALLMARK_WNT_BETA_CATENIN_SIGNALING	35	0.42727	1.56377	0.00564817	0.0279904	0.0180389	5383	tags=54%	list=33%	signal=36%	NKD1/HDAC2/CUL1/NCSTN/TP53/RBPJ/MAML1/PTCH1/FZD1/CTNNB1/NCOR2/HDAC11/GNAI1/DLL1/AXIN1/JAG1/NOTCH1/HEY2/HEY1
HALLMARK_INTERFERON_ALPHA_RESPONSE	HALLMARK_INTERFERON_ALPHA_RESPONSE	85	0.345812	1.41414	0.00628357	0.0279904	0.0180389	7508	tags=64%	list=46%	signal=35%	CD47/SAMD9/PARP9/PARP14/DDX60/IFI44/ADAR/LGALS3BP/LAP3/NUB1/HERC6/BST2/TRAFD1/GMPR/ELF1/HELZ2/TENT5A/CSF1/UBE2L6/IFI44L/SAMD9L/PARP12/CASP1/MX1/DHX58/IFIH1/TDRD7/PLSCR1/TRIM26/SLC25A28/CASP8/IRF2/GBP4/CMTR1/STAT2/IFIT2/CMPK2/PSME1/RSAD2/RIPK2/UBA7/SP110/WARS1/LY6E/IFI35/IFI27/IFIT3/OGFR/CXCL10/RTP4/B2M/OAS1/MOV10/PSME2
HALLMARK_MYOGENESIS	HALLMARK_MYOGENESIS	176	0.304694	1.32661	0.00598612	0.0279904	0.0180389	7664	tags=60%	list=47%	signal=32%	ABLIM1/FHL1/LDB3/ADCY9/MYO1C/AKT2/PDLIM7/MEF2D/NCAM1/DMD/MEF2A/GJA5/CTF1/MYL3/PICK1/SPTAN1/ITGA7/SIRT2/CDH13/GABARAPL2/CNN3/EIF4A2/GSN/AGL/SORBS3/GAA/DTNA/LARGE1/SH2B1/ITGB1/CASQ2/APP/IGFBP7/LPIN1/FLII/MEF2C/GPX3/FOXO4/SGCA/DENND2B/SGCD/CRAT/PRNP/MYLK/IGFBP3/ACTC1/PYGM/PPFIA4/ITGB5/CLU/HSPB8/SPEG/MYOM1/RIT1/PPP1R3C/LAMA2/MYH11/SOD3/CKB/PLXNB2/NOTCH1/MYH9/AEBP1/PTP4A3/CDKN1A/RB1/TPM2/REEP1/MAPRE3/…
HALLMARK_MTORC1_SIGNALING	HALLMARK_MTORC1_SIGNALING	173	0.299726	1.30426	0.0121808	0.0497384	0.0320548	7478	tags=58%	list=46%	signal=32%	NUP205/HSPA4/RPA1/NFYC/EPRS1/GTF2H1/P4HA1/SYTL2/CYB5B/CD9/GBE1/TXNRD1/PSMB5/TCEA1/PHGDH/ACTR2/GSK3B/CANX/EDEM1/PDK1/LDHA/CTSC/PSMD12/NIBAN1/ACLY/CACYBP/UNG/HMGCS1/YKT6/PPA1/FGL2/BCAT1/ME1/BTG2/IDH1/NFIL3/ELOVL5/ADIPOR2/PSMA4/QDPR/GSR/SC5D/USO1/GOT1/SERP1/ETF1/PGM1/PSMD14/SQLE/SERPINH1/NFKBIB/IGFBP5/LGMN/GCLC/RIT1/HMGCR/ERO1A/HSPA9/CCNG1/HSP90B1/MCM4/RPN1/STIP1/ATP6V1D/PFKL/ATP2A2/CCT6A/SLC1A5/MAP…
HALLMARK_ADIPOGENESIS	HALLMARK_ADIPOGENESIS	175	0.292218	1.27207	0.0154703	0.0583113	0.0375798	9583	tags=75%	list=59%	signal=32%	NDUFA5/MGLL/RNF11/UBQLN1/DRAM2/ATL2/DNAJC15/GPAT4/STOM/DLAT/MAP4K3/AGPAT3/REEP5/GBE1/TOB1/AK2/ARAF/APLP2/ITGA7/IDH3A/PEMT/HIBCH/IDH3G/ACOX1/DECR1/SCP2/ANGPT1/MDH2/ACLY/RIOK3/CMPK1/GHITM/LIFR/UQCRC1/SCARB1/HADH/SDHC/PREB/BCL2L13/YWHAG/ME1/IDH1/ADIPOR2/GPHN/MCCC1/FAH/LAMA4/GPD2/GPX3/UBC/TST/QDPR/EPHX2/CAVIN1/CRAT/CD151/MYLK/ATP1B3/ECHS1/VEGFB/PGM1/PTGER3/ADCY6/HSPB8/NDUFB7/GADD45A/ENPP2/MIGA2/MTCH2…
HALLMARK_CHOLESTEROL_HOMEOSTASIS	HALLMARK_CHOLESTEROL_HOMEOSTASIS	68	0.344843	1.37691	0.0226796	0.0793787	0.051157	6912	tags=62%	list=42%	signal=36%	TP53INP1/ANXA5/GUSB/CD9/SREBF2/PDK3/LSS/ACTG1/ANTXR2/CHKA/ABCA2/GPX8/NIBAN1/MVK/HMGCS1/MVD/NFIL3/PLSCR1/STX5/SC5D/PNRC1/SEMA3B/CTNNB1/SQLE/CLU/LGMN/LGALS3/HMGCR/GNAI1/JAG1/PCYT2/ATF5/ERRFI1/FABP5/ACSS2/IDI1/ATXN2/FASN/SCD/CBS/STARD4/S100A11
HALLMARK_G2M_CHECKPOINT	HALLMARK_G2M_CHECKPOINT	182	0.285514	1.2461	0.026973	0.0881119	0.0567853	8317	tags=59%	list=51%	signal=29%	BUB3/HUS1/MEIS1/CUL3/TRA2B/RAD21/CUL4A/ATRX/PDS5B/CDC27/TENT4A/DMD/KIF5B/DR1/CASP8AP2/KATNA1/CUL1/SRSF1/FBXO5/CCNT1/ARID4A/UPF1/WRN/EWSR1/SMC1A/GSPT1/SFPQ/NOTCH2/TLE3/HNRNPD/MTF2/RASAL2/YTHDC1/RAD23B/TNPO2/CCND1/KPNB1/SMC4/LBR/PML/CTCF/TMPO/STAG1/SAP30/CHMP1A/POLE/SLC7A1/NUP50/PRPF4B/H2AZ2/MCM6/TFDP1/ILF3/E2F4/UCK2/SMARCC1/NASP/SQLE/SLC12A2/G3BP1/ODF2/CDC25B/XPO1/TOP1/NOLC1/PRIM2/HMGN2/KIF22/SLC3…
HALLMARK_OXIDATIVE_PHOSPHORYLATION	HALLMARK_OXIDATIVE_PHOSPHORYLATION	171	0.28739	1.2504	0.02997	0.0917832	0.0591514	7754	tags=61%	list=47%	signal=32%	MTX2/ISCA1/OAT/NDUFA5/ABCB7/SLC25A20/DLAT/LRPPRC/ACAT1/MRPL34/HADHB/OPA1/NDUFA4/OGDH/NDUFS6/PDP1/ATP6V1C1/NDUFA6/PHB2/UQCRC2/CYB5A/ATP6V1E1/PDHX/RHOT1/PDHA1/ACADSB/IDH3A/CASP7/ATP5PF/IDH3G/DECR1/NDUFS4/LDHA/MDH2/NDUFS7/VDAC3/UQCRC1/RHOT2/ATP5PD/COX6B1/SLC25A12/SDHC/MRPS30/IDH1/ATP5F1A/BAX/TIMM10/GLUD1/CPT1A/DLST/OXA1L/POLR2F/TOMM70/HADHA/UQCRB/SLC25A6/ATP6V1F/COX7C/ATP5F1C/FDX1/TIMM9/ECHS1/COX5B/…
HALLMARK_PI3K_AKT_MTOR_SIGNALING	HALLMARK_PI3K_AKT_MTOR_SIGNALING	92	0.316844	1.30833	0.035964	0.103661	0.0668063	7759	tags=61%	list=48%	signal=32%	CLTC/MAP3K7/ATF1/PIKFYVE/ACTR2/PRKAA2/GSK3B/CAB39L/PTPN11/DUSP3/PDK1/MAPKAP1/EIF4E/PAK4/MAPK9/PLCG1/PIN1/AP2M1/MKNK2/EGFR/TNFRSF1A/RALB/YWHAB/VAV3/STAT2/NFKBIB/RIT1/HSP90B1/ARF1/MAP2K3/CDKN1A/PRKAR2A/MAP2K6/ARHGDIA/CFL1/CALR/ADCY2/AKT1/RIPK1/THEM4/UBE2D3/TSC2/ITPR2/ECSIT/SMAD2/MAPK1/PPP1CA/ACTR3/CAB39/GNA14/TRAF2/GRK2/NOD1/MAPK10/GRB2/PFN1
HALLMARK_HEME_METABOLISM	HALLMARK_HEME_METABOLISM	183	0.280474	1.22432	0.038961	0.106061	0.0683527	8391	tags=62%	list=51%	signal=31%	KDM7A/MBOAT2/ISCA1/YPEL5/VEZF1/KAT2B/NR3C1/GAPVD1/SLC11A2/ANK1/FBXO7/CDC27/USP15/XPO7/EZH1/SYNJ1/DCUN1D1/SEC14L1/SLC25A38/TMEM9B/MARCHF2/NEK7/PICALM/GLRX5/TCEA1/NFE2L1/RANBP10/HAGH/CLCN3/BNIP3L/ENDOD1/RIOK3/TNS1/SLC25A37/MARCHF8/KLF3/TRAK2/HEBP1/MXI1/ABCG2/TNRC6B/ADD1/BTG2/ARHGEF12/DCAF10/ERMAP/HDGF/PGLS/BSG/CDR2/PPP2R5B/H1-0/NARF/MFHAS1/BACH1/ATP6V0A1/FBXO34/CAST/FOXJ2/P4HA2/ALAD/ADIPOR1/GCLC/TO…
HALLMARK_TGF_BETA_SIGNALING	HALLMARK_TGF_BETA_SIGNALING	49	0.351899	1.34965	0.043956	0.11336	0.0730571	7233	tags=65%	list=44%	signal=36%	ID1/MAP3K7/TRIM33/PPM1A/SKIL/BCAR3/ACVR1/ID3/RAB31/SPTBN1/ID2/TJP1/JUNB/RHOA/PMEPA1/HIPK2/TGFBR1/CTNNB1/NCOR2/BMPR1A/LTBP2/SMURF2/CDK9/ENG/THBS1/BMP2/UBE2D3/SMAD6/KLF10/PPP1CA/WWTR1/SMAD7
